# Supplementary material for: A BAC-based integrated linkage map of the silkworm Bombyx mori
Source: Genome Biol. 2008 Jan 28;9(1):R21. doi: 10.1186/gb-2008-9-1-r21 (PMC2395255; doi:10.1186/gb-2008-9-1-r21)
Supplement: Additional data file 1 — Columns 1 and 2 list the chromosome number and positional information of each SNP marker, respectively. Columns 4 and 5 list PCR primer sequences designed from BAC ends (column 7) for SNP analysis. Columns 10 and higher list ESTs identified in end sequences of BAC markers by homology search. [file gb-2008-9-1-r21-S1.xls]

## Sheet: Sheet1
Linkage group	Marker position (cM)	Marker ID	PCR primer_F	PCR primer_R	PCR product length	BAC end-sequence name & NCBI Entrez hyperlink	BAC end-sequence accession No. & NCBI Entrez hyperlink	Length of BAC end-sequence (bp)	cDNA clone (EST marker)	Homology	Definition	Acc. #	comment	Top hit of BLAST-search & NCBI Entrez hyperlink	Alignment length (bp)	Score	E-value	Percent identity (%)	Clone ID	Product	FPC ID on map	Number of Markers in FPC
1	0.0	01004	TTCGTGGCGTTATCAAACAA	GCTGACTTGCCACCTTTCTC	651	BET_004_C11	DE330750	842
1	0.7	01005	GAGGAGTATATTGTGTAGCGATGC	GGTTCGCAGATATAATTCGTGA	411	BET_013_N06	DE333966	592
1	5.4	01021	AGATTGGTTTTTGCCATCATT	TGCAAATATCTTTATTGTCAAACGA	306	BET_046_P17	DE344745	391	P5PG0294	0				BP183742	391	712	0	97.954	P5PG0294
1	5.4	01030	ACATACGTTCTACCTCGTAACGC	TACAGAACATTTTGACACATTACACA	501	BET_089_P03	DE358995	688													2630	2
1	5.4	01014	GGCGAAATAAACGATAGCGA	CATCATAGCATTTGTGGTTGC	615	BET_038_C02	DE341787	737
1	8.1	01029	TATTCCAAGTGGTGACACGC	CGATAAAACGGCAGGTTGAG	601	BET_087_L15	DE358238	862
1	10.1	01019	TGAAGTTAGTTCTCAAGTAGAGCG	AAAGCAAACAAGAGAACGGG	615	BET_053_P03	DE347155	666
1	10.1	01062	TAACCAGTAAGGAGCACCGC	CGGTATCCGCGTACTAGCTC	348	BES_613_J23	DE317738	539
1	10.1	01003	TGTTAACAATAACTATGTCAGCTCG	CTTCATTTCACTTACCGGGG	702	BET_002_P15	DE330346	787
1	11.7	01015	GCGGATCTGGAATCAGATGT	TAGTGAGGCAAGCTCAAGCC	517	BET_038_N15	DE342033	582
1	11.7	01010	TGGAGAGATTAATTAAGCGAACTG	AATTGATTGTGCGGTATCGG	507	BET_019_C13	DE335607	783
1	12.2	01058	GGGGATCCACTCTGTTGTTT	CAATCACGACGACAAACGAG	721	BET_632_I18	DE371261	826													974	7
1	12.2	01064	CGGAATGTTTCCTCCCATAG	CGGTGCTCATGAGATAGCCT	445	BES_002_E23	DE284074	599
1	12.7	01031	GGTCAATAACGCTGTTTCCTG	TTAATCTCACGTGGCTGCAC	401	BET_602_H19	DE361792	552
1	12.7	01012	GCATTGACGCATTTCGAGTA	TTGATTTGAGCAATCCAAGC	406	BET_030_E24	DE339210	685	br--0753	l. h.
1	12.7	01035	AGACAGGTATGTAGGTACGCCA	CATCCACTTGACAAACGTCG	504	BET_615_I10	DE365924	756
1	13.2	01038	TAGAGACACAGTGTTGCGGC	TTGAAACATCTCCGCTTGTG	626	BET_001_P13	DE329993	800	e40h0937	l. h.				AB090308	800	1570	0	99.75		tyrosine kinase-like protein	3697	2
1	17.4	01017	TGCACACTCAATGAGCGACT	TGTGTGTGATCGTAATGTGAATTT	310	BET_043_B22	DE343419	445													1456	3
1	19.0	01008	TGATGCTACTGACTGACCTTGA	TAACTTGATGCAAATGGTATTTTT	505	BET_019_D09	DE335623	621
1	19.0	01001	CACATGTTTCTGGCACTAATGA	ACCTTTGGCAATCTGGACAT	422	BET_003_C17	DE330416	652													2647	2
1	19.0	01045	CCTGTACTGGAAGTCTTCACCA	ACGGTTATGAACAAGCTGGG	342	BES_002_E16	DE284070	503	heS30671	1e-58	Triosephosphate isomerase (EC 5.3.1.1) (TIM) (Triose-phosphate isomerase) (Fragment)	P55275
1	19.5	01034	TTTCGAAGCCTATGTACCACC	GCACGTACTTAATGCAAATTTAAGA	708	BET_083_M08	DE356891	853	wdV40151	3e-50	Apis mellifera: similar to Peroxidasin CG12002-PA, isoform A	XP_396476		CK522764	154	226	6e-58	94.1558
1	19.5	01022	TGCTGCAATTATAAAGTAGACAATGA	CAGCTTGAGAATTGTTTTCAAAT	414	BET_047_J13	DE344966	609													1043	6
1	21.1	01055	AATTCTGGACAAGACGTCGC	AAAAGTCACATCGTAATTGCAAGA	708	BET_633_O03	DE371718	797
1	21.6	01041	TTTGGTTTGAAAATAAAACATGC	CAGGTACTAAGCAGGGGGCT	656	BET_617_E20	DE366504	775
1	21.6	01061	TACTGCAGTGCGACGATGA	TGTGCCAAGTAGTGTATTCTAGTTCA	718	BET_639_F20	DE373308	859
1	22.7	01027	TTAAATGCAGTAGCGCATGG	CCACCTTGACGAGGGAAATA	711	BET_058_K05	DE348726	806	E_FL_prW-_10P13_F_0	5e-121	Hs: DNA-binding protein A ( Cold shock domain-containing protein A Single-strand DNA-binding protein NF-GMB)	P16989		AB290613	219	434	1e-120	100		Y-box protein
1	22.7	01063	TTTAAGCACGGCGAAGAGTT	TTATGAGGTCGGTCCATCGT	433	BES_608_C06	DE315926	496
1	23.8	01002	GAGTTCAAAGCAAGAACGGG	ATTGACTAGCGCCGAGTGAT	409	BET_008_K23	DE332262	614	ceN-0641	6.2e-58	Dm: dosdaughter of sevenless	CG1044-PA		BP119238	121	224	2e-57	99.1736	ceN-0641
1	23.8	01033	CGCAGCTGAAAGGGTAAAAT	CAGTACGGTTGTGATACGCC	709	BET_092_G15	DE359756	897	wdS30172	4e-34	Dm: Probable medium-chain specific acyl-CoA dehydrogenase, mitochondrial	CG12262									3417	2
1	24.3	01023	CGACAATCTTAAAGTTATCATTTCATT	CGGCCATTCTCTGAATTTCT	608	BET_053_L18	DE347078	654
1	24.3	01032	GTGGAGTTTATTCCCAAGCC	TGTGTAATGTATGTGTGTATGGTGC	501	BET_091_O10	DE359594	658
1	24.3	01039	CTAAAAGCCTTCGTTGCGAT	TTTGTCAAACGAGTCACAAGC	602	BET_089_A15	DE358688	692	E_ET_F1mg_14D02_R_0	3.7e-81	CE15467 WBGene00014141 status:Partially_confirmed TR:Q23660 protein_id:CAA85502.1	ZK899.2		CK546053	166	329	4e-89	100
1	25.0	01011	AGCAAACAGTGTACCATCGAGA	AAGGATAATTTTCAAGGGCTCG	701	BET_002_K24	DE330240	851
1	28.0	01053	CCGACGCTCATCATGACTAT	GGCAGTACTCACCTATCTCAAACA	721	BET_620_I07	DE367544	864
1	28.0	01042	AAACATGCATATACGCGTCAG	TCCTAATGGTTCATAAGGGGAA	516	BET_627_P14	DE369837	779
1	30.6	01028	GCGCAACCAGATTTATTGCT	TCCGATGTGGTTGTCTGTGT	617	BET_076_P02	DE354615	708	ce--1379	0				BP118068	561	1088	0	99.4652	ce--1379
1	30.6	01024	CCCCGTTTTGTGCTTTCTTA	GGAATCACGAGACCACTGTTT	437	BET_057_G02	DE348329	522
1	30.6	01016	TTTACAGACCATTTTGCCACA	CGGTAGTAAATGCTCCGACTG	608	BET_635_L09	DE372236	747
1	30.6	01060	GCGATAGAAACGATAATCGCA	GGAGGTGCCTGAAAGACAGA	522	BET_639_A14	DE373200	738
1	31.7	01036	TAAAGGGTGTCACCATCCTG	ACTTCGTTGTCAAGTGTGCG	603	BET_093_L12	DE360207	736
1	31.7	01059	GGGGGACCTTAGTTTTATTTGA	TCGCAAGGTTGTTTCAAAGTT	611	BES_602_L05	DE314215	626
1	31.7	01006	TTTGCGGGTATACGAACCTC	TTGCAGAAGCAGCAACAATC	616	BET_034_A09	DE340452	719	prgv0620	9e-23	similar to GA14985-PA [Apis mellifera]	66505114
1	32.8	01018	GGCAAGCACAGGTTCAAGTT	AACGATCAACCAGAAGCACC	413	BET_049_H23	DE345596	525
1	32.8	01057	GTGCCTAAATCAAAACACATCA	TTTTTCCCTATTAATTTGTCTCCA	531	BES_603_A12	DE314334	661
1	35.7	01037	CGACGATTTTAGCGAACAAA	GCGGTAATGCGTTCTGATTT	534	BET_609_D07	DE363940	747
1	39.7	01025	CATTTACTGAAGCCGCCACT	GGGGATTTTTCTAAATCACTCCT	510	BET_063_J20	DE350199	667
1	40.2	01020	GGACGATCGTTCTTCGATTT	CGCACGGATCACTTGTATTT	724	BET_049_C14	DE345482	765
1	40.2	01026	TGGCTACTTGCTCATTAGGGA	GCCATTCATTTATAATGTCAATCTT	676	BET_070_O15	DE352619	793													696	8
1	40.2	01013	TTGGACACGTAGCTTGACCC	CAAAATCAGAAGTTTCCGCA	631	BET_038_M03	DE342000	754	br--0886	l. h.
1	40.2	01009	GGACTGCCAGAATTGAGCAT	TGTTTGGAGTCTGCAACATTATTT	726	BET_048_G13	DE345238	800
1	42.3	01056	GAATCGGCTCAAGCATTCTC	AACATTTTCATCACCCCACG	613	BET_630_G15	DE370543	751
1	44.9	01007	CTACGCTAAGGCTCGCCG	AAAAATGCAATCACTCTATATGTGC	634	BET_027_C05	DE338222	827
2	0.0	02004	TGACCCATTATTAATTACGTGAAGA	CATGGGTAGAATCGTGTTCATT	514	BET_073_C11	DE353393	752
2	0.6	02025	TGTCAAATTGTCTAGATCGCGT	AACCTCATTTGAGTCTGCGG	509	BET_608_N08	DE363816	762													1286	9
2	11.9	02011	TAGTTTCCCGTTCCTGCTTG	AGCAAGGCTGGATGTCACTT	322	BET_041_L08	DE342924	425	prgv0578	l. h.			contain repetitive seq	AU006309	146	242	5e-63	95.8904	wv40877
2	11.9	02006	CCATGCCCACTTTGAGCTAT	GGCCAACATGTATTGCCAG	249	BET_068_P23	DE351993	414
2	13.9	02005	TGGAACGTAATTCAAAAGATCG	TCTATGGCCAATGATAGCGG	411	BET_084_O12	DE357287	547	E_EL_fcP8_14B07_R_0	0				BY928123	546	1043	0	99.4505	E_EL_fcP8_14B07_R_0
2	14.6	02008	CGCGATAGTGGTGTTTACCC	AATCCAATTTCATTAGGTTTTCG	545	BET_036_F18	DE341249	660	E_EL_fcP8_07F04_R_0	0	Chorion class B protein L11 precursor	P08827		BY927611	381	700	0	98.1627	E_EL_fcP8_07F04_R_0
2	14.6	02012	TCGAATCTCGATTATTGGGG	ACAATTTGCTCAGTAGCCGC	523	BET_058_C14	DE348567	695						EL645476	485	811	0	96.0825
2	15.7	02010	TACGATTCGGAAAATGAGCTG	CATGACCATCTGCTCGGAC	501	BET_094_B01	DE360333	596	E_EL_fcP8_18G07_R_0	0	Chorion class B protein L12 precursor	P08828		BY928510	397	787	0	100	E_EL_fcP8_18G07_R_0		2132	3
2	16.8	02009	TGTACCAGGAGCTGAAACCC	GCGTGTGTAATGTAAATAGTCGC	404	BET_072_D09	DE353070	569	E_EL_fcP8_22F11_R_0	1.7e-36	Chorion protein ERB.1 precursor	P13532
2	17.3	02021	ATAAATGCGATTCGGTGGAG	CGCTGATATCGTCTCTCTAGACC	750	BES_001_M23	DE283935	790	wdS00166	l. h.											5082	2
2	17.3	02007	CCTTTTGTATTATTTTCGCATCA	AAGATTGTATCACCGCCTGG	328	BET_084_K13	DE357201	578	E_ET_F1mg_08F03_F_0	1e-48	Hs: Histidine triad nucleotide-binding protein 1	P49773		BW998223	120	206	3e-52	96.6667	ES3976		2594	3
2	17.3	02002	ATAAGCGAAGCCAGTACCGA	CCTGGTTTCCGTGACAGAGT	720	BET_051_O05	DE346415	871	E_EL_ovS0_19C02_R_0	0	Apis mellifera: similar to Actin-related protein 6 (mArp6)	XP_393258		CK547239	670	1289	0	99.5522
2	18.4	02014	AAGTTATAAGTGCTCGCCGC	TCGTGAACATTTGCTTGCTT	501	BET_029_I21	DE338972	635
2	21.6	02015	TCAAATACACACAACTTCATCCA	AAATAATAATTCAATAATAACGGCTGA	403	BET_006_E07	DE331459	610	wdS00217	2e-66	similar to Ribosomal protein L23 CG3661-PA [Apis mellifera]	XP_392812									691	6
2	27.4	02039	GATGACCTGTCATTTGGCG	GTGATCTTTTTGCCGCAGAC	603	BET_631_I06	DE370909	783
2	27.4	02003	CTTCCAGCATACCTCCCTTG	GTGGATTCCAACTGCTGCTC	457	BET_055_C04	DE347555	617						CK533070	474	876	0	98.3122
2	31.6	02001	AAGCGTTAAGAAATGATCACGA	CGATAACATTATTGGGTTCATCA	621	BET_009_P13	DE332703	746													5151	2
2	33.4	02017	AATTGCCGGTCATGTTGTCT	GGCCTCTCTGCTCTGGAAAT	413	BET_087_M18	DE358263	681	heS30634	5e-12	Dm: CG18041-PA	Q9VAF4									406	14
2	40.9	02026	TGGGGGTCTAGTCACGTTCT	GGCGCTCAAGTGTGTTTGTA	605	BET_045_B21	DE344130	787	msgV0291	2e-10	Bm: Segmentation polarity homeobox protein engrailed	P27609	clustered								191	21
2	47.6	02052	CTTTTGGGAGGCCTATGTCC	CCGATACGACCTTCAAACAAA	313	BES_608_F23	DE316008	360
3	0.0	03048	CTCTTTATTGCTTTAACAAGCGAAG	TTTAGAGAAGGGATTATTCATTCCA	501	BES_601_M01	DE313916	579													446	6
3	1.1	03049	AATAAAAAGCCCGCCAAAAT	TATCCCTCAATTTCGTTCCG	510	BES_602_O11	DE314287	710
3	1.1	03029	TGACACGCAGACCATTTCTC	GCGTGATTTGTTGCCAGTC	557	BES_056_B03	DE300867	715													1988	5
3	3.7	03019	CAATCGTTTCTGAACACGTCA	CGGCAGACACTCAAGACAAA	623	BET_092_I05	DE359790	796						CK564441	356	706	0	100			522	5
3	4.2	03034	GAAAGTGGGGGTAGTTTCGTT	TTGAATATCGTTGAACTGGTGC	604	BES_096_A04	DE313347	704													494	23
3	4.2	03061	CAGTATCCCAACTTTTCCAGTC	TGCATTACAGAGCAAAGCAAA	511	BES_602_O15	DE314291	655						BY926126	477	922	0	99.3711	E_ET_F1mg_06H07_R_0
3	7.8	03053	AAACGTTCCTTCACGTCCTC	CACCAGGGGCAAGAATAAAC	457	BET_635_N22	DE372285	581
3	7.8	03023	CTTGGCTCTGTGCCTAATGG	TTTTGGGATTTTTGTAAAGAGCA	710	BET_069_N12	DE352267	897	E_FL_e100_22K15_F_0	3e-138				BY939511	252	492	1e-138	99.6032	E_FL_e100_22K15_F_0		60	12
3	8.4	03027	TGCAATGAAAGCCGTGTTAAT	TTTAAAGGTAGGCAGCGGTT	303	BES_021_A03	DE289736	442
3	8.4	03033	TTGCCTTGGTTACCTCTTGC	GATTAACACCAATAAAAGCGCA	653	BES_091_B11	DE311828	671
3	8.4	03059	GGTTACCGTCGTCCATGAGT	TCATGTTTACCAGGATAACTGAGC	507	BES_002_B07	DE284016	624													436	9
3	9.5	03041	CGCACTACTTCCAGAAAGCTG	AGTTTCTCAATCTCCCGCAG	342	BES_078_L11	DE308159	574	wdS30127	3e-27	Dm: CG30104-PB (5 nucleotidase)	Q8SZY4									1469	7
3	9.5	03044	AGATAGTGACTAGACGCCCG	GGGTGTGCTCTGCTGAAGTA	503	BET_088_F05	DE358446	621	E_FL_e100_22H06_R_0	l. h.				BY943607	570	1114	0	99.6491	E_FL_e100_22H06_R_0		1829	6
3	13.2	03066	ACAGCCGACGACTCGTACTT	GTAACTTCGATCGGGCGTAA	527	BET_086_A09	DE357663	639													711	12
3	14.8	03020	CCCTTATCGATTTACAGATATTTTCC	AAACGTGTTTGAGGTTCCTCTC	511	BET_610_N13	DE364474	590
3	17.2	03047	ACGCGAATTTATACGGCAAC	GTGCGTGCTAATAATGCGG	652	BET_633_P08	DE371745	815
3	19.0	03004	GATCGCTCGCAATCTCAATA	TGCTTCGGTCGGTTTAACTC	614	BET_025_A09	DE337556	799
3	20.1	03014	GACGTCAGTTTTCGATGGCT	CCCATATCCATACCACCGAG	529	BET_078_A02	DE354973	717
3	20.1	03028	CAGCTTCATAAAATAACGCAACA	ATTGGACGGGTACGAATTGA	526	BES_009_M05	DE286476	667													23	30
3	20.6	03013	TGACGTCTTAAATACCGGGTT	GTCGTGGACATTGTTCAAACT	711	BET_068_M11	DE351926	840
3	20.6	03065	GTCTTTGTGGCGAGGCTTG	AAAACTGAATCCGACAAAGCA	701	BET_626_J20	DE369385	757
3	20.6	03056	CAACCCACTCTCGAACTCGT	TAGCCGGATAACACGTAGGC	502	BET_641_P07	DE374122	648
3	21.1	03043	TCGACTACTTCCATTGTACCACA	AATAATGCATTGAGATTGTTGAGG	602	BET_001_O06	DE329966	811						AV399511	147	212	8e-54	93.1973	NV120324
3	21.1	03022	TTGTTGCTATGGGCTCAGTG	CCAAACACTAAAGTTTCCTCAACA	613	BET_058_I02	DE348682	700													550	10
3	21.1	03001	TACATTGAGGGTGGGTGTTG	TTTTGAGTCAAGCTTTCCTTTG	511	BET_008_I09	DE332209	600	mg--0510	1e-78	Vacuolar ATP synthase subunit H (EC 3.6.3.14) (V-ATPase H subunit) (Vacuolar proton pump subunit H)	Q9U5N0	contain repetitive seq
3	21.1	03046	ACGTCTGTCCGCTTTTGAAT	AAATCGAAATTGGCCATAAA	324	BET_632_E16	DE371176	564													5986	2
3	21.1	03016	GTCTTATGCCAGGGCCATCT	CCAGCGATGAAGAGTTTAGTCA	702	BET_075_I19	DE354189	842	E_ET_F1mg_12E11_R_0	5e-07	similar to CG10287-PA [Apis mellifera]	XP_397214		BY926452	397	787	0	100	E_ET_F1mg_12E11_R_0
3	21.1	03012	CCAATGGATGTCCAACTGAA	GAGGCGTTACCGTATCCTCA	636	BET_076_F14	DE354461	772
3	21.1	03062	TGACCTCTCTCTCGAAGTTGG	AGGAGCGACCGTTGTGATAC	719	BES_635_N13	DE324073	814													448	18
3	21.1	03024	CAAATGCTTATTCTGTGTGCC	AAGCCTGGTTCTACATGGTCT	615	BET_093_K09	DE360182	828	heS30219	l. h.											683	8
3	21.1	03015	GCAAGTAAGCAGTTAGAGGATGAA	TGTTTAAGATTAATCAATTGACACCAT	606	BET_079_J21	DE355541	644
3	21.1	03025	TGAAGCTTCTATAGGTAAATATTGTCA	TTCGTTACTTTTGAATCTTTATCTCG	713	BET_004_P07	DE331009	726													1629	6
3	21.1	03007	TGCAACTGCACAATATCTGTTT	CAGTGCGACTTTGCTATCGT	602	BET_031_A16	DE339435	821	heS30235	l. h.				CK564363	569	1112	0	99.6485			3745	2
3	22.7	03008	AGTCTTTCACCTTGTTTCTGAAGG	TTACCATCCTACCTGTATCTACCGC	200	BET_035_M02	DE341043	286													1577	4
3	22.7	03067	GTAGCAGCCTCATTTGCTCC	ATCCACTGAAGCGCAAAAAC	532	BES_001_D11	DE283727	759
3	22.7	03003	TGATAAACAGTTGAATTTAGCAAGAA	ATCACGTTCGGATCTTACGC	502	BET_018_B18	DE335283	665
3	23.4	03011	TCGTCATCACACAAAATGAAGA	TGTGCTAACGAATGCTGTAATG	703	BET_058_F18	DE348631	795	wdV40856	3e-16	Apis mellifera: similar to TAK1 (TGF-beta-activated kinase)	XP_397248
3	23.4	03032	TCCAAAACGGTACCACATGA	CGTCTTATCGAACGTCAACGA	606	BES_083_D04	DE309569	725
3	23.4	03031	TAATTGGGCGCATAGCCTAC	ATTTCAACGCGCAAATACAA	606	BES_081_O09	DE309214	676													301	29
3	23.4	03002	TGCAGGTTTAAGGTGACACG	CGCATTGTGTCGTACCATTT	516	BET_005_E14	DE331126	635													443	22
3	24.8	03060	AAAATGACGTGTTTGGGGC	TCAATGTATCGCAAAACCTCT	513	BES_603_A14	DE314335	605													1525	5
3	25.3	03005	TTTCAATCTTGATGCTTGATAAAA	TTTGAACAAATAATTGAAAGCCA	706	BET_022_B07	DE336574	751
3	25.3	03009	AAATTGTAAACTGCAATTAGGCG	AAGACTATTTTCGGGCATTTG	602	BET_028_M20	DE338736	748	e96h0327	1e-59	Dm: porin CG6647-PB	Q94920
3	25.3	03017	CTCCTCCTGGCTTATCCCAT	TGCGTGTAAGCTGAATCTGG	616	BET_077_D20	DE354713	692
3	25.3	03006	GCGGCAACTTCTTCTGACAT	AACAGGATCCGTCGTAGTCG	514	BET_014_D17	DE334102	589													4808	2
3	25.8	03054	TTTTGATATTCAATGACAATCCG	TGCATCTACCACTGGATCAGAA	601	BET_636_P19	DE372633	754
3	25.8	03057	TGGCCATGAATGATGAACAC	CCATAAGGTTTGGGTATTCGG	504	BES_611_O12	DE317192	676
3	32.2	03021	AATAGTCGCGATGTGTGTGG	CCCATAAAAATTGATAGATGGCA	608	BET_622_I04	DE368145	749
3	34.3	03045	AAGTTTATTTTAATTCTTTTTAGCCCA	CACTAAGAAGATCCGGCGAG	502	BES_063_O07	DE303309	625						CK526202	160	230	3e-59	93.125			925	7
3	34.8	03064	TTCGAAGCCAGAAAATTACG	AGAAAAATATGTCGTATGGTGTTGG	601	BET_650_H10	DE376919	752													576	12
3	34.8	03010	ACACACACATTGCAACGATAA	CAATGAAGTTGGTTGAAGCG	604	BET_047_E11	DE344849	740	E_EL_ovS0_23E10_R_0	0	Dm: MlfMyelodysplasia/myeloid leukemia factor CG8295-PB	Q9NKV0		BY931440	475	918	0	99.5789	E_EL_ovS0_23E10_R_0
3	38.5	03018	CGGTAACCATACTACGTGCAG	CGAAAAACTAATTGACCGTGG	702	BET_075_P06	DE354326	755
3	42.6	03051	ATCCATATCGCCTTTGTTCG	TGGGCGGTCTTAAAATCTGA	316	BES_622_N14	DE320447	514													129	62
3	43.8	03026	TGAAAACCAATCCCTGATCC	GGTGATGGTACCTACCCGTG	636	BET_085_A17	DE357338	746
3	45.9	03058	ATAAAAACCCTCTCCAGGCG	TGGAAGTCAATCGTGAACTTTT	311	BES_604_L01	DE314853	387						CK525399	221	406	1e-112	98.6425
3	45.9	03042	TCATTCGTAATGAAATCAACGC	TTTCTGTCGCGAAGCAGTTA	605	BET_631_O12	DE371048	838
3	46.4	03055	CTTTCGGCTTGTAAGCTCATC	AGACATCTTTTCGGATGCGT	601	BET_640_N15	DE373766	738
4	0.0	04037	TCACCATGGTCCATCAGAAA	GGCTGTGATAATGGCACTGA	508	BET_091_P10	DE359613	627													3452	3
4	0.0	04102	GCAACGGGAACAGATACTCC	GAACGGAATGCAATGAAACA	633	BES_001_F04	DE283766	757						CK486928	485	938	0	99.3814
4	0.0	04105	GCGTGTCGTTATTTCGTTCC	CCCGTGCTCTCAGGAAATTA	705	BET_631_H11	DE370892	806
4	0.0	04001	TCGACCTCTATTCCGAAGGA	TCACTCAATCACAACACGCA	519	BET_001_F04	DE329774	749
4	0.0	04093	GCTTCCAAGAGCCAGAAATG	CAACGGACCAATGAGACAGA	509	BES_618_K12	DE319325	732
4	0.0	04022	CGAAGCGACCTATTCATTCA	GTGCGACGAAACGATAAGGT	619	BET_058_H09	DE348667	738						CK537351	478	916	0	99.1632			2782	2
4	0.0	04068	TGAGTACCGTGTTAAAATGGAGA	TCAATGTAGTCTGATTCCGTGC	515	BES_081_B22	DE308968	700													687	12
4	0.5	04058	AACTTATTGAAAAATTACGGCCA	AACAAATCACGTTCGTTCCC	602	BET_606_F20	DE362980	732
4	2.1	04039	GGCTGCAAGGTTCATCATCT	CTGTCTCCCAGGTAGAAGGGT	407	BET_094_E10	DE360409	547
4	2.1	04084	CTTGTGGCTCTTGTCAGCAC	GATAACGCCCCTTCACACAT	603	BES_065_L19	DE303913	698						AV405362	229	272	8e-72	90.8297	wdV10513
4	4.7	04094	TGTCGTGTCTCAATGCCTTC	TTTTGGCATGCGGATAATGT	501	BES_626_P08	DE321592	802													844	8
4	4.7	04070	GTTTTAACGTTTCGCTTCCG	ACGCGTAGTCATCCCAATGT	565	BES_096_P23	DE313671	613													92	36
4	8.4	04064	CGAAGCGTCGTATAACACCA	ACTGGTCCGTGAGAAGTTGG	780	BET_627_H11	DE369671	810
4	8.4	04083	GTCCATTATGAAGAAGGCGG	CCACAGGTAACGTGCTGCTA	608	BET_007_L24	DE331962	699
4	10.5	04048	CCGCGTTATCGATTCTTTGT	TGCTAAGCGTAACGAGCAAA	711	BET_071_P03	DE352974	776	heS30240	1e-49	Dm: CG9662-PA	Q7K050
4	10.5	04023	TCAGAATGTTGTGGCGTTTT	TCGTTATACCTGTTAAGATCGAAATC	739	BET_061_A15	DE349437	791
4	11.0	04121	TTGTTTTGTTTTCGCGGTTT	TCCGTTGATCCTTTATTGATTTG	705	BET_647_E07	DE375833	815
4	11.0	04086	GACATACTTTTTGACTGTGTATTCATT	TGCAATGATAAAAACGAGATGG	607	BES_001_O04	DE283958	711													5527	2
4	11.0	04099	CGGAAGGTAATCAAATGCGT	TCCGTATGTGTGTTTGTACGTTT	701	BET_640_D19	DE373592	838
4	15.8	04026	GCTTCTCTCCTGTGTTTGGC	TCGCAAATGGACTAGCATTG	608	BET_074_B15	DE353700	723													8	57
4	15.8	04109	AGCATTCACCATGCCCTCTA	CCAAATCAGATACAGCAGGTTC	612	BET_622_E02	DE368073	725
4	15.8	04082	ACAAACCGAAAAAGCGACAT	TTGCAAGCAAAACTGTGAATG	623	BET_625_A19	DE368931	804
4	15.8	04069	TACGTTCTGTGCGCTTTGAG	GCAGCTTTACGTTTCGTTCTG	535	BES_002_I24	DE284143	674													5831	2
4	15.8	04089	TTGGTTGTTCTTGTGAAGCG	TGTTCGTTCTATGGCACACG	702	BET_631_P06	DE371064	817													148	8
4	16.9	04020	TGCGTTTGATTAGAAAAGTTGG	CATTCAAGGGCTTTTCTTGC	606	BET_044_C05	DE343785	879
4	16.9	04106	AGCCCTTTTATATGTGCCCC	CTATCACCGGTCTCACCTGG	652	BET_634_G12	DE371864	686						D14169	248	381	1e-104	95.9677		Bm. Wnt-1
4	16.9	04005	CGGGTACATGTTTTTGTGCTT	TCCCGGAATATTTTCTACTTTCA	643	BET_004_P22	DE331024	809													529	36
4	18.0	04028	GCGAAAAACCCTTATTTTTATTCA	TGTTAAGATTAAGGAGTGTCAAACAA	710	BET_024_J19	DE337418	855	e96h0266	l. h.				BP183901	151	299	5e-80	100	P5PG0512
4	18.0	04107	CCGAGCTAGCATTGAAAACA	CAAAAACGAGTCAAACTTCGG	312	BES_601_E20	DE313775	391
4	18.0	04041	TGTTTTTCATCTTCGAACCG	GCGGAGAACTCGTAGAAGGA	539	BET_602_L10	DE361867	665													382	11
4	18.0	04027	CGATACGAGTATATCAATATTGCAGG	CTCACTTTAAACTAAAAGGCGCA	501	BET_066_E03	DE351093	700	wdS30922	2e-66	Dm: CG5955-PA ( UDP-glucose 4-epimerase activity)	Q9VPE8
4	18.0	04008	CAAATGAGCTCGCTACGATG	ACAAGCTAAACGTGGGCTGA	424	BET_023_L22	DE337123	660	e96h0229	7e-29	similar to MGC89099 protein, partial [Apis mellifera] (LIM domain transcription factor LMO4)	XP_396576
4	18.0	04096	TGGCTTTGTCTTGTTACCACA	GGTAAGTATGAATCAGCCGAACA	602	BET_636_E16	DE372399	834
4	19.6	04079	CAAGTACCGGTCATCGTCCT	GCGAGATAAGTGGCGGTTTA	526	BET_601_C15	DE361399	649						CK515634	452	856	0	98.8938
4	19.6	04010	AGATGGTGAAAGCCGAGAAA	CGCTTAACACGGGCTACTGT	608	BET_020_L18	DE336133	672						CK532836	110	218	1e-55	100
4	19.6	04091	TGATGTCAGTCTTGCTTGCC	TCCTAACGGGACGATATTGC	613	BES_601_C15	DE313727	728													262	20
4	19.6	04042	CACCGAGATGTACTCGCAGA	CAGTTTGGGAAATACTTACAAATAGAA	568	BET_601_B01	DE361364	602
4	20.7	04034	TTAGGGATCAAGATATGGGGG	ATTACGAAACGTCTGTCCCG	447	BET_604_M19	DE362515	678													4891	2
4	20.7	04119	AATGCACCAGACGCCTTATC	GCCACATACCATCCCACTCT	409	BET_649_G09	DE376565	752
4	20.7	04053	CTTACAGACGTCCGCTGCTT	ACAGGCCTAGATTGCATTGG	514	BET_603_I17	DE362114	718
4	20.7	04047	TTAAGCCCACAACAAAGCAG	GCGCACAACATTGCTGTATC	603	BET_068_N12	DE351950	621
4	20.7	04038	CTTGTTACGTAAGCTTTTAGAGCA	TGATGATGAAATGGAGCCAA	416	BET_096_I10	DE361170	585
4	21.8	04078	GAACCGAGTTTCCGATTGTT	TTTGCTTGTGGCAATAGTGG	576	BET_652_P15	DE377679	772													751	10
4	21.8	04006	CATGCGCTTATTGTTTCACG	TTCACATGAATTTTTATTAGGTTTTCA	728	BET_001_L06	DE329906	796
4	21.8	04017	GGATGCGTAAATCGGTTTGT	AGGGGAGGGTGGAAATAGC	458	BET_035_E10	DE340873	643
4	21.8	04056	GCGTTAATCCACCTCTTGGA	TCGGTAATGCATTTGCTTGT	208	BET_032_H11	DE339911	445													4417	2
4	26.6	04049	TGAGATTAGGTCATTCATGGCT	TTTTTGTGTGTTTCCAGGCA	604	BET_085_A12	DE357334	795	wdS30999	l. h.
4	26.6	04101	ATTTGCAATCTGTGACGACG	CAGAGAATTTTCAGCTCTTCCA	601	BES_001_G15	DE283800	759						AV400725	299	577	1e-163	99.6656	br--1706		81	9
4	26.6	04118	GGATCCACACAAGGGTGAAC	ACTTACTCAAAAGTTCAATGTCGC	601	BET_643_L22	DE374681	630
4	26.6	04077	AAGAAGTAACGGTGCAGAAGTAA	GCGTAGGTGAGACATTTCCG	664	BET_632_E05	DE371165	848
4	26.6	04024	AATTAAATCAGCACCGCTCG	TCCAGTAGAGTGTGGGGCTT	740	BET_056_I21	DE348046	772													2527	3
4	26.6	04013	CTGGAGCCCATTGGAGAATA	GGAACCTGCTCGAGTAATGG	413	BET_047_G12	DE344898	561	heS00144	4e-22	similar to GA13109-PA [Apis mellifera] (Collagen alpha-1(IV) chain)	XP_392097
4	27.1	04075	TTTTAATGGAAAACCTAACCTTCG	AGCTTCGGTGATCAGTGTCC	401	BES_086_E02	DE310366	606
4	27.1	04120	GCCCGCATGCAAATAAATCT	AATGTGTTATACAGCTGCTCATCC	701	BET_646_H18	DE375577	850
4	27.1	04036	TTTGTCATGTCCAATCGCTC	CGGATAGAAGAAGTTTTCAGGC	714	BET_092_O17	DE359925	807													175	14
4	27.1	04016	CGGGAAATCCATTGGTAAGA	GAACTTAGTGTGCGCGAGGT	543	BET_034_C23	DE340511	721
4	27.1	04029	GGATAAGACTTTCCTTTACCGAA	TTAATATGTTGTAGATCTTCGGCCC	501	BET_074_F19	DE353789	702	heS30428	1e-42	Dm: CG10623-PA (selenocysteine methyltransferase)	Q9VJ31
4	28.2	04043	CCGGACCTATGTCTGAAGGA	CTGGAATGCATGATTCGTTG	647	BET_012_M20	DE333625	789
4	28.2	04021	CCGTAATGCCGGTAACAGAT	AACGATTGCGCGATTAAATG	706	BET_052_I05	DE346633	818
4	29.3	04002	TCCCAAAAATTTATTTCATAAAGC	CATATTTCGGTCAGTCTGCAA	603	BET_002_F04	DE330113	666	N---0879	2e-11	CE03368 WBGene00004463 locus:rpn-7 status:Confirmed SW:Q20585 protein_id:CAA92512.1	F49C12.8
4	29.3	04050	TGAAGCCTTGAAATGGATTG	GCAATTTGGATTAAGGCCAC	318	BET_084_A01	DE356969	389													864	5
4	29.3	04019	TTTTGTTTCGTCGAGCACTG	AGCTGAAAATGGTAGCGTGG	624	BET_051_F02	DE346225	742
4	29.3	04057	GAATTTGATTGTCGATTCGC	CAATTCAGTGTTTGCAGCGT	532	BET_057_B05	DE348224	683													6121	2
4	29.3	04055	GCGCTGACGGAACAGTATAA	CGATTTCTCGAGTACCCCAC	704	BET_069_J14	DE352187	843													957	7
4	29.3	04060	CTGCCCTCAAAGCCTAAATG	AGTTCCAAACGAGCAGAAGC	302	BET_619_L09	DE367311	597
4	30.4	04103	TCACTGACGCCTTAGGATTTG	CAATTCGATGTACGCTCTAAAGG	601	BET_641_I15	DE373981	673
4	30.4	04108	GCCGATGACTTGTGAATTTG	AAACTTTCTTTCCTACGTGTTCG	702	BET_096_M24	DE361272	778
4	30.4	04090	GCCTTTGTTCAGCAAGGAAA	AAACGACGTAAATAGGCCCC	409	BET_634_A14	DE371767	626
4	30.4	04063	TCTTCCACCGAGAATGTGAA	GCTCAATACAGGAAAGCCCTC	407	BET_079_L24	DE355589	629													91	55
4	30.4	04052	TCCCTATCGCGAGTTTTTCT	CGTGTGAATGTTATTGTGACGA	502	BET_078_J12	DE355178	535													5689	2
4	30.4	04009	CGGTTGTTTCAATAAGCAGTT	AATCGGCAAGAGGTTCTGTG	473	BET_046_M19	DE344682	584
4	30.4	04012	ATCAACATCACCTTGACCGC	TTTCCAGAGAAGCCATGTCC	712	BET_018_C11	DE335298	830
4	30.4	04007	TGATACTTCTGTGTGTAGCGCA	AGACAGGCCCACTGTCCC	601	BET_018_M16	DE335490	683
4	30.4	04092	CTTAACGTGCCCTAAGCTCG	TGAGGTCCACCCGTATTATGA	413	BES_604_H09	DE314779	524													938	7
4	30.9	04115	TGACACACTTCATTTGTATTTTGTTT	CAGAGCGTATGAAGGGAAGG	605	BET_015_E09	DE334443	652						CK552328	130	250	3e-65	99.2308
4	30.9	04100	TTCCTTCATGATTAAAATCGGT	CATAATAAAACAAATCACACAACTTCA	601	BET_639_H22	DE373355	799
4	31.4	04025	TCGTAAGCATATTTCTGTGTCATTC	ATCATTAGCGGCATCGTTTT	525	BET_056_B12	DE347890	750													3154	3
4	31.4	04081	AGGTTCTCCTGACCAGATAGG	TTCATGGGATTAGCTCCAGG	708	BET_624_H16	DE368760	924						CN374452	235	442	1e-123	99.1489	rzhswab0_005251.y1.abd
4	32.5	04080	CGCGAATAGTGTAGCTTCCA	TTGTGCAGGTTTGTTTCCAA	606	BET_608_C13	DE363581	786
4	33.0	04051	CCAAATGGTTCTGACAGGCT	AGAACCGGGCTCATTGTTC	509	BET_045_E09	DE344179	733	fbpv0844	l. h.
4	33.0	04011	GAGCAGAATCTGAAGAAGGTACTATTT	CTGTGAACGGATTAGCCCAT	729	BET_018_E11	DE335343	780	fbpv0135	9e-25	anarchy 1 [Apis mellifera]	NP_001035357		BP124956	648	1191	0	98.3025	fbpv0135
4	33.0	04095	ACTGCCATTTCAGCTGCTTT	TTGCCTTATTCAAGTGGCCT	703	BET_637_D17	DE372702	885	e96h0322	e-116	Apis mellifera: similar to CG6197-PA isoform 1 (XPA-binding protein 2 (Adapter protein ATH-55))	XP_395622		AV401172	276	396	1e-109	94.5652	e96h0322
4	33.0	04087	TAGGGCGAAGTCGACTGTTT	AAAGGAAATATCGCAGAAGTACA	721	BET_650_F11	DE376873	771
4	33.0	04032	CTGGTTGTTGATGATGTGCTT	CATAATCCAAGAAGCAGTAGCAGA	615	BET_079_H21	DE355498	705	wdV40728	3e-15	APIS MELLIFERA: similar to GA20292-PA	XP_625144									869	8
4	33.0	04031	GCATTCTTGACTGGAGCCTT	TGTTCTGCCCTCAGTTAGCA	601	BET_087_M14	DE358259	858						CK514262	121	216	5e-55	97.5207
4	33.0	04015	TGAATCAATGACCGACAACAA	TAAGGGCTCTTTGTGGGAAG	549	BET_040_E22	DE342516	689													2296	3
4	33.5	04004	GGACCAAATCGGAATCTTCA	CAAAGAAAGGTGTTAGGAGGGA	528	BET_009_F09	DE332478	636
4	34.6	04035	CTAAAGTTCACAGACATTGCCA	TTGAGTATGATGATTAAGCTATGAGGA	613	BET_092_E21	DE359724	842	E_EL_vg4M_05F03_F_0	7e-53	APIS MELLIFERA: similar to aspartate aminotransferase	XP_396131		BP116157	146	289	4e-77	100	brP-2089		5	63
4	34.6	04104	GGGCGATGTAGTTGACTGCT	TATTCGCGAAACATTCATGC	614	BET_630_P17	DE370732	669													5925	2
4	34.6	04114	TCGGCTCTTTGACTACAGCTC	TTGATTCTTCGCAATCCTCA	507	BES_002_G08	DE284094	676						BW999550	486	741	0	94.856	SES4132
4	34.6	04059	TCTCCCGTTCCTGGATAGATT	CGGCCGTTACACCAGACATA	616	BET_618_I11	DE366912	753
4	36.2	04030	TCATTTATCCAACCGCGAAT	CCACTTGTCTATTCCATTCATCA	730	BET_077_H17	DE354796	790
4	36.2	04044	TGTCTTGCGTTTGATCTTTGA	GGAATTTGATAATTTCGTTTTCCA	603	BET_615_P06	DE366060	810
4	36.2	04033	CAATGGTTTGAGTCATAGATTTTACC	AGGAACAAAATGCGAGGAAG	511	BET_078_I22	DE355168	589													1292	5
4	36.2	04014	AAAAGAATTGGGAAATTCCTAGC	TGTTTTCAATGCGAAATTCA	647	BET_018_C17	DE335304	736	heS30083	l. h.
4	36.2	04062	AGAACTAACTGGCAGTGGCG	AACCGAAAGGATTGTTGCAC	619	BET_624_I13	DE368779	796
4	41.0	04046	AAACATAAGGTGGTAAGAGCAGTG	ATTGGCCAAGCAACTGCC	608	BET_077_O23	DE354949	756
4	41.0	04076	AATTGTCTCAAACGATTGCTCA	TTAATAACTGAAAGGTGAATGGTCC	401	BES_086_N01	DE310543	662													241	28
4	42.6	04040	GGGCTGTGAGTTGTTCTCGT	TTTCATCCGATTGTAAGTGGC	508	BET_605_A18	DE362597	810						CK542430	179	339	5e-92	99.4413			1967	4
4	43.7	04054	GTCACGATTCGACCCGAC	CTTTATCGAGGGTGAAACCG	745	BET_025_J13	DE337729	827	mg--0575	4e-52	Apis mellifera: similar to probable sucrose-6-phosphate hydrolase copy 1 (Many bacterial homologues)	XP_623540		CK564775	233	454	1e-126	99.5708
4	47.4	04003	GGTGTACTAGAATTATTTCCCAAAAA	TTTTGTTAGCTTTAACTTATATTTCGC	507	BET_007_M07	DE331969	717	ceN-0144	4.8e-25
4	49.5	04116	ACAGACATGTTTTGGGCGAC	CTTCCACGGAAACCACTCAT	329	BET_648_K20	DE376330	582
4	50.6	04065	CCAGCCTCACAGGTTCACAT	TGTTCACCTCCGTAATTCTTCA	407	BET_004_G20	DE330843	512
4	51.1	04018	ATCTTCTATTTTATTATGATGCGTGTT	AATATGCAGGATGCAACAGAG	401	BET_046_D05	DE344497	535
4	51.1	04117	CTCGTTTTTACCATCGCACC	TGCATTATGGATACCTCCGA	615	BET_649_F20	DE376553	749						CK528416	133	208	1e-52	95.4887
5	0.0	05097	CTTCGTCTCATGAGCCACCT	TGAACAACAGTGTTCTGGCAA	551	BES_601_G12	DE313807	566
5	0.0	05042	GATCGAGTGGGAGAGAATCG	TTACAAAGGAAATCACTTGTCGTT	402	BET_623_L03	DE368506	562
5	0.0	05053	CATGGAAGGAAGAAAATACCCA	TGTTGTGTCAACGCCAATTC	518	BES_057_N16	DE301478	695													848	6
5	0.0	05052	TGACGAGCCTTTGTTTGTGT	ACTCGTTAGGTTACGCTGGC	537	BET_006_C09	DE331419	653	msgV0255	n. h.
5	0.5	05079	GTCCCTTTCTCTCGCTCGAC	AAGCGAGACTAAGTCGTAAGGG	614	BES_602_I14	DE314163	664													5615	2
5	1.6	05016	TTTTAACTGGCTCCGTGGTC	TGGTGTCGTTGACCTCTTTG	513	BET_033_A08	DE340103	635						BW999527	286	511	1e-144	97.5524	SES3933
5	6.9	05040	TCGGAAATACCCATTAACATCA	AATATCGCCGCAAATCATC	607	BET_618_E15	DE366833	860
5	6.9	05048	TTCGCAATCGTTAGATTCCC	GAGAATTTTTCAATTTAAGAGAGGG	301	BET_086_M22	DE357917	421													1322	6
5	6.9	05003	GAACAACCATTTCAGGAAGCA	GCGGATTCGTTTTGAATTTT	410	BET_005_F20	DE331154	525													638	6
5	7.4	05073	GATAGTGTATCGAGAGGAGCCG	CTCAGTAGATGCTGCTATATCAACCAA	501	BET_615_D03	DE365818	698
5	7.4	05098	GCAGATGCTGTCGTCCACTA	TTTGGAACAGAACACCCGAT	739	BES_077_O07	DE307860	830													1100	7
5	7.4	05100	GCCGAATCCAATCGAAATTA	GGTGAAAGTTAAAGTATATGGCATTG	607	BET_650_I13	DE376943	759
5	7.4	05002	TGCAAATTTTTGCTGAGAAGC	CATTGGTACAGACGTCTCCG	712	BET_002_C24	DE330069	790
5	7.9	05074	CAAGACATGTTTCGGCGAC	GCCCGATAAGCCAATAATGA	709	BET_622_D20	DE368068	818
5	9.0	05075	TGAAAATGAATCGACCAAAATG	AATGAACACACACATTCATAAATCA	609	BES_002_C24	DE284045	688
5	9.0	05047	CCTAAAGAGTCTCGTAGCATTTCA	GTTTCTTCCCGGTTAGGGTA	401	BET_079_P05	DE355658	529
5	11.0	05070	TGAGATATGGCCGTTAGTGTG	TCCACCACTACAAATGACTGCT	309	BET_633_A02	DE371413	510													907	7
5	13.7	05008	TCACTGAACAGCGTCGAATC	TCCGAATCGAAATTTAATAAAGC	501	BET_035_M24	DE341062	651	heS30184	3e-21	similar to ENSANGP00000009256 [Apis mellifera]	XP_392741									495	15
5	13.7	05099	AAACCTGAAGAAACACTGATTTG	AAAATTGCTAAGTAAAAAGCATGGA	502	BET_649_N12	DE376719	602
5	13.7	05023	CGTGCAAATTTAAATCTCTTACCA	CGCTTCATTAGGATGATCGAG	608	BET_045_A02	DE344091	686	prgv0291	n. h.
5	13.7	05030	CGTTTTTCTGCATTTACGGA	AAGCAAATGAATAAACGACGA	607	BET_080_M23	DE355942	709	E_EL_fcP8_01B10_R_0	6e-63	Apis mellifera: similar to ENSANGP00000009256 (Guanine nucleotide exchange factor DBS)	XP_392741
5	13.7	05017	TGCTCGGCTACATCTTGTTT	ATTGCACACCATCCCAGAG	639	BET_038_K12	DE341968	747	e96h0988	l. h.
5	13.7	05021	TGTTGAATTGATTTCGAGATTTT	ATCTTCACCCGCTCAGATTT	616	BET_050_D15	DE345851	769
5	13.7	05063	TTATAGCGTAACACATTGATCTGGA	TTCAGTGTGTCATTCCGCAT	601	BES_093_H12	DE312512	784													64	17
5	13.7	05025	ATAAAGGTTGCAAAGCCGAA	CCTCGACATTAAATCCGTTGA	537	BET_065_I03	DE350840	764
5	15.3	05082	CCATGGTCAATCAATATGAGCTA	AAGGTGGGTTGGTGCATTTA	504	BES_655_A11	DE329362	680						BB993287	246	345	7e-94	92.6829	E_ET_psgV_10D12_R_0		1186	13
5	16.4	05084	AGGGAAGTGATCCAAGCAGT	GATCCGTGACCTGGTGTTTT	454	BES_606_C10	DE315285	718													1489	8
5	16.9	05029	CGGTCCACGAGTACCGTTAT	TGAAAAAGAAATTGAAGAGAAATTG	504	BET_077_E22	DE354737	634
5	16.9	05088	TCTCACAAGATCCGAGACGA	TTACACATTATCACATGTCGCA	504	BET_642_L06	DE374352	633	prgv0170	l. h.				AV404564	384	753	0	99.7396	prgv0170
5	18.0	05060	GGAGCTGTGACGTTGAGTGA	CGTGAATAAATCTCGTTACAATGC	416	BES_082_N03	DE309467	674													505	15
5	24.4	05102	ACCTTGCCAGTGATTGAGAA	TTGGACCTATTTTTGGTACAGG	514	BET_647_I13	DE375922	761
5	24.4	05090	AAACGCGAGATTAAATCGTAAAA	TGTTAATGTCATACTAATGAACGGAA	502	BES_609_K24	DE316448	550													5941	2
5	24.4	05022	GCTTTGTGTTACGAATGCTTTG	ATGCGCGTACATCAAATGAA	547	BET_047_G21	DE344907	572
5	24.4	05055	ATGGAGCTGGAACGTTTGAC	AGAAATACCCAGCGCTCAGA	624	BES_069_L17	DE305228	778													1157	11
5	24.9	05078	ACGGCTTAATCTTTCCCGTT	TTAGGCACCATCCTACCTCG	622	BET_635_N12	DE372276	805
5	24.9	05019	ATGCACAGTTAACCCACACC	CTTTTAGTCGTGAAAACCGAAGA	301	BET_033_B19	DE340137	488
5	26.5	05011	GCGCAGTAGGGAAAGTTTTG	TCGGAGCTTATTTGCGGTTA	408	BET_013_O10	DE333988	583	N---0671	9e-27	Apis mellifera: similar to CG11811-PA (Guanosine monophosphate kinase (GMPK))	XP_624407
5	26.5	05054	ATCGGCTATGGTCAGAAACG	CCGATTGTCAATTGAGGGAG	529	BES_069_F22	DE305108	651
5	27.9	05051	GTAACCACAAAATCCTGAAAAATC	AGAAACATCAATTCCAAAGCG	701	BET_092_P14	DE359946	734													1281	5
5	28.6	05010	CGGCCTTTCGCTTAGTTTAC	GGAAAGATTTATCTAATAATTTCACCC	401	BET_014_B16	DE334058	491	fbpv0469#1	5e-11	Dm: CG30035-PA ( glucose transporter activity; sugar porter activity)	Q86P59
5	29.1	05072	CTGATACATCGCTCAACACGA	CGACTTATCGAGCTTGTCCC	610	BET_604_J16	DE362450	718	NRPG0157	l. h.			contain repetitive seq								173	7
5	29.1	05080	TTGACCTTTATTGGGGACCA	AATTCTTTACATCGCGTGCC	414	BES_602_N07	DE314259	576						CK523801	294	357	2e-97	90.4762
5	29.1	05049	CAGCGCTTCGCAGAATCTA	TTGCATTTCAACAGTTTTAGGC	603	BET_005_O15	DE331340	760	wdV40106	n. h.
5	29.1	05018	GCAGTCGTGCATTGAGTTTG	TCGCACCTTCACTTTATCCTG	501	BET_032_J18	DE339961	630	E_FL_e100_26I05_F_0	l. h.				BY940202	368	666	0	98.0978	E_FL_e100_26I05_F_0
5	29.6	05095	CACACAACTTCACTCCTCGC	AATCGAGAATAATGCGGGAA	511	BET_635_B14	DE372057	589													3748	2
5	30.7	05012	AAAAATTGCTGTGGCTTTGAA	CGACGGAAAGACGATGAAAT	615	BET_014_B19	DE334061	784
5	30.7	05043	GAAAAGGCCATCCGGTCT	CCTACGTATTTTGCTTTTGGC	603	BET_626_H12	DE369340	847	ovS308G07f	3e-32	Spodoptera frugiperda: Casein kinase II subunit alpha (EC 2.7.11.1) (CK II subunit alpha)	O76484		BB989836	152	301	1e-80	100	E_ET_psgV_29D01_F_0		2415	3
5	30.7	05086	GGAAAATCATGGATGCCAAC	TTTTCATTGAAGATGGTGTATATGTG	621	BET_638_J02	DE373073	759	e96h0810	e-135	Spodoptera frugiperda: Casein kinase II subunit alpha (EC 2.7.11.1) (CK II subunit alpha)	O76484		AB206394	196	373	1e-102	98.9796		casein kinase 2 alpha subunit
5	32.3	05036	CAGAAAAGCAAATGGCCAAA	TCACGTATTAACTACGAAACTGGC	402	BET_055_N08	DE347799	632
5	32.8	05035	GGAATCCTCCAACGGACAC	GCTCTGAAAGAATAATAGAAAAACGTG	511	BET_009_D18	DE332442	629	wdS00230	l. h.
5	32.8	05071	CCACCTGTCCTGGTGAAACT	ATGTCTACAAGCTCGCGAAAA	601	BET_634_C08	DE371794	800													5893	2
5	32.8	05024	CTGTGAAAAATGCATTGGGA	TGACAAATTAATCTAATTGACATATCG	619	BET_065_A14	DE350676	765
5	33.3	05027	AAAAGGACCCTTCCGCATT	AACCCGACGTCAGTCTGTG	506	BET_067_G17	DE351488	654
5	33.3	05068	AACTTCCCAATAGCAATTGACC	TCCCGGTAATCTTTGTTTGT	421	BES_085_N23	DE310278	726
5	33.3	05046	TCCTGGCCATAGACGATCC	GGCTGTATTCAGTTGGAAGAAA	508	BET_026_F03	DE337949	751	mg--0315#1	2e-06	Dm: Sc2 CG10849-PA	Q95R45
5	33.3	05050	GCTGAAGCTCTGAGAATAGGG	ATAGGTGTAATCGCAACTTTTTAAG	601	BET_085_N23	DE357610	729													278	16
5	33.3	05004	TTCAAGTCACTTAGTAATGGACCC	TGCACAAGCGCTCTTCAC	501	BET_006_H22	DE331536	555
5	33.3	05038	GGTTTTGTGTCAAGGCGATT	CAGAAGGACGATGTTCAGAAA	502	BET_039_A17	DE342100	773	E_FL_e100_12F06_F_0	5e-18	Tribolium confusum (Confused flour beetle): Semaphorin-1A (FUNCTION: Plays a role in growth cones guidance)	Q26972		CK538875	589	1104	0	98.9813			417	12
5	33.3	05015	AAATCTCACGATCAAGTACGCA	TGCAAGCTGAGCAATAGTGTG	414	BET_043_B04	DE343401	550	e96h0726	3e-09	Dm: type=protein; loc=3R:2194739..2196613; ID=CG10286-PA; name=CG10286-PA; db_xref=FlyBase:FBpp0081214,GB_protein:AAF54129.1, FlyBase:FBgn0037439,FlyBase:CG10286-PA; len=625	CG10286-PA
5	33.3	05093	TTCGTCAGGTCTAGGGGAGA	ACAAATCGCCAGCTTTGTG	606	BES_002_A15	DE284007	796													5292	2
5	33.8	05013	GGCCTTTATGTGTACCGTGTC	TCACTACTTGATAATTCTCTTTTCACA	609	BET_044_D05	DE343808	618													1490	3
5	33.8	05091	GTTGGCCATTGCTGTTCATA	AACATATGCCCTGAACGGAA	502	BES_606_F09	DE315352	785													1485	4
5	33.8	05064	AAAGGCTTATTGCGAAACTG	CCGTATAGTGATGTCACAGTTTTAATG	765	BES_081_P15	DE309241	811													951	9
5	33.8	05087	ATTATTTACATCGCGTGCCC	TCAATTCGACTAACCATTAAAGCA	545	BET_639_N09	DE373469	747						AV405370	216	216	5e-55	89.8148	wdV10525
5	34.3	05094	CCTCGTCGAATTGCTTCTGT	TTTTATGAAGGGGCATCGTC	510	BET_634_B03	DE371775	589
5	34.3	05033	TCAAGCTTTTCTCTGACCTGA	GGGCCATTGTATACTTGCGT	655	BET_002_D20	DE330087	684	NV021925	1e-19	Dm: CG2145-PA ( serine-type peptidase activity)	Q8SY54
5	36.3	05092	CTTCAGCCCTAACACTAAATCG	CATATAAAGTACTTGGGTGTTTCTGG	603	BES_609_M06	DE316475	899						CK535131	281	541	1e-153	99.2883
5	37.0	05039	GCAAAACAGTGGTTGCTGAG	GCCAATGTCAAATGCAAAGA	556	BET_605_J12	DE362762	663	E_EL_vg4M_04L06_F_0	e-107	Dm: lethal (2) 35Df CG4152-PA ( ATP-dependent helicase; FUNCTION: May be involved in pre-mRNA splicing)	Q9Y134
5	37.0	05083	TCGGTTAGTGGTAAGAATGACAAA	AGCGGAGCACCAATAAAGAA	602	BES_647_A17	DE326937	742						CK526388	237	274	2e-72	89.8734
5	37.0	05001	CGCTTTTTCAAGACTCACAGTT	TTTAGGAATCCGGCTACACG	622	BET_001_P02	DE329984	762	N---0242	l. h.				CK542366	330	615	1e-175	98.7879			2419	5
5	37.5	05028	TTGTGACTCTGTTTAAAAATACCTATG	TGCACAATGATTTAATCTCCCA	644	BET_077_E12	DE354728	728
5	37.5	05032	GATTCTGCGAAGGACTGCTC	CAAACGCGGTTTTTGAAGTT	545	BET_003_F16	DE330479	678	wdS00703	1e-43	Apis mellifera: similar to ENSANGP00000020028 (Echinoderm microtubule-associated protein-like 1)	XP_393565									944	6
5	38.6	05085	TGAGAAAGAACAGGATCGCC	TGGTAACCGATACCCAGTAAGC	606	BET_638_P20	DE373189	742
5	38.6	05103	TGAACTGAGTACAGCGGACG	CGCAGACGGTTCGTTATTTT	410	BET_643_K05	DE374643	620
5	38.6	05006	GCAAACCTCCATTGACACAA	AAATCACTAAACGAACGGCG	670	BET_030_F01	DE339211	759
5	38.6	05020	CAATTTTAACAATCCACATAATAGAAA	GGGAAAGAAATGGAAGTGGA	708	BET_052_J19	DE346670	758	E_EL_vg4M_02K01_F_0	l. h.				BY924090	339	656	0	99.41	E_EL_vg4M_02K01_F_0
5	38.6	05062	GCTGATGTCCATATGCAACG	AGACCGGGATTAAATGACGA	621	BES_087_L10	DE310805	712
5	38.6	05081	TCAGTTCGTAGCCAGTGTTTG	TCTCATATCGAGATATCGCATCC	301	BES_618_F21	DE319234	570
5	40.2	05014	CAGTGCCGAAACAGCTAACA	TCACGATTGATACTAGACGGTCA	605	BET_025_O17	DE337833	721													35	27
5	40.2	05077	CACCAAACGTGAACGGTAGA	CGGCATTGGTCACGTAAAT	735	BET_632_P15	DE371403	775
5	43.9	05009	GGTAAATGGCGGCACAGATA	TGCGGTTAGAGAATTGCTTTG	611	BET_014_M15	DE334289	798
5	43.9	05101	GACATTTTTGGAGGCTTTTGA	ACAAAGAGGCGTCGGTCTAA	513	BET_646_E15	DE375508	752						BB990511	468	771	0	96.5812	E_FL_mxg-_03E19_F_0
5	43.9	05031	GACGTACACCATGATTCCCA	TCACTCTGACGCAGGTGACT	200	BET_079_K23	DE355564	390
5	43.9	05037	GAGCCAAAAGAAACGACATTG	CCGCCGTAGAAATTGACAAG	602	BET_017_O09	DE335221	723	prgv0393	1e-07	Mouse: Tumor necrosis factor ligand superfamily member 13	Q9D777
5	43.9	05005	CGCGTACGGTATTCATGTGT	TGATCGTCAAAAAGTAGCGACA	324	BET_010_C18	DE332770	461	heS30303	l. h.				BP183477	329	652	0	100	NRPG1961
5	44.4	05007	TGTGGTGTTTCGTCAGGGTA	TCAAAGCATTTTCTTGACAGC	601	BET_035_H24	DE340954	785	NV060451	3e-05	CE24735 WBGene00006950 locus:wrt-4 Hint module status:Confirmed SW:Q94129 protein_id:CAB01902.2	ZK678.5
5	45.5	05069	CGCGTTGAAAACATAAAATTAAA	TCTGTTCTTGCCTGGACATCT	611	BES_001_O16	DE283970	749													1972	3
5	49.2	05041	GACGTCGACGGATTACCATT	GTGTTGATTTGGATCTGTATATCG	511	BET_619_P22	DE367402	787
5	50.9	05061	TAATTCTGATTTCTCTTATTGTTCAAA	ATGTTTGTTTATGAACCTCGAACTG	501	BES_087_H14	DE310726	655													30	17
5	56.1	05089	GAACCCGGTAACCGTACTTG	AAACGAGATGAGATGAAGATTATTAAA	624	BES_606_O17	DE315548	732													634	10
5	57.2	05045	CCAAACAAGAATGTGACAAACG	TTTGTGGAAGTCCAGAGAAGG	518	BET_059_F08	DE348956	666						BP120861	217	317	2e-85	93.5484	ceN-3774
5	57.2	05096	ACTCTCCAGACCTGAATGCG	AAAGTCCTCGCCAAACTGAA	556	BES_603_I14	DE314480	641													100	10
5	57.7	05026	CATCAAGCGCTAAGAGTGGT	TGTATGCCCGAATTGGTAGC	702	BET_066_N18	DE351300	780
5	58.8	05034	CCCGATCAGTCGATACCTACC	GCGTGCGGATACTCACTCTA	606	BET_004_G22	DE330845	766	wdS00236	l. h.				BY915341	114	218	1e-55	99.1228	fbS20400
6	0.0	06019	AGCGTCCTGCCTCATTAGAA	TCTTGTGGGCACTGAACAGA	435	BET_047_F22	DE344884	548
6	0.0	06089	TTTACACGAATTGCGCTCAT	CCAATATGACTTTCCGGGTC	528	BET_649_I11	DE376609	719
6	0.0	06037	TCTCTGGTGCTTTAAGTCATTCA	GGATGATTTTTCTCTGGGAGG	502	BET_058_G19	DE348655	649													527	11
6	3.8	06075	TCCATTAACGGTGCTTTGAA	ATAGATGCAGGACGAGACGG	521	BET_640_E23	DE373616	729
6	4.3	06013	CATTAGACCCAGCAGCCAAT	CAGTGGAGGAGGCAAGGAG	455	BET_021_C17	DE336284	597	wdS00009	2e-51	Histone H2AV (H2A.F/Z) (Fragment)	P08991		AU005104	518	963	0	98.4556	ws30255
6	4.8	06011	GCATCGTCACATTGCTTACC	CGTTGTTGGCTTAGTGAAAGC	701	BET_053_A21	DE346826	856
6	5.3	06073	TGTCATGTAGCTGGGTTTGC	AGGTACGCGAAATTAAACCG	737	BES_626_M24	DE321544	842													1382	7
6	5.3	06084	TTTCTGGCTGATTCTTCTCAGAT	AGTCGGTCCAAAACCATGTC	510	BET_634_L18	DE371956	666													924	11
6	6.0	06030	TTCCAAAACAAGATACGTGAGA	GTAAACGAAAAACTTTTGTGGCA	200	BET_090_P19	DE359341	395
6	8.0	06033	AATGAAGAAAAGGTGGATCTGC	CGTTTTACAAGACCGATTGGC	502	BET_604_M13	DE362511	723
6	8.0	06088	TGTTAGCCCGGAATTCTAAA	AGACGATCAGGGATTTTGTCA	625	BET_093_P17	DE360302	837
6	8.0	06081	GCGTGCACAAAATTAAGTAAGG	TCGAATATCCACCACAGTAGTCT	501	BES_079_F03	DE308368	652
6	8.0	06062	ATTTCAACACTTCGATAACACACTT	TTTCAACTCTTACTACTTACTGTGCAT	301	BET_644_H09	DE374918	624
6	8.0	06002	GCTTAAGCAGGCACTCGGT	ACTGCATACACAACCTCTCATCT	418	BET_006_P19	DE331702	645	fbpv0048	l. h.
6	8.0	06026	AAAGCCATCGAAAAGACGTG	CGAAGATTGTTACGGAAAATACA	526	BET_079_F03	DE355436	603													93	37
6	8.0	06046	AGGCTGCATGCACTTCACT	TTTTCCTATCAACATCGTCAACA	703	BET_627_C24	DE369579	827
6	8.0	06025	ACACATCGCTCTTTGAGTCG	TCCACTAAAAAGGTACAGAAGCAA	703	BET_074_E09	DE353757	804
6	8.0	06009	TCATACATGCAACCTCAGGC	AGCATAAAAACAAACCCGCA	531	BET_015_A16	DE334371	707	msgV0729	l. h.
6	8.0	06048	TAACACATTCCGAGCTACCG	CGCATCAACACACATCCTTC	621	BET_629_J11	DE370290	877
6	9.1	06064	TGGATGGTGATTGTCAAACG	GGACTTCGACTTCATGTGTCA	602	BET_632_E21	DE371180	750
6	9.6	06050	AATGGCCAGGTCAATGAATC	TCTAAAGGACGACATTCCCG	403	BET_029_J08	DE338982	461													2224	5
6	11.7	06087	CCATCGGAAAAACTTAATTTAGCA	ATATAATTGGTGCATCGGGG	601	BET_078_O03	DE355280	695
6	11.7	06032	CCTAAAGAGGGTGGAGGCAT	GGACGAATTAACTGTCCTGTGG	503	BET_095_E06	DE360750	647
6	12.8	06035	CCAGTAACCACTTTACACCAGC	CGAAATAGCAACCCTAACGC	709	BET_612_G01	DE364908	827
6	13.9	06053	CGACTTCGACAATCGCTTATAC	ACATTATTACATAGGTTCCTGTTAGGT	503	BET_005_G22	DE331179	679
6	13.9	06007	AAGGGAAAATAATGTGGAGACA	ACTAATGCGGTCGACTTGCT	218	BET_020_L04	DE336120	546
6	13.9	06001	TATGTTTGGCACTGTGTGGG	ACGTTACGGTGTGTTGCTGT	601	BET_002_D09	DE330077	804
6	13.9	06045	GGTTGTTAGACGAAGTATGTGTCG	AAAAACCGTTTGGGTTATTACA	502	BET_619_E19	DE367169	723
6	14.4	06068	CCGCTTTGCTTGCTAATGAT	TTCTTTCCGAGCTTTTAGCTG	620	BES_601_O02	DE313951	706
6	14.4	06038	CGTATCAGTCGGTGCGGTAT	TGAGCTCATCTAGATTGCCTTG	403	BET_065_M18	DE350936	655
6	14.4	06003	GCCTCGGAGCAACAAAGTAT	TCCAATTAACATTCAAATTAAGCG	629	BET_006_I14	DE331551	776
6	14.9	06006	TTTGCCTTGCTGATGTCATT	AAAAACCTTTTGAACACCGC	501	BET_031_N14	DE339701	636
6	14.9	06059	TGATGGCAAAAATGAGTTGC	AACACCACTTACCTATCAACAAGC	602	BES_089_N19	DE311440	709
6	14.9	06056	TTGTGGGCATTTATTGCTGA	TCAAAGACGGAACCGTTAAAA	331	BES_096_L05	DE313564	564													341	13
6	16.0	06020	CACATCGTTTGGCTCAGAAA	AACAAAATATTCATAAACAACAAATCG	501	BET_053_L08	DE347068	673	wdS30840	1e-20	Dm: type=protein; loc=3R:complement(14455415..14455638,14455718..14455828, 14456459..14456653,14456747..14456771); ID=CG14301-PA; name=CG14301-PA; db_xref=FlyBase:FBpp0083107,GB_protein:AAF55573.1, FlyBase:FBgn0038632,FlyBase:CG14301-PA; len=185	CG14301-PA
6	16.5	06008	TTGCTCAGTGCTTAACTTGTGA	TCAACGGTAGAGCTTCTGGT	526	BET_023_I12	DE337051	664	NV060169	l. h.				CK491945	390	741	0	99.2308
6	16.5	06082	TTATGGAGGGAAAGAAACGC	CGCTCGATATGAATGCACC	503	BES_087_D04	DE310648	751
6	16.5	06004	CTCTGTATATAATGATTTCACACGCA	TTTATGTTCACTTTTAATAGGGTGTTG	601	BET_008_L21	DE332283	726	N---0666	1e-40	similar to ENSANGP00000014281 [Apis mellifera]	XP_624608
6	16.5	06041	AGATAGTTGGGACGGAAGGG	ACAACTTAAACGACACCGCC	201	BET_084_M19	DE357250	247	NV021989	5e-18	Dm: type=protein; loc=3R:join(8282365..8282472,8282540..8283633, 8283693..8283945); ID=CG5333-PA; name=CG5333-PA; db_xref=FlyBase:FBpp0082103,GB_protein:AAF54826.1, FlyBase:FBgn0038055,FlyBase:CG5333-PA; len=485 (GO:Biological process apoptosis)	CG5333-PA
6	16.5	06005	ATTTTGTTGTATTATTAGAGACCTTGG	TTTCTCGGAGGAAGTGTTGG	401	BET_037_O13	DE341718	704
6	16.5	06063	AATGTTTTTGGCAGTTAAAAGTCC	AGTCACGAACGAAATCTAAGGG	701	BET_630_N17	DE370688	790													107	20
6	16.5	06039	AGATTTCGTTTCGTGCGTTT	CGCGCCACTGAGATATTGTA	607	BET_072_L14	DE353247	650
6	17.0	06040	ACTGCTCAAGGCAGAAATGG	TCACTCTGAAGAGGTTCAAGAAG	603	BET_071_L08	DE352893	688													516	8
6	17.0	06067	ACGTACCTCAAGCATCGGTC	CGAAACCTAGGGCAAAGCTA	315	BES_601_K20	DE313894	520
6	18.6	06028	AATGTGGCATTGGTCTCATTT	CCTTCAATGTGATAGCGTGAAA	537	BET_080_N01	DE355944	655						BY914662	232	398	1e-110	96.9828	ceN-1769
6	18.6	06031	GAGGAGCAAGCAAAAAGTCG	GCGAAGTTCATGTTGTATACTGTCTT	702	BET_001_F24	DE329792	727													1444	4
6	18.6	06024	CCTACAGGAACTTTGAACTTATAACAA	AAATTTCGTCAGTTCACCGC	703	BET_068_G19	DE351820	805	prgv0250	n. h.				AV404618	641	1255	0	99.844	prgv0250
6	18.6	06010	TTCCTAAAGCATTCTAGCGTCAG	AGACAAATAACTGCATAGAATCTCC	602	BET_016_A19	DE334673	768
6	18.6	06043	GCCATCACCAACCTTGAAAC	CAATGTAAGCGGCGTATGAG	505	BET_013_J24	DE333899	599	wdV40036	1e-21	Dm: type=protein; loc=3R:join(12851143..12851312,12851370..12851576, 12851639..12851850,12851911..12852655, 12852718..12852874,12852936..12853305, 12853369..12853474,12853533..12853635); ID=CG3477-PA; name=Pxd-PA; db_xref=FlyBase:FBpp0088343,GB_protein:AA	PxdPeroxidase CG3477-PA									1962	4
6	20.2	06077	CAGCTTAGGAGCAGTCGCTT	GGTGGCATTTATCGTACGAACT	508	BET_642_N17	DE374399	799
6	20.2	06072	ACGAAGCGACTGCTCCTAAG	GCTGAGAGTAGTGGAAAAGCG	501	BES_605_D02	DE315022	564													24	22
6	21.3	06034	CACGAGGAGAGGATCACGAG	GCAATGTGGTGGTACTTTTTGA	538	BET_603_N13	DE362209	679
6	21.3	06069	AAATTAACCGGAAATCATAATAACA	AATTCAATTTCGCGAACAAA	501	BES_602_C08	DE314034	723
6	22.4	06016	CAAAGTCGAAGCTTTAAACGG	TTTCGGGTGACCGAATTTAC	620	BET_060_M03	DE349360	674													361	25
6	22.9	06027	TTGTTTGGATTTCTGTTTCCTG	CATCCCATTGCGACATAGC	306	BET_085_L03	DE357557	582
6	22.9	06017	TTTTGTGGTAGAGCGCATTG	GTCGGTTTTATTTGCGTCGT	435	BET_042_F24	DE343152	494
6	23.4	06058	AATTACGAAAATAGAGAAAAGACAAGA	ATTTGACGACAGCCTACAGCA	501	BES_001_C16	DE283710	626
6	23.4	06083	CCACAATCTATCTCTGTTCAATTCT	CCGACTTACCTTCAACAATCG	618	BET_633_C04	DE371456	914						CK536913	144	285	7e-76	100
6	25.0	06042	TCGTTGAGTCGTGTTTGGAC	CGCAATAATACTCGTGAAAATCTC	607	BET_051_N18	DE346405	732
6	25.0	06029	CACATCAAAATTTTCAGCTTCG	GAGTTCTAGCTTATTCTAGCCATTTC	502	BET_079_H24	DE355501	749
6	25.0	06023	CGACCTTATGTTCTTGGCGT	AAACGGAAAGCCCTTGAAAT	516	BET_070_L01	DE352542	717
6	27.6	06021	ATTTGTCATCTCTCGAGGCG	ATGAAATACCCTCGGTCACG	624	BET_064_E11	DE350422	704													2939	3
6	27.6	06078	GCTTCTTGCTAACGAGCCAC	TGAAATTAACACTTTACGAACGAA	503	BES_606_K08	DE315455	716
6	27.6	06055	CGGTCAAATGTGGGAAAGAT	CAAACTATTATCTGAAGGTGACGG	603	BES_093_N06	DE312618	785
6	32.4	06066	GGAACCTTCAGAGATTCGAGC	CGGAATTTGATTATTCTTATTCGAT	605	BES_601_K03	DE313878	610													1389	6
6	32.9	06052	TGTGAGCTCGTACACCCATC	TTTTCGTCCAAAATTGAGGTG	362	BET_004_H09	DE330855	492	br--1389	l. h.
6	32.9	06061	ATTCCTAGCATCTTTCGCCA	GAAAACAAACTCGGATGCAAA	310	BES_059_N19	DE302135	360													484	9
6	32.9	06044	GGACTCCCGAAGTTTTGACA	GCGATAGCGCAGTAGTGGA	520	BET_095_M11	DE360929	757
6	32.9	06012	GCAGTAAAGAGAACGGAACGA	GCCTTGTCGACTCAGTTTCC	606	BET_042_O19	DE343348	711						CK499730	198	385	1e-106	99.4949			3541	2
6	36.6	06036	TGTCAAAATGACTTCGACCG	TCATTGACATTCAAGTCGCAG	301	BET_610_J18	DE364392	414
6	38.7	06080	TGACATCTCCAGTCGCAAAC	CTGGTTCCGATGTCCTTGAT	530	BES_080_L01	DE308815	685													404	13
6	39.2	06015	TCCCATTTTTCAGATCTCGC	TGCAACATCTTTACAGTATACAGGG	607	BET_032_C20	DE339815	775	prgv0823	l. h.
6	41.3	06022	AAGCGTCTTGCCTAGTTTCG	TCAAGAAAGAAGCCTTTAGAAATCA	502	BET_065_E05	DE350757	598
6	41.3	06085	TCAAACGACGAAAGTTTCCA	TTGGTCCTTATTTGAATCGAATTT	560	BES_604_L09	DE314860	630													3596	2
6	41.3	06071	AGTCCAGCAATTGTCGCTTT	ACCACTTAGCACCATCTGGG	507	BES_604_C18	DE314685	707
6	41.3	06014	AACTTAAAAAGCTGCCCCGT	TCTTATCCGATATGGAGGCG	602	BET_039_B01	DE342107	696
6	41.8	06051	TTGCATTTGAAGACAACCCA	CTCCGTTTTATTTGGTTCGG	414	BET_081_O04	DE356272	620													168	16
6	45.0	06076	ATTTTGGACTTTGCATTGCC	CAATACTCATCAGTCAGTTAGAATGTC	503	BET_643_H20	DE374592	634
6	45.0	06090	GATTATGGGCATATCGTCAGC	AAAGCAATACTGTGTCGACCG	505	BET_646_K21	DE375643	685						BB984206	113	224	2e-57	100	ovS3031B03r
6	45.0	06018	TCCATTGGTAAAATGGCACG	AACAAGCCGAAACTTATCGC	701	BET_050_H22	DE345928	773						CK520583	177	295	7e-79	97.1751
6	45.0	06065	TGTGTTTGTTAAGACGGGACC	TTGGTTTCCAGAGCCCATAC	627	BES_601_C12	DE313724	741
6	45.5	06079	GGGCTGCCTAATGACCGTAT	TCATGGTGTATCTAAAGTTCTTAGCA	618	BES_001_I15	DE283843	804
6	45.5	06060	ATCGGACATCGAGATGGTTG	TACGATTGCACCACATCACA	532	BET_643_D11	DE374503	708
6	45.5	06047	CGATCGTCATTCTCATCGAA	CAGCTCTGCATCACATGGAC	311	BET_629_D09	DE370201	585						BP120727	364	539	1e-152	94.2308	ceN-3600		142	28
7	0.0	07010	TAATATCCGCGTCAAGGGTC	TCGATACTGCATATTATGGTTCTGA	522	BET_053_N08	DE347114	684	wdS30940	2e-80	Apis mellifera: similar to Putative Achaete Scute Target 1 CG6148-PB, isoform B	XP_396463
7	0.0	07009	AATCATTCGGCTTTGCAGAC	ATCCAGGTCATTCTTGCCAC	646	BET_052_G05	DE346592	826						CK518952	146	281	1e-74	99.3151
7	3.2	07028	CTTGCCTCGGTTTTGAGTTC	GAAAGTATTTACCCTATTCCGAGA	634	BET_087_I14	DE358170	759													665	11
7	3.7	07012	GCTTATGACATTTGTGGAGGC	GATCGTAATCGATAACACAGCA	603	BET_041_L03	DE342920	747	e96h0140	3e-68	similar to ENSANGP00000011599 [Apis mellifera]	XP_397379		CK487751	238	464	1e-129	99.5798			1488	5
7	3.7	07053	CATCTCGCTAAAGGTACGCC	GTGACATCGGGCAAGTTTTT	501	BET_639_A10	DE373198	601
7	3.7	07026	GCCGGTGCTTACTTTTGATG	TCTGGGGAGAGTTCCGATATT	603	BET_612_H14	DE364937	654
7	4.2	07064	CGTAAGGACGTGTCTAGGGC	ATCCAACAGTTACATGTCTAATTGAA	501	BET_644_P19	DE375091	626													4293	2
7	4.2	07061	TGGTAGGACGTAGTGGGGAG	ATGCTACGAACCCACGTACC	622	BES_001_O14	DE283968	759
7	5.3	07060	TCTAAGCTCCGAAGTAAAGTGC	AGCAGCTACTTGCCATCAAA	530	BES_081_E16	DE309022	675													453	8
7	5.8	07001	AGGTATCAAACGAAAGCCGA	TGGATTATGTTAATGCCCGT	312	BET_001_K04	DE329881	632	E_EL_ovS0_13F03_R_0	l. h.				CK549913	346	678	0	99.711
7	5.8	07041	TTATCCCTCCGCAGTCGTAG	ACGATCCCACCACCAGTAAA	348	BES_001_K04	DE283875	489
7	6.3	07038	TTGCATTACGTTATCAACTAAAAATCA	ACACGAAAATGAGTGGCTTAGA	601	BET_007_B10	DE331734	775
7	8.4	07042	GGAGGCTTGAATTCTCCTCTG	TTGTTTTTGTCCTTTTTATCTTTCTTC	611	BES_001_C14	DE283708	658	NV021862	3e-36	Dm: type=protein; loc=X:complement(9099301..9099518,9099590..9099837, 9099917..9102103,9102165..9102477,9102541..9104045, 9104110..9104516,9104576..9104787,9104862..9110522, 9110603..9112921,9113988..9114242,9114341..9114613, 9114804..9114846); ID=CG12139	CG12139-PB		AV398484	514	963	0	98.8327	NV021862
7	8.4	07036	TCTGAAAATTTGGTGGTTCAAA	TTCAAAATCATTTAGTTCTAGTTGGG	507	BET_082_F06	DE356420	600	wdS30242	1e-29	similar to ENSANGP00000029502 [Apis mellifera]	XP_623620
7	8.9	07017	TCAAATCATGAATCATTCCTCAAC	AAACACTTTACACAGCTAAGTGGC	610	BET_050_B08	DE345801	772
7	8.9	07063	ACTGGCTCTGGAATAGGCAC	CATCAAAATGGTATTGATAATGTCAC	608	BES_606_B16	DE315272	689						BB989506	134	258	1e-67	99.2537	E_ET_psgV_25D01_F_0		776	7
7	8.9	07014	CATTCATCCTACTTCACATTTCG	GACTCGGAAATTCATTGCGT	510	BET_011_D09	DE333123	669
7	10.0	07051	AGAACTCTTTGCCCAGTTCG	TCTCTCAAGGCTAACGGCAT	301	BES_632_J21	DE323091	621						AV405679	227	291	8e-78	91.1894	wdV30106		1395	9
7	10.0	07049	TCTTCGAGGACGGAGACATT	GAGTTTTTCCACATCCGTCTG	732	BES_627_B17	DE321620	806													139	13
7	10.0	07052	GTGGCCACGGGTCTTTTTAG	AGAGGGTTGTGAGTATGTGCAA	703	BET_639_G02	DE373314	871
7	11.4	07058	GTCGCTCGCTTAGTCGATTC	TAGTTTTAACACGCACCCCG	508	BES_604_L19	DE314870	742
7	12.1	07044	ATCCGAAATGAGGTGTTTGG	TTTTAAAAGATGACGCTTCCA	607	BET_633_F07	DE371525	804													3733	2
7	12.6	07016	ATTGTTGCCCGCGTATATTT	GGCGGGGTATTGGTAAAGTT	308	BET_033_L16	DE340348	307
7	12.6	07054	TGTCAATCTATCCTTGCCCC	TGGTAAGGTGAACTCACAAAGC	503	BET_639_F15	DE373305	682
7	12.6	07027	AATACACAATCACACCGCGA	ATGGAAGTTGTGGCATTATAGATTT	301	BET_057_E23	DE348305	398
7	12.6	07020	GAATTTTGATCCGACATTAATACTCTT	TGACCCGTGTCAGTTATCCA	513	BET_034_F08	DE340561	646
7	14.7	07066	CCGCATTTTAGTGTTCAGCA	TTGCAATTTGTCACAGACCTTC	421	BET_648_B07	DE376118	721						CK521848	525	985	0	98.6667
7	14.7	07039	GGGCGGATTAAAATCCAAAT	CGTGACCGCTAAAACCTTTC	531	BES_041_K17	DE295951	741													875	9
7	14.7	07019	GATGCAGCGAGGATAAAATG	ATTTCATTCTTGGAAAATGGACAAA	601	BET_070_P06	DE352632	670
7	17.3	07057	CTCCGGTTCTGGTCGAAAA	TGTCTCACCATGCTTACGGA	511	BET_643_D02	DE374495	773
7	17.3	07034	AAATCAGATGACATGTGTTGTTCA	GCAATAGGCAGTAACTTGGCA	604	BET_081_N18	DE356264	709						BJ985942	160	317	2e-85	100	E_FL_mxg-_20L16_F_0		528	22
7	18.4	07021	TCAGCTTTTATCAAAACGGTTAAA	AAGGTAGCTTCAAATTCCCG	602	BET_080_H01	DE355821	717	wdS20956	2e-06	Dm: type=protein; loc=3R:complement(7416911..7417047,7418107..7418364, 7419373..7419506,7429882..7429943); ID=CG31363-PC; name=CG31363-PC; db_xref=FlyBase:FBpp0081931,GB_protein:AAF54662.3, FlyBase:CG31363-PC,FlyBase:FBgn0051363; len=197	Jupiter CG31363-PC
7	18.4	07033	AAGCTTTACTTGCGTAGCTGA	TGGATACTAAGTCTATTTCCCATTAAC	510	BET_005_A13	DE331038	691	fbpv0275	l. h.
7	18.4	07018	TTTTTAAACTTTCAGTGTTGGTTG	TCGACACGACACAAAGTACAATC	409	BET_072_L07	DE353240	593
7	20.0	07005	TCATTCATCCCACTGCTGAG	ATAAGGTGGGCCATGAACTC	601	BET_052_P04	DE346787	759
7	20.0	07006	TGACAGCGGTATAGGTTGCAT	CACAATCGGTTCAGTCTTCTCC	401	BET_018_P18	DE335546	521
7	20.0	07003	AGCAACGGTAATGTAAGCGG	CTCGTTATCTGAAGCGGAGC	705	BET_004_E21	DE330801	851													3580	2
7	20.5	07029	AACCGCAAGTTGGGTAAATC	GCTGTGTATGTGAGATAATACAAACTG	305	BET_067_B20	DE351388	363	heS30988	l. h.
7	21.0	07031	CGAGCTAGCCTCATCCTCAT	AACATCATTTCACTTCACTCCG	619	BET_618_J07	DE366928	764
7	21.0	07015	GTCAGAAACTGCGAACAGCA	TAACGGGACCTTTCGCTCTA	624	BET_035_A19	DE340795	666
7	22.6	07011	GCACACAGGGATACAAACCA	CAATGTAGCTTCTGAAAGCATTTG	628	BET_053_B14	DE346843	629						CK488558	209	414	1e-115	100			123	32
7	22.6	07025	GCGCATCAGATTCCCATAAA	ATGTAACGTGAACACGACCG	704	BET_048_E15	DE345204	806	E_EL_vg4M_07I23_R_0	5e-16	Dm: type=protein; loc=3L:join(18097925..18098132,18099556..18099769, 18102066..18102222); ID=CG7330-PA; name=CG7330-PA; db_xref=FlyBase:FBpp0074893,GB_protein:AAF49272.1, FlyBase:CG7330-PA,FlyBase:FBgn0036780; len=193	CG7330-PA		CK516097	380	745	0	99.7368
7	27.6	07050	CGTGGTTGCGTTAGCATAAT	TAATCGCGGGTCGTTTTTAC	502	BES_629_M19	DE322361	792						CK549342	552	1094	0	100			1459	6
7	31.5	07004	AACAAACTAGCGTCAAGCCC	TCATTAATCTTCAGTGCCCG	712	BET_035_M15	DE341055	826	NRPG0052	l. h.				BP182054	395	745	0	99.2405	NRPG0052		1178	4
7	31.5	07046	GTCGACTGGAACAAAGAGCC	GGCGACCGCTAGTGTTTTAT	630	BET_630_E08	DE370493	815						CK498353	156	206	5e-52	91.6667
7	32.3	07030	CCATCGACGCTACAATCTGTT	GAAATTTGTGGCTTCCTTTTTG	334	BET_002_O23	DE330330	510
7	33.7	07032	GAGGAATATCGTGTTTCGCC	TGCAGGATCGGGAATGTAGT	610	BET_627_L07	DE369750	820						BJ989296	321	311	1e-83	87.5389	E_FL_BmN-_10P13_R_0		6058	2
7	33.7	07002	TCTTTCTGTATCATGTCTAGGCGA	CGGTTTCCAAGAGTTTGAGA	422	BET_003_K13	DE330584	583
7	34.9	07007	GTCCCGGTTGCATGACTC	TTGCTTTAGAAGAACAACCAAAA	601	BET_016_I17	DE334835	705
7	37.4	07065	CATTAATACGCGCTTGACCA	TGTCCAAAAGTCACATTGCC	556	BET_648_D10	DE376165	735						BP120689	110	210	3e-53	99.0909	ceN-3541
7	37.4	07023	TCTCTTGATACCGTCTTAACAGTTG	GCAAAAATAAAATCTGCCCA	851	BET_003_M23	DE330632	873						BP120838	230	351	1e-95	94.3478	ceN-3744		413	6
7	37.4	07045	CCAAAACATATCGAAGTTGCTT	CGGGCGGTGAATTAGACTTA	416	BET_002_J13	DE330208	660
7	40.0	07040	AAGCATGTGACAGAATTTATGACC	TTAAAGTTGACACACCGGTACA	701	BES_001_P19	DE283992	794													5918	2
7	43.2	07037	CCCTGTGCGTCACCTACATA	TCGGGATTTTCAAGTTACGG	601	BET_006_J12	DE331571	703													2016	3
7	43.2	07024	AGCAACACGACAAAAAGCCT	GCTGAGGGAATCTACTCGCA	705	BET_091_N09	DE359578	735						BW997838	358	686	0	99.162	ES2408
7	44.3	07062	ACTGCTTTCCATTCTGTCCG	GCGACGTCTGGTAAGAATCC	329	BES_603_F02	DE314413	529
7	45.4	07059	CGGTTTAAGGTTTCCTCTCG	CACAAGAGGTCCTACCACCAG	310	BES_608_E16	DE315979	507						BJ983421	179	276	4e-73	94.4134	E_FL_mxg-_06B16_F_0
7	45.9	07008	AAAGCGGCATAACTGACACC	CGGATTTCCGTTCTTTTGTC	714	BET_022_B11	DE336578	792
7	45.9	07013	TACCCTGCCTTTGAGGAGAA	ACCACTCATGATGCCGATTT	623	BET_016_L15	DE334892	812
7	45.9	07047	TGTTTTCACAACAAAAACGG	GGCACAACATGTTTTCTCCTT	551	BET_650_C04	DE376804	680						BP120238	206	202	6e-51	87.3786	ceN-2006		366	10
7	45.9	07022	TTATCGGACGCCAAAGACAT	GCTGATGTTGACGAGCTTGA	468	BET_095_C18	DE360721	612													57	22
7	45.9	07055	TCCCCAGACTAGACTCCCCT	TCACGCTAGACGTTCAATCTG	337	BET_641_N23	DE374093	484	wv41051	l. h.				CK550260	193	343	2e-93	97.9275
8	0.0	08015	CTTTTCATTGCGCGCTGTAT	GCATTTTTACGCTTTGCGAT	407	BET_058_G05	DE348642	608
8	0.0	08063	CCAATGTGAACGAGTTACGG	GATATTGTGTAATCGCTGCCAA	501	BET_643_K23	DE374659	673
8	0.0	08021	TGAGCATACCACTTTCTGCCT	TAATCCGTCGTTTTGAAGGG	663	BET_003_M06	DE330618	698
8	0.0	08029	TGGAATCGTTACTAAGGTGCG	TTATCCGAAGTATGTCCGGC	612	BET_612_K24	DE365006	724						BP183103	138	274	2e-72	100	NRPG1434
8	2.1	08036	CACTGACTCTTCTCTGGCGA	ATGTGCTAACAGCATGGGTG	503	BET_625_P23	DE369221	673	ovS331F05f	2e-30	Dm: type=protein; loc=X:complement(7680653..7680944,7681004..7681390, 7681455..7682173,7682630..7682794,7682865..7683239); ID=CG2206-PB; name=CG2206-PB; db_xref=FlyBase:FBpp0071082,GB_protein:AAS65275.1, FlyBase:FBgn0029984,FlyBase:CG2206-PB; len=646	lethal (1) G0193 CG2206-PB		BP181699	239	434	1e-120	97.9079	ovS331F05f
8	4.2	08006	CATTTTAGGTGACGGAGACGA	TCCCGATGATGAGCCTATTC	409	BET_018_D03	DE335314	575	heS31026	l. h.				BP126119	487	898	0	98.3573	heS31026
8	6.3	08033	TTCTAAGCTCAGTTGCTAGATACCC	ATAATCAAGTCCGTCGTGGC	201	BET_020_J16	DE336089	504
8	6.3	08001	ACTTCGATTACGAAGCTGGC	CTGCGCCTTTGTTTTGTCTT	708	BET_002_K08	DE330225	778	epV32129	l. h.				BP124269	234	432	1e-120	98.7179	epV32129
8	8.2	08053	TTTAAGTTACCGCCGAAGGA	TCTGGATCACAAAGAGCGTG	544	BES_606_O19	DE315549	740
8	9.5	08051	GGTGATAGTTTCTGCTAATGCTTTG	CCAACTACGAGGATCTTATTACCAA	616	BET_638_C23	DE372983	707
8	12.7	08060	GATCCCGCACATGGTTTTA	TGTCCTCTGTACTTCCACTCTCC	666	BET_643_L15	DE374675	811						CK534616	234	448	1e-125	99.1453
8	14.8	08061	GGCAGCAACACCATTTTCTT	AAAGCATCAACGTTTTCCAA	607	BET_650_E09	DE376850	763
8	15.3	08011	TTGGACGTGTCGGTTGATTA	TTTCGATAAGCCGTGACGAT	302	BET_043_E16	DE343480	583													401	21
8	16.4	08009	TCGCTGAGGGTGGTAATTTT	TTCATCGCTGAAATACTTAGGATAGT	736	BET_002_D01	DE330070	773
8	18.0	08007	TTGTCTACTGTGAAATGACCAAAAA	CTGCAGATTACACACCCCCT	570	BET_013_P24	DE334021	785
8	18.5	08040	TTTTGAGCTCTATCAATTCGACAC	TCTCAATTCTGTTAGGCCCC	601	BES_027_A17	DE291518	817
8	20.1	08044	ACTATCGCACTCCCGTTGTT	CGCGCAAAACTCTCATTACA	525	BES_087_N19	DE310855	696													293	9
8	20.8	08022	TTAGATCAATAGCGGCCACG	TACCTCAATTCGTCGAGCGT	505	BET_601_K07	DE361548	668
8	22.8	08013	TAACAATTGGGCCCTGAGTT	GGAACACAAATGAACTTTTATGATGA	609	BET_042_F07	DE343135	720
8	24.9	08018	TCTGATCACAAAAGGCAAAAA	CGTCCATAGATTTGATTTGCG	301	BET_076_O23	DE354612	399													103	23
8	24.9	08055	GCCTGCTGAGTTTCTCGCTA	TCAAGCGATAACATTGTGCC	515	BES_607_P13	DE315877	672
8	24.9	08059	ACGAGCTCATAGCCCAACTG	GGTTTCGTAACACGGTGAAA	639	BES_651_O08	DE328502	800													1158	7
8	24.9	08035	ACATTGCGTTTACTAACAACGA	ATGTTTCCACATACCGGGTT	625	BET_616_B21	DE366112	702
8	24.9	08010	TCAGTCGTCCGTGAACAAGA	CGCTTTATCATGTAAAAAGACATAAA	621	BET_034_D03	DE340514	673						CK489513	297	573	1e-162	99.3266
8	26.0	08043	TTAACTAGATGCATACTGTTCATGC	TGTATTTTAGCAGGAAATAAAAGGC	628	BES_002_P01	DE284244	845
8	26.0	08030	TGATTTTTGTCATTCGTCCG	TTTCCGATAGATTTCCATAAGATTT	707	BET_085_A19	DE357340	839													632	9
8	26.5	08017	TGCGCACAACAACTAATTCC	AAGTCGTGTTCAGCAGTGGA	551	BET_065_M09	DE350929	734
8	26.5	08052	TGCGTTCTGGTTTTTCTTGTT	CCCCTTCATCCACTCATGTC	624	BET_639_D05	DE373254	776						BY931100	552	1047	0	98.913	E_EL_ovS0_18H12_R_0
8	28.1	08020	GGACACAATATGTTGCCTACGA	GCCCGATAGCAGATTGTCAG	603	BET_092_A23	DE359642	847
8	28.1	08045	AAACAATGAGTCACAATGTCGAA	GCGAGCTTATCTTGAAAATATCGTA	404	BET_025_F23	DE337662	626													921	12
8	29.2	08003	GGAAATATGATTGGGACAAGGA	TCCGTCCAATGAATACCGAT	428	BET_025_E04	DE337628	690													201	14
8	29.2	08054	CGATTTTATCCCTGGAAGCA	TCCAGTATGGTTTTCATCGATTT	635	BES_606_M05	DE315496	780
8	29.2	08057	CATCGGCTTGCTAAAAATGT	TGATGCAGACCAGTTACATTAAGC	608	BET_651_I21	DE377244	809
8	29.2	08047	CATGATAGGAGAGTTATAGCGTCG	CCTCCCTTCAAGCCGAAAC	503	BET_635_N11	DE372275	624						CK534877	127	244	2e-63	99.2126			387	10
8	30.8	08064	CTTAGGTCGATGCCCTTCCT	TACCACCGCCATGTATCAGA	443	BET_643_M01	DE374684	623
8	31.3	08025	CGCCCGACCTCTGAATTTTA	TGTCATCATCGACATTAATCGAA	708	BET_611_G15	DE364624	809
8	31.3	08031	TAATCAGCCAGTGAGATGCC	AAGCGGCTGTTTTGTCAACT	702	BET_093_B09	DE359987	802
8	31.8	08002	AGTTTAAGAAATGTGCGCGG	CCACGTGTTTAAATAATGCGAA	642	BET_001_J19	DE329874	690	NV060214	l. h.
8	31.8	08005	AGAATTCGTGGCTAACTGCAT	AATTGAAGCACTATATTGACATTACCA	601	BET_026_N03	DE338117	821						CK498588	374	710	0	98.9305			4420	2
8	31.8	08038	ATGGGTCGCGTTCTAGTTGT	GGATCATGATTCAGTGCGTT	601	BET_005_A15	DE331039	686	e96h0022	7e-40	Dm: type=protein; loc=2R:complement(3779444..3780236,3780393..3780531, 3780602..3780779,3784004..3784177); ID=CG14767-PA; name=CG14767-PA; db_xref=FlyBase:FBpp0087797,GB_protein:AAM68833.2, FlyBase:CG14767-PA,GB_protein:AAM68833.1, FlyBase:FBgn0040777; le	CG14767-PA									1213	3
8	34.3	08004	GAATTTGCGATAAAGTCAGCA	AGGTGGAACTCAAGGAGCTG	405	BET_020_I11	DE336066	657
8	34.3	08046	TCCAAAAAGTCCACTGAAAGAA	TCGATTGAGGGTATTAAAGGATT	633	BET_631_H15	DE370896	777						AV398825	183	287	2e-76	95.6284	NV060323
8	34.9	08050	CTCAGGTACACACCGGGATT	CCTAGAGGAAAACAAGTCTCTAGCA	640	BET_636_C15	DE372364	848
8	35.5	08065	AGTTTCGAATAGGGGTGTGC	TACCTGCGCAGACTCACAAG	304	BET_645_G02	DE375213	534						BP127438	199	394	1e-109	100	tesS0463
8	35.5	08032	GCTGTTCACGCTAAAACCTG	TCCTTGATACGTTTGCGAAT	403	BET_019_H08	DE335711	495	wdS30891	l. h.
8	35.5	08028	TTGCGAAGTAAGCTTTGACG	CGCCTCCAATGGTAAGTGTT	530	BET_070_B02	DE352340	638
8	35.5	08027	GATCCAAAGTGACGCGTTTT	TGGAATGTGTACTTGTGATTTGC	747	BET_063_P18	DE350318	779													5072	2
8	36.0	08039	ATGTTCGACCTCGGACCTC	GAAATGAGATGAGATGATAACAGCA	303	BET_084_O20	DE357295	493
8	37.1	08024	GAGCAATGTTATTGGCATTCA	TAGGCAAACGTTCCAAATCC	423	BET_006_H21	DE331535	424	wdS20797	e-142	Dm: type=protein; loc=2R:complement(7219093..7222034,7222098..7222389, 7222468..7222644,7222706..7222856,7222923..7223496, 7223720..7223912,7223975..7225026,7225084..7225301, 7225360..7225779,7226060..7226185,7226248..7226460, 7226521..7226736,7226793..72	CG8877-PA									2065	3
8	37.1	08056	GATCAGGATTCAGGGACGAA	TGATGGGCATTTCCTGTGTA	613	BES_604_N12	DE314904	719
8	37.1	08012	GGTCGCGGTAAGTTGACTCT	GAACACAGAACGCACAAAGG	517	BET_054_D13	DE347254	707	wdV30392	e-121	Dm: type=protein; loc=2R:complement(7219093..7222034,7222098..7222389, 7222468..7222644,7222706..7222856,7222923..7223496, 7223720..7223912,7223975..7225026,7225084..7225301, 7225360..7225779,7226060..7226185,7226248..7226460, 7226521..7226736,7226793..72	CG8877-PA		AV405913	190	337	2e-91	97.8947	wdV30392
8	37.1	08023	CGGTTCAGTAGTTTCGGAGC	CTTCGCGAATGCAATGTTTA	527	BET_602_E16	DE361728	712						CK529566	152	206	4e-52	93.4211
8	40.4	08062	ATCCGCCTTACCTTTGCAC	TCTTATCCATTTTAGCCGCC	704	BET_647_D06	DE375809	849
8	40.4	08037	ATGAACCGAAACATTCTCCG	TGGGGTCAGTGTTAGCATCA	516	BET_005_H20	DE331199	597	e40h0892	7e-05	CE18875 WBGene00002263 locus:lea-1 status:Confirmed TR:O16527 protein_id:CAB05543.1	K08H10.1		BB984310	159	252	7e-66	95.5975	ovS3032G12r		233	10
8	47.1	08019	CCATGATGGCTTACATATAACTGG	ATATGCCACAGGCACAGTCA	572	BET_085_E03	DE357413	644	E_FL_prW-_07A24_F_0	2e-39	Dm: type=protein; loc=X:complement(19867399..19867452,19867845..19868026, 19868109..19868820,19869173..19869184); ID=CG9579-PA; name=AnnX-PA; db_xref=FlyBase:FBpp0070024,GB_protein:AAF45380.1, FlyBase:FBgn0000084,FlyBase:CG9579-PA; len=320	AnnXAnnexin X CG9579-PA		BY935869	205	406	1e-112	100	E_FL_prW-_07A24_F_0		2084	4
8	48.8	08016	TAGAATTACTTTACCATAAGATGGCTG	TGATGCTTTACAACAATTTGTATCA	301	BET_054_G16	DE347320	414
8	52.8	08014	GGTGTTTCGCAATTTATTCCA	GTGAGGGAGGGGAAGGTAGA	603	BET_062_P04	DE349989	697													5356	2
8	53.5	08026	CATGTAGCATTTCAAACGTCG	TGAGTTTGTCTCGCAGAGGA	301	BET_610_P11	DE364515	539						BB987081	399	660	0	96.4912	E_ET_MSV3_26B07_F_0
8	54.0	08008	GTGAAGGCTCGAGTCAGGAG	ATGCAACCATACAGAACGCA	610	BET_031_G11	DE339549	699	ce--1424	l. h.				BP118104	317	628	1e-179	100	ce--1424
8	54.0	08034	TAGCGGGTTTGGTCACTGTT	ATTTCTGGTTTCAGTGTGCG	324	BET_603_M16	DE362190	434
9	0.0	09071	ATGAAGCAATCAAAGACCCG	CAAAACGTATTGTATTTCCTCGAT	738	BET_633_I03	DE371587	799
9	2.2	09052	GTAACGCGGCGTAAATCTTG	CCGATCGCCTGGTAACTTAG	550	BES_096_E01	DE313422	644													352	6
9	10.7	09006	CGAGTATTTGATGGCAACGA	TTTATCGTGGGTTCCCAATC	507	BET_018_P20	DE335548	646
9	10.7	09068	AATGTAATGAACTCCCCCACC	AGTCAGGAAACGCTGTGGAG	514	BES_001_N09	DE283942	661
9	10.7	09047	ATAACGTGTTCGAGGGAAGC	GAAGCAACTGATCTTGTAATTTCG	410	BES_006_D12	DE285369	486													332	19
9	10.7	09005	TCCACCTACGCCAATCAAAT	GACGAGCACACAGCTGGTAA	616	BET_028_O21	DE338770	780						BY926896	312	579	1e-164	98.3974	E_ET_F1mg_21E06_R_0		1209	6
9	10.7	09064	TCACTCTGTTTCTTATGCTTCTTG	AAATAGGCAGGGTGGTGGTA	518	BET_641_G12	DE373939	568
9	11.3	09025	TTGACAAACTGTAGCGTCACAC	TTCATTGAGGCGAGAATGC	620	BET_062_C02	DE349717	760
9	18.1	09010	GAACACGGCAGTAAAGTGCAT	ATCATCATCATGCAGCCTCC	301	BET_044_N19	DE344043	405	wdS30485	4e-34	Mouse:NAD-dependent deacetylase sirtuin-5 (EC 3.5.1.-) (SIR2-like protein 5)	Q8K2C6									1445	4
9	18.1	09009	TTTAACTAATCAAAAGTTGGTTCGG	AGCGATGAAGCTGAGAGAATC	502	BET_021_G07	DE336351	551						BJ986939	301	541	1e-153	97.6744	E_FL_BmN-_02P09_R_0
9	19.3	09058	GTCTCAAAACGCCCTACCAC	ACGGCGAATCGTATTACCAG	308	BES_608_H01	DE316031	508													1117	6
9	22.9	09001	GGATTGTTCCTATCCCTCCC	CGGTTCGGTGTCTCTAAAGC	609	BET_001_G21	DE329813	781	ws30083	l. h.				AU004969	338	662	0	99.7041	ws30083		992	5
9	23.4	09007	TACGCATTTCCTGCAAAAGA	AAACAGATATCGGCCCAAAA	652	BET_024_K11	DE337431	773	mg--0431	n. h.
9	23.4	09053	AGTTCACAGTAGGAGATCCCTTG	TTTTTATGTCATCCTTGGTCAGA	320	BES_094_O09	DE312980	566													2167	7
9	24.5	09008	TGGATGAAAATTATTGGTGCC	TCCCGTTCTATCGCAAAAAT	537	BET_016_A06	DE334661	593	wdS00343	l. h.
9	24.5	09069	TGTGTACGGGACAAACTGTAGC	TTCCTTCTTTATTTCGCGTG	405	BES_088_J06	DE311081	558													219	21
9	24.5	09004	ACCGTCTAATGCATGGACAA	GAGATGTTTGATTGTAATCGTGTG	701	BET_011_L18	DE333284	863	wdS00098	l. h.
9	24.5	09055	CAGCCTTATAAATTGAAATCCTGT	GCACTGTTCTTGGTAGGGCT	608	BET_624_D13	DE368674	788
9	24.5	09029	AGAGCGCTTCATGACTTTCAG	TTCCAAATAAACCAAAGAAATCG	522	BET_070_F04	DE352421	736
9	24.5	09016	AGTGCAACAATTGCATACGG	CATATGGTGAAATTAGAGAACAAGTTA	602	BET_030_J03	DE339288	808													1552	2
9	24.5	09030	TCTTTATTTCCGCCCAACTG	TGAAACCAACTCTCAATTACCA	603	BET_070_F14	DE352431	750	E_EL_ovS0_27A11_F_0	1e-06	Dm: type=protein; loc=2R:complement(11409603..11411120); ID=CG7989-PA; name=CG7989-PA; db_xref=FlyBase:FBpp0086314,GB_protein:AAF58006.1, FlyBase:FBgn0034119,FlyBase:CG7989-PA; len=506	lethal (2) k07824 CG7989-PA		CK545833	358	686	0	99.162
9	24.5	09031	AATCTGGACAGCGAAGAAGC	CCTTAGCACGTTGGACGACT	513	BET_078_J03	DE355173	754													600	12
9	24.5	09027	CCGAAGCTACAGGCACTACC	TGACTGAAGCATGAAATGACTG	410	BET_056_J07	DE348055	637
9	24.5	09015	TTGTCAATGATTCTCTTCTGCC	TTATTTTGCCATGTGTTCACC	701	BET_028_P23	DE338791	786													842	5
9	25.0	09065	ACTACTGAAGTAGAGATGGGCG	ATTCATTTGTAACTGGGAACGG	601	BET_643_F09	DE374541	641
9	25.0	09033	TCGTCAGTCGAGCCTATAAAA	AACCCGTAGCGTTGTAGCAC	524	BET_059_K04	DE349052	726	wdS30547	6e-58	Apis mellifera: similar to Nonsense-mediated mRNA 3 CG3460-PA	XP_624393									124	11
9	25.0	09051	CAACAAAGAGACGCATGAGG	AACATAAGTGGAAGGCTCGG	401	BES_078_G14	DE308046	487													245	25
9	25.5	09072	TTCGAGGAACAGTTTTAGTTAATTC	AAGGAAGGCATTGTTAGAGTCG	602	BES_604_B11	DE314655	676						BB991391	132	254	2e-66	99.2424	E_ET_MSV3_13D05_R_0
9	25.5	09074	TCTACGTGCGTCACGATTTC	AGGCCACGATGACTTCAAAT	614	BES_606_N18	DE315528	742
9	25.5	09056	GTACAATGAATGCCCCCATC	GGCCACTCCAGCGATAGTAA	677	BET_627_H14	DE369674	704
9	26.6	09019	ATTATGCGGCTCCAATACCA	TTGTGTGGACAGTCATCTTCTTG	221	BET_047_M05	DE345022	482	heS30666	6e-42	similar to ENSANGP00000020087	XP_397451
9	27.1	09054	GCCGCAATAATTTAACCACTG	AGCTTAATACGCCGGACTGA	506	BET_613_O17	DE365408	736
9	27.1	09077	AACCAATGCCGTACACATCA	ATCGAGAGTCACAGATCCGC	615	BET_650_I09	DE376939	759						D88671	204	214	2e-54	88.7255		transposase
9	27.1	09013	TTTCGGCACTAAACAAAGCA	CTCCATACCATTTACATATAGGATCA	526	BET_030_K15	DE339315	667
9	27.1	09040	TGATCCTCTGACTTGGGATTG	CCGAACTCAGGTAACGGAAA	503	BET_005_I13	DE331214	664													2566	2
9	27.6	09002	TTCTAGATCGGTGGATCGTC	TTGTTTCTGAATCAGTGAAGCG	501	BET_005_D18	DE331106	635
9	27.6	09046	GGCGTAATAAATTAAACTCGGAA	CAAACTTAAATTACAAACTGAACAAAA	715	BES_005_D18	DE285037	774													67	17
9	28.1	09018	CGGCGAACTCACATTAATCA	TCTGCAGTCACGGACTTGTT	316	BET_046_E07	DE344521	409	ceN-1102	e-116	similar to GA21569-PA [Apis mellifera]	XP_396277		BP119607	152	270	2e-71	97.3684	ceN-1102
9	28.6	09038	CGTCACATACAACTGCAGGG	CAATTTTCCGTGACTTGCCT	206	BET_067_P22	DE351689	386
9	32.3	09070	CAACATGAGATGTCGCTGGA	ACATTGTCCACGTTTGGGAT	525	BES_094_A01	DE312678	673													920	7
9	32.3	09028	CGAAACGCGAGAATTCAGTC	ATATTGCCTTGAGTACAAACCTGC	401	BET_074_D01	DE353730	590
9	32.3	09026	ACACCGACCAAGTCCATTGT	TTAAGAGGTCATCACTCCCGA	701	BET_058_G13	DE348649	750
9	32.3	09012	TGCATTATTGCACCTAGTGATAAGA	TGTTGTCTTCGTAGAATTTGGC	505	BET_005_P23	DE331368	689													1381	6
9	35.5	09037	CAAACACGAAAATTAAACGGG	TGAACTGGCCATCGTTGC	601	BET_076_C04	DE354387	712	fbpv0091	2e-44	Apis mellifera: similar to ADAM metallopeptidase with thrombospondin type 1 motif, 14 isoform 2 preproprotein isoform 1	XP_623804		AB194270	172	341	1e-92	100		A disintegrin and metalloproteinase with thrombospondin motifs 1
9	36.0	09073	CGTGCTTTGACGTCCGTAAT	AACATCTTGACATCGACCGC	504	BES_603_F23	DE314429	520
9	36.0	09032	CTGCGTCTTACCTAGGGTCC	TTAAAAGATTTTCGAAGAAAAGTACC	509	BET_606_M09	DE363117	647
9	36.5	09078	TAACTAAAGCTGTAGACACTGTACGCA	CATTGATAGCGGACAAATTCTAAACA	601	BET_650_J15	DE376965	757
9	36.5	09034	CGACAGTCGCAAGCATTTTA	TGCTCAAGGTTAATGGGACTG	650	BET_613_P10	DE365419	732
9	36.5	09067	TTTGCCATTCAACGACTGAG	CCTAAAGGATAAGACGCTCGG	539	BES_012_P02	DE287381	715													1064	13
9	37.0	09022	GCATCATGGCTTTCGAAGAA	CAATATCGAACACACGAGCC	506	BET_065_G20	DE350810	670	heS30238	3e-93	similar to CG1084-PA, partial [Apis mellifera]	XP_395773
9	37.0	09076	TCAATAGCATCACCACAGCC	TACTGGTGACCGCTCAGATG	501	BET_645_O06	DE375375	672						AV402157	168	301	9e-81	98.2143	heS00640
9	37.5	09003	GGAGGATCTGGGCCATACTT	GCTATCTTACCCTCGAAACCA	505	BET_008_G14	DE332175	609	E_ET_JFsb_07C10_F_0	8e-70	Hs: Peroxiredoxin-4 (EC 1.11.1.15) (Prx-IV) (Thioredoxin peroxidase AO372) (Thioredoxin-dependent peroxide reductase A0372) (Antioxidant enzyme AOE372) (AOE37-2)	Q13162		CK560781	236	468	1e-131	100
9	37.5	09021	TGGAAAAGTATTAAACTAGCGTGAA	GGCGAGTACTACGTGGACGA	205	BET_064_K23	DE350554	307
9	38.6	09011	CAAGAACTTATCACCCTGAATTTTT	TCGAAATTCATTTACGTATCCA	645	BET_023_B09	DE336912	890	br--0506	l. h.				AV400790	357	676	0	99.1597	br--1806X
9	38.6	09042	AGTTATAGGCGTACATGTTTGTATGAA	ATCAGAAGTCTTCGTGGCCT	601	BET_026_J13	DE338040	763	E_FL_e100_15K08_R_0	6e-69	Dm: type=protein; loc=3R:join(18186210..18186251,18187464..18188853, 18188912..18189068,18189155..18189164); ID=CG7070-PA; name=PyK-PA; db_xref=FlyBase:FBpp0083611,GB_protein:AAF55979.3, FlyBase:FBgn0003178,FlyBase:CG7070-PA; len=533 (GO:Molecular functio	PyKPyruvate kinase CG7070-PA		BB992895	141	272	9e-72	99.2908	E_ET_psgV_04G01_R_0		470	24
9	38.6	09024	TTCCTGTCATCAACGCTCAG	TGTCCGTAAGCGAACCTCAT	603	BET_057_N14	DE348472	696
9	38.6	09045	TCCGTCACTTGTGGACTTCA	ACGTGACAAGCGACTGCTAA	525	BET_006_L17	DE331616	676
9	38.6	09014	TTCTGGTTAAATGTCAAATGTCG	CTCAACACAATTTCACATGGATT	301	BET_008_K08	DE332250	562													3668	2
9	38.6	09063	TGGCGCATTTACGTTGTAGA	TGATGAGACTTACCCGATTGC	413	BET_636_B13	DE372346	623	ws00908	e-101	Dm: type=protein; loc=3R:join(18187485..18188853,18188912..18189068, 18189155..18189164); ID=CG7070-PB; name=PyK-PB; db_xref=FlyBase:FBpp0083610,GB_protein:AAN14373.1, FlyBase:FBgn0003178,FlyBase:CG7070-PB; len=512 (GO:Molecular function pyruvate kinase	PyKPyruvate kinase CG7070-PB		BP116445	104	206	4e-52	100	brS-0065
9	39.7	09023	TATTCCGCTGAACTTCCACC	TTGGCTCTTTAGTGTCGCTTC	646	BET_057_A16	DE348212	652
9	41.6	09039	CAGAATCCCGCTATGGTCTC	TTCGCCATTAACCTTGTCAG	501	BET_067_C04	DE351394	649
9	42.9	09020	TTCTGTTTGATTCACCATGAAAA	CATTTATTGGTTACGCGTGC	510	BET_054_A22	DE347195	706
9	42.9	09066	AATTGCCGACAACAACAGTG	AATGACTTTGCGTAATGCCC	532	BES_604_N07	DE314900	713
9	42.9	09017	TACAAGTATGCGACAGCCCA	AAGGCATCAAAGTTGTGTAATAATAA	349	BET_045_F22	DE344209	471
9	42.9	09036	GGAAATTAAGGGGCTCGTTC	GCCACCAGCCTCTACATCAT	316	BET_074_L03	DE353898	652
9	44.1	09041	TCATGGTAGGTATGTACCAACTGTAAT	CCTCAGTTTCAGCTTTTTAGCA	516	BET_617_H17	DE366566	659
9	44.1	09057	TGTTACCTGAGCGAGATTCAAG	TGGCTAAGCAAAGTGCATCA	708	BET_632_K10	DE371294	805													613	6
9	47.8	09048	TTTTCGATGTGTGTTTCCGA	CCGAGAGGACTTACAAGACGTT	342	BES_077_E16	DE307655	447													965	5
10	0.0	10027	AACGAATCGATTTTCCTTTTGA	TTTACTAATCATCGAATCCGAAA	501	BET_053_A02	DE346807	781
10	0.0	10083	CCGGATATTGATTGGGAATG	GAGTGCAATATAACAACTTCATTCTTT	724	BET_632_H15	DE371237	822
10	1.1	10038	GCCAGTCACGTTAACGCAT	TCCTTTGAAAGCAAAATAAATGG	412	BET_079_K17	DE355559	631
10	1.6	10062	TAAGTTCGGTCAAGCTCACG	GGACTTAGAACGCGATACGG	602	BET_624_L03	DE368824	835
10	2.7	10097	ACCTTGGACGTAACCACCAG	TGGTGGGCAGTTTAGTCAATC	610	BET_623_I05	DE368445	699													1147	5
10	2.7	10082	AAAAGCGTATCTATTGTCGTCG	AAACTTAAGCACGAAGGAACATT	701	BET_628_O21	DE370126	799
10	3.2	10026	TGAATAGAAAAGCCAATTTCACA	AGCAGAATCGGAAGCATTGT	420	BET_048_F13	DE345221	714	E_ET_F1mg_11D10_F_0	3e-27	Dm: type=protein; loc=2L:complement(19368755..19369302,19369521..19369866, 19369922..19370047,19370149..19371072, 19371580..19371714); ID=CG17544-PC; name=CG17544-PC; db_xref=FlyBase:FBpp0080758,GB_protein:AAF53790.2, FlyBase:FBgn0032775,FlyBase:CG17544-P	CG17544-PC		BY918088	299	593	1e-168	100	E_ET_F1mg_11D10_F_0		5249	2
10	3.2	10030	TCTCGGAAGCGTTCTGTGTA	GGTAATATGATAGTGTAGCGGCAA	218	BET_064_D19	DE350408	453
10	3.2	10020	GCGTGTAACACAAAGTATCGG	TCAACGTAAAAACAAAACAACTATCA	630	BET_043_I01	DE343557	705													325	15
10	3.7	10048	AGGCCAAGACGACTTCGTTA	TTATGGATTATCGAATTATCATTTACA	527	BET_616_G05	DE366194	732
10	4.8	10106	GATCCTTCGAAGCAGTCAGC	GTCGCTATCGTGAATACCGC	857	BET_647_C09	DE375790	860
10	4.8	10012	ATCTCGAGCGATTCGACAAT	TGTTTGAGGAAGGTACAGCAA	701	BET_027_I17	DE338361	802
10	4.8	10101	CCCTGCATCTCTAGATTAACGA	TGCGGAATCATTTGGTATCAC	623	BES_001_D07	DE283724	736						BB985565	309	422	1e-117	92.8803	E_ET_MSV3_06F10_F_0
10	5.9	10008	AACCTCTATCGGTGTGTGTGTG	CACTTCACGACCGCCATC	715	BET_033_G10	DE340241	754	heS00117	1e-26	Dm: type=protein; loc=3L:join(1633795..1633883,1633946..1634204, 1634264..1634488); ID=CG7970-PA; name=CG7970-PA; db_xref=FlyBase:FBpp0072645,GB_protein:AAF47541.1, FlyBase:FBgn0035252,FlyBase:CG7970-PA; len=191 (Gene Ontology associations cytosol; pe	CG7970-PA
10	5.9	10019	CCTTACACCACCGTACCTTCA	CGATGCACAAAAGAGCTTAAA	404	BET_046_D09	DE344501	528
10	5.9	10061	TGAGCTGACGAGTTCGATGA	CGATATTTCGGCGTTCAAAA	631	BET_620_L14	DE367604	718
10	8.5	10102	TCATCCCATAGACATCCGCT	CCGCATCGTCTCATAAGGAA	310	BET_649_A21	DE376456	493
10	8.5	10087	CATGCAGGCGTAGTCTTTTT	CGGCATAGCCTAAATCACAA	535	BES_645_E08	DE326474	691						CK544277	136	254	2e-66	99.2647			755	14
10	8.5	10034	GTTTCCGGACGTGACCAG	TCGATTGCAAATCGTGGATA	503	BET_072_H16	DE353162	676	wdV40898	l. h.											3437	2
10	8.5	10049	GATAGGAAAACGAAGTTCGGG	AACTTCACTCCTCGAGTTCCC	411	BET_615_K19	DE365970	613
10	9.0	10013	TTGATGCAATTATGATTTCTATTGG	GTTAGCATTTGGGGCACAGT	427	BET_025_H16	DE337695	596	wdS00081	7e-48	CHICK: Protein ZNF403 (Gametogenetin-binding protein 2)	Q6GVH4
10	9.0	10107	TGTCCTTCTTCAACGAGGCT	CGCCAAATCTAACACTATAATTTGAA	708	BET_649_M17	DE376701	820
10	9.0	10096	AAACGAAATTGGGATGCGTA	TTTTGCACAAAAACTAAGCAATTT	634	BES_641_J23	DE325588	651													314	8
10	9.0	10041	AAATCACTCCGGTTAGAGCG	TTCAGCGAACGGTCCTACTT	416	BET_088_F18	DE358457	500													82	19
10	9.0	10056	TTTTTGATTAGCACTACCGCA	CGGTAACTTGTATAAAGGCCG	402	BET_079_K02	DE355546	481	wdS30542	l. h.											635	19
10	9.0	10040	AGCTTCAGGCTCAATTCGAC	CGCTATATGATTAGCCAGTGATTG	305	BET_085_D18	DE357404	672						CK533543	293	581	1e-165	100			641	5
10	9.0	10069	ATCCGTGACCACGAAAACTG	AACAAACTGGTGAAAGAGCTCAC	502	BES_006_E22	DE285398	741													537	13
10	9.0	10014	ACATCGGAAACATCCGGTTA	AAGCAATTCACACGTTTCCC	750	BET_018_A07	DE335253	887
10	9.0	10032	TGCTTTACTTCGTGTGCTGAA	CACATCGAAACATTATATTCTCAAG	717	BET_077_N01	DE354907	754													1230	6
10	9.0	10004	GAGGACAGAAGACCTCATAGTCTC	TGAAATCCGAGTGATGTGAAA	502	BET_011_C14	DE333107	663	wdS20811	5e-11	Macrophage mannose receptor 1 precursor (MMR) (CD206 antigen)	Q61830
10	9.0	10015	AACTCACGCGAACACCAAG	GCCACTTCACCCAGAAGTCA	408	BET_031_J13	DE339614	493	msgV0236	l. h.
10	9.0	10043	TGAGGATGGTGATGATGAGG	TTTGCAAATAAGGCACCAGT	708	BET_608_A23	DE363550	793	NV021746	n. h.				BW997572	290	551	1e-156	98.9655	ES1202		4748	2
10	9.0	10081	CAGCAACTCGCAAAGTGAAA	CGCATACAAGATTACGCTACAG	606	BET_615_A09	DE365762	729	maV31717	l. h.				BP178811	285	549	1e-155	99.2982	maV31717		4462	2
10	10.1	10053	CTGACCATTCGTCGGAGACT	GGTGAAATTCGCTATGCTCC	250	BET_090_F23	DE359136	254
10	10.6	10033	ACAATTGTTCAGCAATGGCA	GCCGAACAAATTTTAGATAGTTTT	508	BET_070_H20	DE352476	776													214	21
10	10.6	10060	CAAAAAGTCCACTGAAAAAGTCTC	TGAAGTTTAAGCTCATGTAAGCG	747	BET_622_J09	DE368166	818													3482	2
10	11.7	10028	ACCGATTGGTTGGTTTCATC	TCTCCTGTTCTTCATAGCGGA	616	BET_044_J10	DE343945	799													5359	2
10	11.7	10093	TTCTTTTACAATGGTGGGGC	TTCATTTCACTCCTATTATTATGCTG	303	BES_613_L12	DE317767	570						BY942998	317	557	1e-158	97.4763	E_FL_e100_06F19_R_0
10	11.7	10088	AACAGTGAGCGTGGCTCC	TCGTTTCATGTAAACACAAGACATT	710	BET_639_O02	DE373486	822
10	12.2	10021	ACTCGCGACTGAAGGCGT	CGGGTCCGATTATCCTCTC	501	BET_025_O22	DE337837	612	E_EL_fcP8_05F10_R_0	e-103	Manduca sexta: Ecdysone-inducible protein E75	Q08893		AF332552	597	1104	0	98.4925		orphan nuclear receptor E75C splicing variant	2366	3
10	12.2	10003	CAATGAAACGAAACCTCATTAGAA	TCAAATGCTCAACGATACGC	502	BET_003_B12	DE330388	740													265	5
10	12.2	10023	TGTCCGATTTATTTGTGTTGG	GTCGATGCCCTACACTCCTC	582	BET_032_C12	DE339810	585	wdS30748	4e-54	Apis mellifera: similar to testis enhanced gene transcript (Bax inhibitor 1; FUNCTION: Suppressor of apoptosis)	XP_624661
10	12.7	10086	TCCCACATTTGTGCACTTTC	AAAATTTAACAATGCACCTGCT	507	BES_613_G19	DE317672	718	E_FL_e100_04J07_F_0	l. h.				BY938099	225	446	1e-124	100	E_FL_e100_04J07_F_0
10	12.7	10066	CGGTAAAAATCATCGAACCTT	AGCAAGTATTGTTGCCCAGG	321	BET_088_I09	DE358515	540	heS30606	2e-18	Hs: Phosphatidylinositol N-acetylglucosaminyltransferase subunit P (EC 2.4.1.198) (Phosphatidylinositol-glycan biosynthesis class P protein) (PIG-P) (Down syndrome critical region protein 5) (Down syndrome critical region protein C)	P57054									28	16
10	12.7	10006	TGGACAACCAGGTTCAGATG	TAAGTCAAACAGCCTGGGGT	422	BET_037_B12	DE341497	568	wdV40677	1e-35	Dm: Nipped-B protein (SCC2 homolog)	Q7PLI2
10	13.8	10002	TAAAGAAGCAGAGATTATGTATTCGT	TTAGGCCGGAAATCAATGAG	603	BET_001_H10	DE329825	767													6018	2
10	13.8	10005	CCCCAATATAGCCACAATCAA	GTCATTGGCATACATGCTGG	601	BET_039_J16	DE342286	821	wdS00314		Dm: type=protein; loc=2L:complement(4472110..4472348,4472413..4472838, 4472903..4476130,4476204..4477199,4477261..4477455, 4477517..4477717,4478077..4479762,4480018..4480956, 4481023..4481682,4482237..4482887,4482945..4486289, 4486368..4486673,4486740..44	dpdumpy CG33196-PB
10	13.8	10016	TGTCCGAATACATGTGGTACTAA	TGGATCTCCCGTAAAACCTG	501	BET_047_I06	DE344936	590	e40h0479	l. h.
10	15.4	10017	TCCATACTCTGATACATCCATCG	CGTATGTTCTCGCTTGGGAT	713	BET_048_J06	DE345286	788
10	15.4	10065	TGGTCCTCTGTTCTATTCAAATCA	AAAGCCGAAAACAAAGACGA	423	BET_005_B23	DE331067	587													1123	7
10	15.4	10037	AGCCGTCTTTGAGACGTGAC	TGTAGGATGTTCTCCATTTTGTTC	613	BET_080_I20	DE355856	729
10	15.9	10022	TTGCCTTGGTTGGTGTGATA	CCCTTGGACTAGATAATTTGAACG	506	BET_041_D01	DE342763	742	prgv0598	n. h.
10	15.9	10031	TTGCAGCTAACATTTCACACAA	TGCATGCAAGACAGACAAAA	410	BET_065_I11	DE350848	669
10	16.4	10064	ACACAAACAAAACCCAAGGC	ATTATGCCCCATGGTTTGAA	774	BET_077_B01	DE354653	850						CK505656	427	839	0	99.7658			1285	13
10	17.5	10052	TTGTATGGACGAAGTTTTGGC	GACATTGAGAAGCCAGGACAG	472	BET_073_L10	DE353563	596
10	18.0	10073	AAAAACTGCACTAATTTATCTTTCGAG	TTTCATCCCGTCTCCTTTTG	529	BES_002_H11	DE284113	754
10	18.0	10095	CGTATCGATTGAATGCCACA	TGTCATCGACGATATTCGGA	607	BET_635_E18	DE372111	678
10	18.0	10084	CATTTTGGAAGGAATGCCAC	AACACCGAAGTGATGACCAA	602	BES_602_B03	DE314008	701													5792	2
10	18.5	10042	CCGGAAACAAGCGAATTTTA	TGGCCGTACCCAATCTTCTA	552	BET_605_E01	DE362664	743
10	18.5	10039	AAGCCTTGCATTAACAACCG	AAAATAACTGCCCCGTCCTC	572	BET_085_D10	DE357397	720
10	20.6	10090	CGCGTAGCGAAAAGAAAAAC	GACGCCTTGTCGCTTAGTTC	602	BES_614_B24	DE317900	692
10	20.6	10010	GTTTGTTGTTAATGGTATGGCG	TATCGACCTATTCGCGCTCT	601	BET_021_D24	DE336309	740
10	20.6	10080	CGATCATGTCTCCGAAATCC	GCGGTAGGGTTTGATTATCTG	342	BET_094_L05	DE360553	452
10	20.6	10071	ACCGAGTAACCGTATGACCG	GAATCGTCTCTTTGAGTTTTTGG	501	BES_079_N11	DE308530	678													482	16
10	20.6	10057	ACGATGTTTTGACGCTTTCA	ACGGTCATCTGACTCCAAGC	547	BET_032_C19	DE339814	631
10	20.6	10009	ATTTCCAGAAAGCCAAGCAA	CTTCAATCACGCTCACCAAC	460	BET_035_K04	DE341002	703													1237	8
10	22.2	10094	CGAAACATTTCTGTCTAGTCAGTTG	ATATCTCAGGGTGGGTGGC	510	BES_612_E03	DE317302	668						BY929693	179	307	1e-82	96.648	E_ET_JFsb_05F11_R_0
10	22.2	10092	ATTGGACCTGGTGCGTATTT	CGATCGTCACCTTGACTGG	421	BES_606_J24	DE315447	641
10	23.5	10091	CCCATCCAGGAATGTCTTTG	TCCGAAATAGAACTAGCCGC	310	BES_607_K03	DE315761	463
10	25.4	10046	AAGCCAGCGTTCATACCTTG	GTTTCTTCGGTCGAGTTTCG	506	BET_073_K20	DE353551	695						AB063490	695	1354	0	99.7122		kynurenine 3-monooxygenase
10	25.4	10047	ATTAATATAACGTAAATCACAAAGCCA	ATTAATCATTTATAGGGCAATTGGA	701	BES_073_H01	DE306415	738													321	10
10	25.9	10072	AGCAGAGTTCTTGCGGAAAT	TCATCCTATCTCGCTTCGCT	605	BES_086_D01	DE310350	799
10	25.9	10068	CGTTGCTTTAAAATTAGGTTAATGG	TGATAACCGTAACAAGGACCC	407	BES_075_P12	DE307194	496													259	10
10	25.9	10055	CGCTTTTAAGGTTTTTCGGA	GACATGTGCTGAAACTTTCCC	719	BET_061_B17	DE349454	913													155	11
10	27.0	10018	GAAATGATTTTGTTCAAAAATAGCG	GACATCCGACAGACTTTCTTTG	603	BET_016_A22	DE334676	696
10	28.6	10051	AGATTCCGTTGGTTATTGCC	GCTTTCTGACTGCGTTACGA	708	BET_071_C15	DE352709	832													1660	3
10	28.6	10036	TCAGTAGATGGCAGCACGTC	TACTAACCTGATGGCTCGGC	506	BET_066_J04	DE351204	802
10	29.7	10044	CCGCACTACACGACGATATG	GGATAATCGGGGAAGGCTTA	203	BET_090_P11	DE359334	301													1858	3
10	29.7	10011	ACCCTCGTGACTCACACCTC	TCTAAGATCACCATTGTTTATTGAA	637	BET_026_L03	DE338075	803
10	29.7	10045	GGCGGAGTCATCAGGTAAAA	TGAATTCAACTGAATCAAAGCAA	417	BET_072_A10	DE353003	605													6	47
10	29.7	10001	GCCCATTTCAGTTTAAGCCA	GCAACCACGTCGTATCAACA	510	BET_002_C12	DE330058	705	heS30901	l. h.
10	30.2	10089	CGTAAAATAATCTAAATTTCCACCAAA	TCCCTCTAGCGCAATAATCAA	508	BET_640_P13	DE373799	655
10	30.2	10029	TGTTATTTTCGTATCTGTGCGG	TAACCATTCGAAGGTACGCC	532	BET_057_N02	DE348460	682	wdV41052	l. h.
10	31.3	10024	CGTGTCGATAAAATTGGGAA	TGCATTTAGCAGCAGTTAGCA	605	BET_040_J06	DE342592	741
10	31.8	10025	TACACCATTTGCTCGTCTGC	TAACAACACAAGGCGCACAG	719	BET_036_P11	DE341459	776	ce--0790	l. h.				BP117697	302	599	1e-170	100	ce--0790
10	33.4	10104	ACCACAAACAGACGGACACA	AGATAGAGGCAAATGGCGTG	523	BET_649_D08	DE376502	616						CK527404	168	250	3e-65	94.0476
10	36.2	10085	ACGCAGGATTTCGTTTGAGT	TTCACGGCAGAAATAGGCAT	306	BES_601_C07	DE313719	501
10	44.0	10050	TCATCGTCGAAGTCTCCTCC	TAGCGGACCTCAAATTAAGCA	601	BET_066_D21	DE351088	773	E_EL_fcP8_16E01_R_0	0.0006	Hs: Zonadhesin precursor	Q9Y493		BY928318	671	1322	0	99.851	E_EL_fcP8_16E01_R_0		374	9
10	44.0	10103	GTTCCGATCCGTTGGTAGAA	CTTTAAGTGCGACTGCCCAT	545	BET_649_G04	DE376560	678						CK520480	185	367	1e-100	100
10	44.0	10035	TTTCAGGTTTCATTTTTCTGACTT	CGTCCGCACCGTATAAAATC	605	BET_066_G05	DE351137	735
10	44.0	10007	CGAGAGATGTTCGGATGTTG	TTTACGGACTGAGAAGGTCACA	408	BET_018_G15	DE335381	589
11	0.0	11096	AAAGCGTTTTCCAAATGCAC	TCTAACGTGCCCCGTAAAAG	509	BES_601_K11	DE313886	543						BP182114	494	955	0	99.3927	NRPG0136
11	0.0	11019	CCTTTCTGTATTGGGGACGA	CCGACGTTACCCAGTCAGTAG	414	BET_028_M09	DE338725	656	heS30831	1e-55	Apis mellifera: similar to ENSANGP00000019468	XP_392005
11	0.0	11080	GGATCCTAGGGTTTCGAAGAA	TAGAAGATGGAAGATCCACATCC	601	BES_602_H11	DE314137	642
11	0.5	11036	TTATTTGACGCGGTACCAAA	TCAAGACGCCTTCCCATTAG	542	BET_604_I15	DE362426	601
11	6.9	11041	TTTGCCTATTTATCAACATTCCA	CACTTGAGCAAAAGCAGCAC	424	BET_603_P16	DE362250	536
11	7.4	11103	ATGTAGCAGCGTGAATGCAG	TGCAATGGAAAACGAATGAA	422	BET_650_L11	DE377004	614
11	7.9	11084	GCATAAGTCGCAGCATCAAT	CGTTATGGGGACCTGAGATG	331	BET_641_B10	DE373833	578
11	9.0	11102	CAAGGAGTCCCTCAAGCAGA	TCTTGTTATCTTCCGTCACTGG	602	BET_643_J20	DE374634	761						CK488526	562	1098	0	99.6441
11	9.5	11104	TCGGGAGTAGTGTAGCTTCCA	TTTTGTCAACTTCAGCGACG	502	BET_649_N20	DE376727	688						CK529566	154	226	4e-58	94.1558
11	9.5	11062	ATTACATATTTGGGCTTTTTGTTT	TTGTTGAGTGGAACGGTATG	504	BES_086_K02	DE310485	648													86	35
11	9.5	11051	TGTATGAGCAAAACAAAAAGCAA	ACGTTTCAACTTTAGTCTTGCC	606	BET_045_E20	DE344187	665	msgV0415	5e-56	Bm: Sericin 1 precursor (Silk gum protein)	P07856
11	9.5	11024	GAAACAAAAACAAAAACTATAAATTCG	TTTGCATTATTTAAATCGCTAAACA	603	BET_047_C08	DE344804	771	fbpv0473	l. h.				BP125172	460	864	0	99.1304	fbpv0473
11	10.0	11040	TCAAAGCGGCGTCTTAAAAT	AAGGCCTTTAATGGACCAAA	611	BET_604_O19	DE362555	773													962	12
11	10.0	11060	CGCGCTGTTTGAGTTTGAAT	TGTTTTAGTTAGACATTCCTCAAGAGT	509	BES_045_E20	DE297208	604	msgV0109	l. h.				BB986619	156	309	3e-83	100	E_ET_MSV3_20A12_F_0
11	14.2	11015	TTTCCCCACGCTCTTGATAC	TATCCCGATTACCTTCACCG	302	BET_038_J22	DE341956	395	NV021864	9e-62	ZENLA: RuvB-like 2 (EC 3.6.1.-) (Reptin)	Q9DE27									47	11
11	14.2	11086	CCGTACCGTACAATAGGTTTCTC	TGGTAGGGTTCTGTATTGCCA	510	BET_641_D12	DE373877	672						CK547493	210	400	1e-110	99.5238
11	15.3	11078	ACGTTTCTGTCGGTTTGTCC	GACCTCATGTCTTAAGGCGG	316	BES_603_N12	DE314574	436
11	15.3	11048	TATTATTTCCGGGATGCCAA	CCGGTTCAAAAATACGAATCA	612	BET_092_L18	DE359863	784	ceN-4759	l. h.				BP121367	313	533	1e-150	97.1246	ceN-4759		955	6
11	17.9	11072	GTCAAATACTAGCTACCGCCG	CAGGATCCTCTCGGCTTGT	601	BET_626_G14	DE369325	885	e96h0075	1e-26	Dm: type=protein; loc=2L:complement(6461064..6462175,6463544..6463880); ID=CG9535-PB; name=CG9535-PB; db_xref=FlyBase:FBpp0078899,GB_protein:AAN10586.1, FlyBase:FBgn0027501,FlyBase:CG9535-PB; len=483 (Gene Ontology associations protein amino acid glycosy	CG9535-PB		AV400990	704	1332	0	99.4318	e96h0075
11	18.4	11057	GAGACCTAGGTTTACCGCCC	AAGCGGTTTCGGAGGAGTAT	524	BET_049_K03	DE345647	757						CK519845	155	283	2e-75	98.0645			200	26
11	18.4	11030	GGGTTTTCAGTATCAATTTGGG	TGGGTGGGATATCAATAAAATATCA	418	BET_065_P18	DE351002	555
11	19.5	11021	CATTGAAATCTGGTCAGGCT	CCTTTCTACCAGTAATGACCCG	701	BET_042_G04	DE343156	704
11	19.5	11083	GTACCCTGATGTCCTTCGCA	TGATTAAGACAAGTTCGCCACA	503	BET_637_M20	DE372883	723
11	19.5	11045	CCTCATGGTGTTGATCGTGA	TGTTGTAAATGGACGCCAAA	245	BET_090_F05	DE359120	411
11	19.5	11031	CTGTTTGTGTTAGCTGGGCA	CCGTGTAAAACTTCCGGTTC	538	BET_067_D01	DE351414	644	heS30263	4e-30	Apis mellifera: similar to CG14435-PA	XP_624991
11	19.5	11076	AGTATTCCCACGCTCCACAC	TTCAAAAGCTCCTAAAATAAACCA	639	BET_633_D22	DE371495	806
11	20.6	11074	GAAAGCTCTCGGGCAATCTA	CGTTAGCGGTACGCGTCATA	701	BET_632_O10	DE371377	827						BW999004	409	660	0	96.088	SES1930		5305	2
11	20.6	11098	CTTCCTTGCCCAATATGTATCT	AGCATGCGCTGAGCAACT	701	BES_610_M01	DE316814	754
11	20.6	11018	TCAATGACCAATTCAAACATTCA	TCGACTAAATCTAAGGGCCAA	507	BET_050_C20	DE345832	598						CK562231	202	400	1e-110	100
11	22.2	11089	TGATAGATCATGAACTCTTTCAATACG	TATCGTCCGTATTTGGTTTTGG	301	BES_608_D10	DE315950	546
11	22.7	11033	TTATTAACGCAAACAGTTTTACCTTC	AAAAACAGCTACTCTTAAAACGGC	601	BET_081_H08	DE356149	785
11	22.7	11069	GGCGTCTTTGATAAAAACGAAA	ACGATCCACTTGGCATTAGG	709	BET_002_E06	DE330097	848
11	22.7	11055	TCTAAGTCCCTTAGGCGCTG	TGACCCGTTTAAGTCTCGCT	704	BET_625_O16	DE369193	837
11	22.7	11035	CGGAAAGCACTCGAAACAAT	TCAATTGGCCCACTAAAAGG	404	BET_605_A22	DE362601	605													251	10
11	23.2	11054	TCTGTATCGAGCGACGATTG	GATCTGCTGCCCGACAATTA	513	BET_618_J01	DE366923	716	wv40242	0.01	Hs: Tudor domain-containing protein 6 (Aantigen NY-CO-45) (Fragment)	O60522
11	23.7	11010	AAATGCTAAAGAAAAATCCCGA	CGTACATACATACATAACGTCTCACA	503	BET_024_M06	DE337470	614
11	23.7	11056	CGTATGCCATGACCCTCTTT	TTGCTGTCAGGTATTTTGTTGTT	723	BET_626_P12	DE369503	855
11	24.2	11090	TCAGTCAAGTCTAAAGCTGGCA	CAAGGAGACTTTCTCAGTGCG	712	BES_614_J09	DE318055	827						CK562538	183	355	9e-97	99.4536			2715	3
11	24.2	11101	TCCCTTAAATACCAAACAGCAGA	TCAATGTAGTACCTGATGCGG	504	BET_629_B19	DE370178	803
11	24.2	11088	TATATACCCAAATCGGTACATCTCT	AGAACTTATGTCTCAGGGTGGG	501	BET_642_P08	DE374424	643						CK563782	193	256	5e-67	92.7461
11	24.7	11058	ATTTTCTCGCCGGTTTTTCT	CCCGCCTATTTCTACCATGA	405	BET_045_O05	DE344384	586	msgV1031	l. h.											1765	5
11	24.7	11087	GCGGTGTTCGAAGAAATTCA	ATTTCCGCGTTCAAATATGC	606	BET_642_K15	DE374341	748
11	24.7	11081	GTTGTTTCGGAGCCTATTCA	TTTTGAAATTCTTTCTCTGGACTG	603	BET_636_L18	DE372549	743
11	24.7	11008	CGTCATAATCAAAAAGCGAACA	TATAGTAGCGGCAATGCTGG	502	BET_027_I23	DE338366	746
11	24.7	11016	GCAGTGATAGAGGTAGGCGG	AACGCACGGAACCAGTTAAG	407	BET_027_L05	DE338417	620	brS-0597	l. h.				BP116797	263	490	1e-137	98.8593	brS-0597		50	7
11	25.8	11095	TCAAATGAACTATTGCCGGA	CAGTCCAACGAACACGACAC	616	BET_631_G21	DE370879	804						BP118526	190	297	2e-79	95.7895	ce--2028
11	26.9	11065	AATCTGAATCTCGGAAACGG	GAAGTATCAATACGAATTTTAGGGAA	504	BES_085_G18	DE310148	695						CK535180	174	345	7e-94	100			333	10
11	26.9	11032	ATTTTTCGTAGCTTGAACCAGTC	TTTTACATAAATTGTCTAACAAACGTG	701	BET_076_J09	DE354525	783	heS00061	7e-16	Apis mellifera: similar to CG17233-PA, isoform A	XP_392756		CN212085	516	848	0	96.3178	rzhswab0_002567.y1.abd
11	26.9	11038	TCCATGAGCTTGCTAAACCA	AACATGTATCCGGGTTCTGC	325	BET_004_A06	DE330703	578	prgv0990	6e-32	Dm: type=protein; loc=3L:complement(5326714..5327082,5327208..5327252); ID=CG10635-PA; name=CG10635-PA; db_xref=FlyBase:FBpp0076858,GB_protein:AAF50782.1, FlyBase:CG10635-PA,FlyBase:FBgn0035603; len=138 (Gene Ontology associations prefoldin complex; '	CG10635-PA		CK560787	255	505	1e-142	100
11	26.9	11002	AGCGCAGACAATGTAATGTAACAC	AATCAATTTGTATTGGCCGC	401	BET_008_A01	DE332052	463	pg--0208	l. h.				CK559483	125	248	8e-65	100
11	27.4	11052	AAACGCTCATTAACAGTCCGA	TGTTATGGGCTTACGGGAAC	509	BET_089_O20	DE358989	590													625	17
11	27.4	11013	TGGTTGGTTACCAGTGCAAG	TGGAGTATCCATTGTCAACTTTTG	607	BET_048_K17	DE345314	732	e40h0784	1e-43	Apis mellifera: similar to G protein pathway suppressor 1 isoform 2 isoform 1	XP_392872		CK530790	487	942	0	99.5893
11	27.4	11094	AACTACCGTTTCTTGGGCCT	GCGAGCTTGACCCATATTTT	618	BES_607_M18	DE315815	725
11	27.4	11004	TGGAAGAAATGACAGAGCATTG	TACGTTTCGCTTCGGTCTCT	511	BET_016_M13	DE334913	692
11	29.0	11020	TGTCGATACCACTGGAGCAC	CATCAAATCATCTCCAGCCA	505	BET_038_H11	DE341906	673
11	29.0	11097	GTAGCATGAACCAACAGGCA	TGCATATAGTAGTGGCCCTGG	645	BES_609_O12	DE316521	833						BB986718	289	573	1e-162	100	E_ET_MSV3_21C10_F_0
11	29.0	11042	CTGACCTTTGTACCGCTGTG	GGAAAGGATTCTGCTCGTGA	505	BET_602_M04	DE361881	656													652	11
11	29.0	11007	AATTAAAAACGAAACCCGCA	CAATTCGCTGCTGACGTTTA	503	BET_015_G17	DE334478	536
11	30.6	11043	AGTCCGTGTACCAAATGAGAAA	CAGGTTAAAGAAAATGCGGC	701	BET_611_E03	DE364571	786
11	30.6	11073	TCGTAGATTTCATGCCATGTTT	AACCAGTGCACGAGTTTGGT	520	BET_653_F11	DE377773	644						CK527533	314	535	1e-151	96.8153			1052	14
11	30.6	11012	CTGTTTCGCTCCAACCTTTC	GGCCAAGTAGCTGACCACAT	707	BET_042_B14	DE343049	797	ceN-6263	6e-91	Dm: type=protein; loc=3R:complement(1826885..1827079,1827277..1827455, 1829392..1829630,1829736..1830845,1830925..1830935); ID=CG10279-PF; name=Rm62-PF; db_xref=FlyBase:FBpp0078303,GB_protein:AAG22212.1, FlyBase:FBgn0003261,FlyBase:CG10279-PF; len=578 (Ge	Rm62CG10279-PF		BP122462	707	1330	0	99.0099	ceN-6263
11	31.7	11077	TGGGCTGTGTTAAGTTGTGG	GCCGGATATGGGTAACATGA	442	BES_603_L04	DE314523	601
11	31.7	11046	TCCTCAGCTGCTTTGGACTT	GAACCCAATGTATCTCCACCA	611	BET_089_B23	DE358719	707													375	10
11	32.8	11049	ACACGTGTCCAGTGTTGCAT	TCGATATCGGAGGTTCGAGT	544	BET_601_B06	DE361369	662													4922	2
11	33.9	11006	AGCAGTACAAATGGCAACCC	TGGCAAATATTTTCAATCGG	408	BET_023_M02	DE337127	492
11	33.9	11005	GTTTTGGGAGGCGCTAAAAG	CGGGTACTCTGAGAGCATCAT	609	BET_019_N05	DE335835	710													791	9
11	33.9	11029	GGAACTCGTCTTCTCGTAAGC	AAACTTAATTCGACAACAATATTGAAA	614	BET_073_E04	DE353428	705
11	33.9	11023	CTATAAGCCGCCCTCTTTTG	GTAATTAAAATCGGCGAGCG	706	BET_047_J01	DE344954	774	wdS00929	4e-63	Apis mellifera: similar to GA13024-PA	XP_393785									966	7
11	33.9	11044	AAGATTCGCTTTGTGAAGGC	GGAAACGATGAAAATACGCAA	619	BET_063_K16	DE350217	717
11	35.0	11047	AAACGAAGTTCTCTTTGGCG	TCCGAAGGGAACACGAAAC	403	BET_080_H02	DE355822	466													2319	3
11	35.5	11009	TGAAAATACCTCAAAAGTAAAACACC	TCAACCTTAGGCAAATCCGT	501	BET_023_F07	DE336991	728
11	35.5	11022	AGCTGAATAGTCTCACAACGCT	GCTCTGGTAAAAAGGGAGACA	706	BET_050_A14	DE345783	793													5405	2
11	36.0	11025	CGGAACCAAACACACACTTG	TGCGTCAGTTTTTCGTGAAG	632	BET_044_F05	DE343852	738	msgV0402	l. h.				CN211756	353	692	0	99.7167	rzhswab0_006425.y1.abd
11	36.0	11070	TCGCCAGTGTCGGATATGTA	CAAACTGATTAGCATCGAGCA	605	BET_627_J02	DE369704	793
11	38.6	11061	GGCATTAAATCTGTAAATGTGTTCA	AGTACAACGGCTGTCCCATC	556	BES_088_L13	DE311132	689	wdS20977
11	38.6	11068	CGGACAAACTTTCCGATGTT	GCAGATGACAATGCAAAGAAA	608	BES_083_G05	DE309618	823	heS00083	1e-10	Apis mellifera: similar to hypothetical rhabdomyosarcoma antigen MU-RMS-40.15	XP_393721		CK528443	552	967	0	97.1014			644	8
11	41.2	11064	GTCGTAAGCGAGATTCAGGC	CATCGCATTCGCTATGTGTT	511	BES_089_H15	DE311327	743	e96h0461	l. h.				CK541659	151	204	2e-51	92.7152			890	6
11	47.6	11001	TGATATTTCCACTGCAAGAGACC	ATCGTTAATTAAGAACACGCAGG	701	BET_001_P24	DE330001	794													2023	3
11	48.7	11027	AACCCGGTAACTTTGCTTTGT	TCGAAATCAGACTTGATCAAACA	204	BET_055_C09	DE347560	463													1651	9
11	48.7	11011	ACCGCTTCTATCGGTAATGA	TCCCAATTCCTTGCTTTTATT	606	BET_049_J08	DE345628	707
11	48.7	11053	GGTGGGATATGTGCGAGTTT	CCATTATTTTATTGTGTTTTGGTAGC	523	BET_616_O15	DE366372	623
11	48.7	11028	ATCTGACAAGGGAAACGCAC	TTGAGTTCGGTAAGCGTATCAAT	611	BET_067_O18	DE351662	829
11	48.7	11017	TGTAAAACCAAGCTGAATAGCTC	TTTGGGTCCCGTCTTAGTTG	605	BET_034_O20	DE340751	735
11	50.8	11071	ATACGGCGCGTCCTTATTCT	CAATTGGTGGTCTTATCGCT	712	BET_625_A16	DE368928	834
11	55.0	11085	ACGCACTTTCGAAATTCACA	TCAGCAGCCGTTCGTAGAAT	607	BET_639_N23	DE373483	771
11	55.5	11100	CGAAAATGTGACTCTCTGAAGAA	ACGTGATCGTTGTAAAAACCG	701	BET_620_I09	DE367546	759
11	55.5	11050	TAAAATTATCAGCAGCAAAATTATCAG	TTTGGTTAAATTGGCAAGGC	401	BET_029_F04	DE338902	463
11	55.5	11093	GTAGATTCTGCGAAGCACGG	TCAATAACCCTCAAACCCGA	413	BES_612_O19	DE317512	534
11	55.5	11014	TGATCGACAAAGCTACAACTGAA	CTCCATTGCTTTCTCGGAAT	409	BET_020_F04	DE336000	643
11	56.6	11059	ATCCATAAACATTTGCATGTTCC	ATGTAATCGTGAGGAGTCATTTCA	401	BET_088_G20	DE358482	610													351	15
11	61.9	11063	CCGGGATTTCCGGATACATA	ACTAGACACGGGTGCGAAAG	625	BES_079_O18	DE308555	752													381	10
11	63.0	11026	ACGGCGACGTGAAACTAAAG	CGATTGACTTAGCTGCCGTT	344	BET_050_H11	DE345920	598
11	63.5	11037	GAGTGCAATTGTTCGTTCCA	TAAATGACGCAAATGATGCC	606	BET_002_C09	DE330055	713	e40h0269	1e-49	Apis mellifera: similar to budding uninhibited by benzimidazoles 3 homolog	XP_393536
11	63.7	11092	TAAACAGTTCGTTTGCCGAA	AGTAAACGCATATTGCCCCC	607	BES_607_E21	DE315658	657
11	64.0	11039	CGCACGTGACTTTACTTGCTA	GCAACTCACCATACCAATGAGA	644	BET_093_F08	DE360077	745													547	6
11	64.0	11099	ACGTCGTTTAGAATACTACGTTTGT	GGCCGCTAGTCAGTAGCAAA	707	BET_002_K06	DE330223	743
11	64.0	11034	CGGCTCGTTAAACAAATTGA	CCGTCCAACCAGCTAAACAA	309	BET_607_E21	DE363296	639						CK540651	305	311	9e-84	88.1967
11	64.0	11003	CGAAATAATGTATAAACGAGACGA	AAAGCTTTGCCAAATTCCAA	431	BET_011_I20	DE333221	564
12	0.0	12034	TGCAGTCTTAATTTATACTTCGGTAGA	TGAATCTGAGCTATACCTGCCA	609	BET_021_A21	DE336249	762													25	17
12	0.0	12055	CCCACACAACGTCAACAAAT	TGAGGAGGAGGTACGTGGAG	401	BES_006_F19	DE285414	526													111	12
12	0.5	12076	ATCTCCTTCGGCCTTATCGT	TGATATGGGAGAACGTGTGG	619	BET_647_F21	DE375869	723
12	6.3	12044	ACGTTCGAACAGGCCAGC	GGTCGGTGCTAGTGTTACAAGTC	617	BES_001_J16	DE283866	728													306	18
12	6.8	12016	CAGTGCGTTTTCTCTTTGGG	CAAGATTAAGCGGTTCCTGG	520	BET_072_N23	DE353297	635													2189	3
12	8.9	12056	CAGCCGAAATAATACATGGCA	ACCACTGCAACACAGAGTCG	484	BET_634_J12	DE371917	626
12	9.4	12068	CCTTGTAGGCAGACGTCCAT	TTCAACGAATGCCAACTTCA	306	BES_608_A08	DE315892	513
12	9.9	12040	CATTTTTATTCAAAAGAGCCTTGG	GGCTACCAGCGAATAGGTAGG	701	BES_003_H06	DE284424	857						CK556740	158	204	2e-51	91.7722			1550	6
12	11.5	12019	AACCGTATTCGTGGACATGC	TGGGGGCTACCAATAATTCA	203	BET_087_L23	DE358245	505													4898	2
12	12.6	12003	CACCAGGTACACAGACCCTG	CAACATTCAGAATCATCGCC	505	BET_014_B15	DE334057	750
12	12.6	12053	AGGTAAGCTTAGTTTAGCAAATGAAT	CATAACCGCCAAATTGAAAA	702	BET_002_O12	DE330319	896	wdS30364	7e-42	Apis mellifera: similar to CG11490-PA	XP_624756
12	13.9	12075	AAGTGGATACGAGATGTTTAGATTTT	GGTATTCCTCGGCGAACATA	518	BET_647_O07	DE376048	654
12	13.9	12061	TTTTTCCAGTGCTACCAAGAA	TGCGTAATTATGAATTAATCAGATGG	701	BET_639_J13	DE373392	829
12	15.2	12030	GGATCCGTGATGACGTGTTT	CCTATTTCTTTATTTCTTTCACCTAGA	701	BET_618_N17	DE367024	754													70	60
12	16.3	12035	TCGGGTGTGGACGAAATTAT	GTTCAAACGAATTGCCGTCT	503	BET_094_K02	DE360534	593
12	16.3	12018	AAACCGTTAACATACCCCGC	GGTTCATACCACGACTTTCACA	338	BET_078_J14	DE355180	538
12	16.8	12017	ACTCTACGTACTACCAAAACTGGC	ACGTCACGCATAGAGTAATATACGA	601	BET_068_B12	DE351720	788
12	17.3	12067	CGACCGAACAGTGAGTTTCA	GTACCATTCATAGCGGTTCCA	301	BES_611_G17	DE317028	466
12	17.3	12045	GCATCCAAAAAGATCTACCGA	GCAGTAATGCGTTTCGGTTT	439	BES_078_J14	DE308114	573						BP118293	244	220	2e-56	86.8852	ce--1709		255	21
12	19.3	12065	CGGTTTATGTGACTGCAGGA	TTTAAAACCACTAACTTATCCATTGAA	403	BES_611_G02	DE317015	520													3039	3
12	20.0	12064	TTCCAATGGCACACAAAACT	ATGTGGGCAAACTCAAGAGC	447	BES_605_I05	DE315111	647													2683	3
12	20.0	12001	CCGTTGCCATTTTTGCTCTA	TGTAATTACCGAGACTGCAACG	406	BET_010_N05	DE332995	575
12	20.5	12005	TCAGTAAACGTAGGTGGCACA	GGCTGATACTGGCATTTTCG	504	BET_015_B17	DE334391	572						CK556389	153	303	2e-81	100
12	20.5	12072	CGAAACATGTTCAAAATTCGC	AATTGTTTGGACGGAAGCTG	506	BET_630_N21	DE370691	765
12	20.5	12057	ACAAGACATGCTTCGGGC	TTGATGATCACATTAGGCCAAG	633	BES_602_I11	DE314160	691
12	21.6	12060	GGTAGAGTTGTGCCTACCCG	GCCATTCTGAAATTCCGCTA	703	BET_635_P21	DE372318	833
12	23.2	12074	TGCTAAAACGAAATTAGATAGGTCG	ACAGTCTCGGAGTTTCGGCT	627	BET_631_P09	DE371067	844													5797	2
12	23.2	12022	TTAACACTCTGCGTAATGAAAACA	GCACAAGTTTTTGTTTTTGTCG	501	BET_612_D24	DE364873	806
12	23.7	12021	GTGTGAATTCAGGACGGACA	AATCCGTAATGCCAAAATCG	655	BET_092_A06	DE359626	775													3572	2
12	25.5	12020	CATCCTTTAATAAAAACTTGCAAAA	TGCTTCGTGACAGAAATGACA	408	BET_088_K08	DE358557	519
12	27.3	12008	CCTCGTTTAAGGTTGGAGATCA	GCATTTATTAACGTGCGCTG	432	BET_021_D15	DE336302	530													1153	7
12	27.3	12006	TGAATTTACAAAAGCACAAGACA	CTGCTACTGTGCTGTGAGGTC	602	BET_018_K20	DE335460	658						CK499076	166	329	4e-89	100
12	27.3	12029	ACGCTGCACCTTACGGATT	ATTAATGAGACGGGCGACAG	729	BET_625_K07	DE369110	747													5334	2
12	27.3	12049	TCAAAGTTCCTGTTACTTACATGATTC	AGACAACGGGATACGGGC	707	BES_041_K19	DE295952	843	e40h0842	3e-31	Dm: Cytogenetic map 3R: 88C8--9 (Gene Ontology associations gastrulation; oogenesis (sensu Insecta); tracheal epithelial cell migration (sensu Insecta); heart development; intracellular; branching morphogenesis; mesodermal cell migrat	stumpsCG31317									891	7
12	28.4	12011	GCGAATAGCGGCGTACTAAG	AAATAAGCGTCTCGAACAGCA	619	BET_034_K12	DE340667	831													83	22
12	28.4	12050	CTACTCTGCTCACCGTGCTG	AAACGCATTGCTGCTTCAC	304	BES_043_G17	DE296550	434													171	21
12	28.4	12033	TAGTTGGTTGGTTGTTGCCA	GGATATTCCATCTGGTACCTTAGAA	412	BET_045_O11	DE344390	706	E_FL_e100_16F07_F_0	1e-21	Dm: type=protein; loc=3R:complement(17189234..17189766,17191746..17192598, 17193288..17193427,17193505..17193718); ID=CG32491-PN; name=mod(mdg4)-PN; db_xref=FlyBase:FBpp0083472,GB_protein:AAN13875.1, FlyBase:CG32491-PN,FlyBase:FBgn0002781; len=580 (Gene O	mod(mdg4)modifier of mdg4 CG32491-PN									1130	10
12	28.4	12066	TTCTCGAATGAAAAGACGCA	CGTTCTCGTGATGTCGCTTA	430	BES_608_D13	DE315953	505													3389	2
12	29.5	12009	CCATGTATGCTCCAGACCAG	CAGGATCGCTGTTCACTTCA	267	BET_029_N20	DE339065	306	heS00064	5e-11	Dm: type=protein; loc=2L:76302..77636; ID=CG11374-PA; name=CG11374-PA; db_xref=FlyBase:FBpp0077761,GB_protein:AAF51563.1, FlyBase:FBgn0031214,FlyBase:CG11374-PA; len=445 (GO:Molecular function galactoside binding; urate transporter activity)	CG11374-PA
12	29.5	12051	TCGACTGTTTACCATTCGGTC	CTAGGGCTTTATTTAATGAATAGTTGT	701	BET_634_E18	DE371838	798
12	31.6	12059	GCTGTGTCTGATTAGTGCCG	GCAAGCAACAATGTTCCAAA	664	BES_635_E08	DE323893	811
12	32.7	12014	GCTCGTGGTATGTGGATACTGA	TGAGGTCTTCGCTTTAACGG	548	BET_063_B02	DE350033	666													68	22
12	32.7	12031	TCCTGGCATTTTAGGTCCTG	TTGTTCCTCGCATTCAAAAA	611	BET_626_O04	DE369473	806													1616	5
12	33.8	12007	CGACCAACTAAAAGTTGAAAAAGA	TTAATTGGGAATTATGGTTATTTCG	602	BET_016_I05	DE334825	775	mg--0651	1e-55	Dm: type=protein; loc=2L:join(10521946..10522158,10522487..10522664, 10522723..10523084,10523265..10523813); ID=CG6113-PA; name=CG6113-PA; db_xref=FlyBase:FBpp0079682,GB_protein:AAF52971.1, FlyBase:FBgn0032264,FlyBase:CG6113-PA; len=434 (GO:Molecular func	CG6113-PA	tandem repeat	CK541780	382	726	0	99.2147
12	33.8	12002	CAATATGGATCCAGCCAACA	ATTATGGAAAATTATTGAATCACAGA	510	BET_005_P03	DE331352	596													150	37
12	34.3	12054	ACGAGCTTACACCCGTCTGA	AAAATTCATTAAACAATCTATAACGGC	701	BET_620_O20	DE367671	744
12	34.8	12062	TTTCCTGTACAAGATGGTATTCCT	CAGAGTTATAAACGATAATGATGCAGA	602	BET_640_F21	DE373628	737						BB991939	558	1059	0	98.9247	E_ET_MSV3_22D12_R_0
12	34.8	12012	TTAACAACAATGAAACCTTATCTACC	TCAGTCTTGAAATAAAGGTTTTCG	511	BET_047_L13	DE345010	705
12	34.8	12037	CACAACAGATCGTTTCACGG	TGCGCGCATTGTAGACATA	518	BES_070_E20	DE305412	692													367	12
12	34.8	12004	ACCTCACCATCTCTCGCCTA	AAAATCATCAACGCAATGGG	780	BET_051_A05	DE346112	902
12	34.8	12010	TCCTTTTGTTTATCAATTAAGAACTGT	TTTTGTGGAAACAGATGCAGA	332	BET_036_L17	DE341378	557
12	35.9	12015	CTTGCATAATCCCATCGCTT	GATGTGGTTCCCCGTTTTA	713	BET_061_C23	DE349479	791													5480	2
12	35.9	12025	TACCTAAGTTGTGCTTTGTGGC	AATGAACGTTTAAAAGATACATAATCG	501	BET_032_I01	DE339924	536						BW999296	214	416	1e-115	99.5327	SES2925
12	37.5	12036	AAGGAATGGGAGTTTCCACC	GCTGAAGTTGTTAGCCATGTGA	719	BET_007_H09	DE331858	794	E_FL_e100_02F04_F_0	3e-48	Dm: type=protein; loc=2L:complement(16306217..16306433, 16306496..16307166); ID=CG5818-PA; name=mRpL4-PA; db_xref=FlyBase:FBpp0080401,GB_protein:AAF53526.1, FlyBase:CG5818-PA,FlyBase:FBgn0001995; len=296 (Gene Ontology associations structural constituent	mRpL4mitochondrial ribosomal protein L4 CG5818-PA		CK522474	436	864	0	100
12	40.1	12041	GAAGATAATTTTATTTTTGTTCCACA	AAGCGCTTGAATATTTCCTG	603	BES_041_H19	DE295893	784													15	15
12	43.1	12071	GAACTGATGACTTTCGCGG	ATTCAATGCTATCCCCACTAGTCT	601	BES_084_M23	DE310012	655
12	43.1	12032	TGCTCGCAAGAACTATATGAGAA	CAGAACAAACACAATGTACGGA	531	BET_005_D04	DE331093	720													234	11
12	44.3	12028	GTTTGACTGCGCCTCTGAA	ATGGTAGGTACACAACGGGC	507	BET_628_J13	DE370016	647
12	44.3	12023	TTCAATCCCGGGTAAGTTTG	AAATGCTATTTCTCCGTACCGT	519	BET_065_H03	DE350817	777	wdS30367	4e-22	MOUSE: Dpy-30-like protein	Q99LT0
12	44.3	12013	TCCCATATGGCACAGCTTATT	TTTTCAAGGGATCACATCACAG	418	BET_055_M23	DE347790	671	E_FL_e100_23N02_F_0	4e-27	Dm: type=protein; loc=2L:complement(4385448..4385557,4385611..4385768, 4385831..4386002,4386071..4386284,4386342..4386359); ID=CG3652-PA; name=CG3652-PA; db_xref=FlyBase:FBpp0077149,GB_protein:AAF51019.2, FlyBase:FBgn0031600,FlyBase:CG3652-PA; len=224	CG3652-PA		BY939691	140	206	4e-52	96.4286	E_FL_e100_23N02_F_0
12	50.7	12038	TCATCATCACGGCCTCAAT	GAAAAGGAATATAGAATGACAGACAGA	701	BES_009_N20	DE286510	849	prgv0595	l. h.											795	16
12	50.7	12052	AGCAGGGATACCTCCATTCA	ACATTTCGGAATGGAACAGA	331	BET_634_O16	DE372009	604													391	12
12	50.7	12058	AGCTCGAACTACATCCCGAA	CTCTCGCACTGCCTCTTTCT	307	BES_629_D18	DE322234	608													18	17
12	51.8	12063	GGTATAATGTGCACTGCCCG	CACTTGATACAAGTATATTGGGCG	408	BET_642_C09	DE374178	555													2839	3
12	51.8	12039	GAAAAATCGCTTCTCCTGTCA	ACTGCTTCGTAGCGGAAAAA	303	BES_058_K10	DE301741	410													546	17
12	52.9	12024	TTGCTTAATACAGTCGGGACG	CCATTGTACGCAGCATACCT	513	BET_077_L18	DE354878	656													2617	3
12	53.4	12026	TTGACCTTTCTTTCTGGTTACTGA	CAAACTGATGGATGGCACAG	424	BET_012_M16	DE333621	590	wdV40417	l. h.
12	53.4	12070	TTACGCAGCTAAGCTTCACG	GCTATCTCCCGCTTGTGCTA	516	BES_092_N07	DE312334	570													491	13
13	0.0	13071	AACAATGTCTGACGCAACGA	AACACACGACAGGTAGCACG	402	BES_079_F06	DE308371	599													608	6
13	0.0	13061	AAATGCTATATTGGTGGCGG	TTCTGGGACTTTGGGACGTA	438	BET_084_M01	DE357234	483
13	2.1	13070	GTTCTGCCCGATTTGTTCAT	TTGTTTTGGGTCAAGATTGAGA	514	BES_001_J08	DE283858	670	E_ET_FJsb_02A07_R_0	2e-25	Dm: type=protein; loc=X:complement(13324456..13324709,13324944..13325022, 13325663..13325743,13325809..13325901, 13325979..13326197,13327035..13327407, 13330075..13330119,13330729..13330751); ID=CG7107-PB; name=up-PB; db_xref=FlyBase:FBpp0073683,GB_protei	upupheld CG7107-PB									5278	2
13	2.1	13028	AAAGCGGCTCCAGTTTACAA	GATCGTTCCCGTAGACGAAG	536	BET_073_B11	DE353370	677						CK559085	308	611	1e-174	100
13	2.1	13038	ATCGCTTACTGTCAGGTGGG	TATTGCTTTGTTGCGGCTTT	563	BET_601_A02	DE361343	599
13	3.7	13098	TTTTGCTACGAAAACAAGGC	TGAAGCAGTAATGCGTTTCG	613	BES_614_A06	DE317859	821
13	7.4	13045	GCATTAAAGTATGGGCTCACTTG	TCACTCCACGAGTTCAACGA	603	BET_604_L14	DE362490	658
13	8.0	13094	ACCCAGAAATTGAGCCCTTT	TTTCTTGAACTCAAAAGTGACTGG	666	BES_610_B11	DE316586	796
13	8.0	13084	GGGGATCCATTCGCTCTAAC	CAGATTTTGCCAAGGCTACAC	607	BET_630_I12	DE370581	797						DQ115793	188	222	8e-57	89.8936		acetylcholinesterase
13	11.1	13010	CGAAAGCTTACGATCGCATAA	CGACCCAGTTAATGACCGAC	301	BET_036_O09	DE341438	554
13	11.1	13109	AGAGTGGCTGGTTAAGTGCAG	CGATTCATCTAGTGGAAAGTGG	311	BET_003_D09	DE330431	509
13	11.1	13031	TGCGTTTGTGTGAATGTGTG	AACTCCAATGTTTACCGCGA	231	BET_078_K03	DE355193	433													3636	2
13	12.2	13054	TGTATTTCGGACAAGCGACA	GCAACATGCTTCGTCAAAAA	416	BET_060_K17	DE349340	583													159	13
13	13.8	13073	GCCGTATCTTCAACGTCCAT	GGTTACCGGTGCTTGAGGTA	505	BET_632_K04	DE371288	693						BP121450	210	377	1e-103	97.619	ceN-4866
13	14.3	13093	CCTTATTCTCCTCGTGCTGC	GAAAGAGGTCAGACAGAGAAACAA	533	BES_607_F13	DE315668	575													458	14
13	16.4	13069	AACTGGAGCACATCATACAAAAAC	CATAGAAAATATTAGTGTAGATTGGCA	602	BES_089_K12	DE311380	744						CK552835	542	1035	0	99.262			420	24
13	16.4	13055	GGAAATCGTTATGCTTCACTTCA	TGGGCTCAGCTGATAAGAATC	603	BET_026_J24	DE338050	784	E_EL_vg4M_07F04_R_0	1e-16	Dm: type=protein; loc=2R:complement(16051349..16051851,16051906..16052748, 16052800..16052974,16053037..16053042); ID=CG30291-PA; name=CG30291-PA; db_xref=FlyBase:FBpp0071478,GB_protein:AAM68189.1, FlyBase:CG30291-PA,FlyBase:FBgn0050291; len=509 (Gene Ont	CG30291-PA									149	26
13	16.9	13081	ACCGCTGCCTACCCTTAAAT	AGTCGCAGATGTTCCTAGCC	561	BES_601_A17	DE313686	598													2582	3
13	16.9	13058	CTAGGGTGACGACGGTGACT	TCCTCTCATCCTTGCCTTTT	571	BET_627_P09	DE369833	696													5642	2
13	16.9	13034	GCTAAAACTCCATTAATGTAACCCA	GCGGTATTCACTTTGTGATTTCT	665	BET_608_F22	DE363656	686
13	18.0	13048	TGATGTGTCAAGTGTTCTCGG	CGTTTTCGCTAAATCCCGTA	222	BET_013_E02	DE333783	261
13	18.0	13033	GAGAACAATCCTAAATTATGCAACAA	AAATGCGCTCTTAACGGAGA	546	BET_089_G08	DE358808	613
13	18.5	13089	TTTTTACTCGACTTAAGAGAATTTCAA	TGTGCTTTATCAGTTTGCATCA	527	BET_637_O02	DE372910	823
13	20.1	13072	CTTAAGTTCGACGACCTGGC	GTGCGTACAGTCTGCAAAGC	738	BET_630_O14	DE370707	781
13	20.1	13023	TTTCAAACTTGCATTAACCATCA	CATTGAGGCATTTAAGCCGT	702	BET_051_P11	DE346445	917
13	20.1	13009	ATTCTTCAACCGGTGATTGC	GTAAATGCATAGATCGAAAACAAA	502	BET_031_E16	DE339517	566	e96h0224	l. h.
13	20.1	13027	GAATTTGAAATATGAAGAAAAATCGAC	TCGACTGTAGATGTGGATGGT	613	BET_076_N06	DE354586	732
13	20.1	13078	AAGTTGTTTAATCTCACGGCG	TGGAACAGATATGTTGAAGGGA	602	BET_006_E12	DE331462	705													501	22
13	20.6	13043	GGCGTCCACATTACCAGTTC	TGTGAACATGCATCTGCGTT	711	BET_058_B18	DE348551	781
13	20.6	13044	GCAGCTGTTCGTTTGTTGAA	TCCAAGTTCGATTCCCAGTC	518	BET_077_L02	DE354866	713
13	20.6	13075	AAGGACTTGCAAAGCCTGTTA	TCTTTGGCAAGAAGTTCCAGA	608	BET_092_P03	DE359935	781	E_FL_prW-_14G14_F_0	2e-39	Dm: type=protein; loc=2R:complement(1694679..1694850,1694913..1696680, 1696757..1696889); ID=CG3152-PA; name=Trap1-PA; db_xref=FlyBase:FBpp0085482,GB_protein:AAF57362.1, FlyBase:FBgn0026761,FlyBase:CG3152-PA; len=691 (Gene Ontology associations ATP bindi	Trap1CG3152-PA									5457	2
13	20.6	13032	GTTTTAACGGGTTTTCACGC	CGATGAAACTAATTCCGTTGTAA	702	BET_079_B01	DE355343	761
13	20.6	13049	CGACGTAATCGCCAACTTTA	CAATCGCTATTTTTGTGCCA	206	BET_033_B16	DE340134	246
13	21.1	13035	GATTCTACGGGGGAGGAACT	TCTGTTCTCGTTCCTTTGGTT	609	BET_092_E01	DE359706	694						D42088	183	283	2e-75	95.6284			2828	3
13	21.1	13037	AAACGTTTTACTGCGGTCATT	GCAATTTGCAGTAGGAGAATTT	509	BET_093_G06	DE360093	707
13	21.6	13101	ATCATGCTTCGCCACTTTTT	AGGAACATGTCGTTCATCCA	504	BES_607_I04	DE315719	683
13	22.1	13068	CATTACAAATGGTCTCAGAAGCA	TCAAACGCATGAGGTCAAAG	568	BES_093_E23	DE312472	720
13	22.1	13100	ACGTTTCTTTCTACGGGACG	TGAAGAAGGAACTGTAGCTGCATA	710	BES_610_D06	DE316626	876
13	22.1	13065	AATTTTTGCCACTCTCAGCAA	CACCTGCAACCAATGACAAT	555	BES_093_M06	DE312599	666						CK534879	297	557	1e-158	98.9899
13	22.1	13083	ATCGGTAGCGGATTTTACGA	TTGCGTGAATATAATAAATGTACTCG	601	BES_095_D16	DE313084	741													235	19
13	22.1	13082	TCTTGCATTAGACGCCTTCA	TTGTGCGTGTTAGGGAACAA	401	BES_603_F22	DE314428	577
13	22.1	13036	CCACCGATTTAAAATGACGC	TCCGTTTTTGTACTACCCCG	320	BET_091_F18	DE359452	531													5226	2
13	22.1	13092	AAAGATTCCGATGTGCAACC	CCGCTTACAGTTTAATATTGCG	520	BET_643_C16	DE374486	742						CK551551	222	218	1e-55	87.3874
13	22.1	13015	ATTAATTTCGTTCCCCGGAC	ACGTAAACATATTCTGTGAGGCTG	301	BET_038_B23	DE341784	423
13	22.1	13077	TCAGAAAAACTGAAAGTAACCTGC	TCCGATCTATGTTTTAACTCGAA	602	BET_626_P20	DE369511	743						BB994324	556	1078	0	99.4604	E_ET_psgV_26A11_R_0		5753	2
13	23.7	13108	CGTTCGGTAATGGCTATGCT	TTTCTTGGTCTCGTGTTATTCTTG	604	BET_094_F16	DE360437	643
13	24.8	13057	GATGGATTGGATCGAGCTACA	GCAGCAAAACTCATTATCGG	522	BET_021_A16	DE336244	608													1487	8
13	24.8	13111	GGAAAGGGAATATAGCGCTTG	AAATAGGCGGGGTGGTAGAA	601	BET_644_F20	DE374885	657
13	24.8	13102	AATTCGTGGTACCGTTCAGC	GCAAATAATTTTAGGGCCTATCG	601	BES_070_P23	DE305642	761
13	24.8	13007	TGAGTTTCGTTCCCTTTGCT	GGCAATAGCACCGATGAAAC	456	BET_015_F01	DE334455	547	E_EL_fcP8_16C12_R_0	4e-77	Apis mellifera: similar to CG7033-PA, isoform A isoform 1 (/note="TCP-1 (CTT or eukaryotic type II) chaperonin family, beta subunit)	XP_393300		CK518469	141	272	7e-72	99.2908
13	24.8	13019	ACTGGAATATATGGAGACATTACAAA	CTGATTTGAGACTCGTCAGCA	602	BET_047_A11	DE344760	817
13	24.8	13004	GCGCATCTAAGAAAACTAACGTG	CAAGAAAGCAAGCATTCGTATTT	454	BET_033_F04	DE340214	544
13	24.8	13017	GTCCATTAAGCCCAGTCCCT	TGTTTTACAGCTCATTTTGTGTTTG	601	BET_038_L08	DE341984	699	prgv0635	n. h.
13	24.8	13062	TGGTTTCTTTCATTCAGTGTGC	TTTTTCTCGTGCCTAAATCCA	504	BET_007_L22	DE331960	645
13	24.8	13066	GATGAACCTTCAACTTAACGATCT	TTCTCTCCAGAACAATGCGA	420	BES_096_M14	DE313591	541													289	10
13	24.8	13025	TGCGCTTACATACCGATTC	GCTGGTTCTCCGTGGCTA	401	BET_061_O15	DE349660	472						CK486517	206	392	1e-108	99.0291			32	28
13	24.8	13088	TGTTTGATCAGATTTCCCATGA	TTTCTGTGTTCACATCGCATC	303	BET_636_O13	DE372608	604
13	24.8	13047	GCACACGCTCAACAATCAAG	GTGGGTGAGGGTTGTGGG	610	BET_020_P17	DE336221	790	fbpv0831	1e-27	Dm: type=protein; loc=3L:join(15525543..15525581,15525641..15527422); ID=CG16979-PA; name=CG16979-PA; db_xref=FlyBase:FBpp0075316,GB_protein:AAF49615.1, FlyBase:FBgn0036512,FlyBase:CG16979-PA; len=607	CG16979-PA
13	24.8	13022	AAGCCGTACCTTTGAGACGA	GACCTTTAGGCCAGATTTTGA	512	BET_044_F21	DE343867	670						CK515904	124	246	5e-64	100
13	24.8	13086	TCAAACGGAAACGCATTACA	TCGAACGTCGGTAAAACAGA	418	BES_602_G14	DE314118	624						BP119865	150	226	4e-58	94.6667	ceN-1438		5865	2
13	24.8	13016	CGTTTGAAACTCACTCGTGC	CGATCATTATAGCTGAGAGTCGG	602	BET_041_G14	DE342834	710
13	24.8	13039	AATACCCGTTCTCGTTGCTG	AGGCGTAACACGAGTTTGTTC	650	BET_612_G07	DE364912	842
13	24.8	13008	AAAGGAAAGTTTCGAACGCA	AACAGCGAGGCACACCTAGT	550	BET_014_H14	DE334180	751
13	25.9	13024	GCTAGGAGTGGCGGACACA	TGGAATTTTGAGCGTTTTCTC	706	BET_065_E12	DE350762	771
13	25.9	13020	TTCAAACCGTAGCCCATAGC	TCCGGTATCTGTTTTTAACGTG	615	BET_052_J15	DE346666	709
13	25.9	13002	ATTCGGAAGGCAGAGCACTA	GATGGAAATATTGCTATAAAACGTG	536	BET_001_N10	DE329950	647	e96h0650	l. h.
13	25.9	13060	TGTCGAAGCAGTCGATTTTG	AGAAGGGAAGATCGAAGGGA	613	BET_093_J14	DE360164	719													431	23
13	25.9	13030	TCCAAAACTCTTTCCTTGGTG	CCGTTGTTAAAAACAGATCAAAA	511	BET_079_J16	DE355536	599
13	25.9	13076	TAGTGCACGTCTGAGGGTTG	GCATCTCGAAACTGCTCAAA	427	BET_601_A20	DE361360	540													5057	2
13	25.9	13080	AATTTTCCGAATGTTGACCG	GCTAGCCAATTATTTTCCCTAACA	623	BET_635_K02	DE372209	808
13	25.9	13053	CAGTTCATGACCGAGCTGATT	TGGACAGCCGGCTATAGAAT	622	BET_065_B18	DE350702	807						CK529600	208	389	1e-107	99.0385			355	14
13	26.4	13052	GCCCTAAATTGGCTTCTGTG	GCGACTGTTTACCATTCGGT	653	BET_625_O12	DE369190	826
13	26.9	13014	TGTAGGTTGTACGCCAAGGTT	TTCACACGTGCTTTGAGACA	601	BET_032_E08	DE339847	836	wdS20794	4e-25	Dm: type=protein; loc=3R:complement(11870602..11870900,11870961..11871015, 11871095..11871414,11871547..11871649); ID=CG10407-PA; name=CG10407-PA; db_xref=FlyBase:FBpp0082691,GB_protein:AAF55266.1, FlyBase:FBgn0038395,FlyBase:CG10407-PA; len=259	CG10407-PA
13	26.9	13106	CTGCAATACCATCTTGCCTATT	ACAATGAACTATCGTAAAATTGCC	501	BET_647_J22	DE375952	633													236	15
13	26.9	13067	TAAACAAGGTGCAGCGTGAC	TCACACCAGTGAGCGGTTAG	606	BES_001_H09	DE283816	757	NV021796 (this clone Chimera?)	4e-68	Dm: type=protein; loc=X:join(18297655..18298097,18298470..18298595, 18301523..18301892); ID=CG6500-PC; name=Bx-PC; db_xref=FlyBase:FBpp0074371,GB_protein:AAO41709.1, FlyBase:CG6500-PC,FlyBase:FBgn0000242; len=313 (Gene Ontology associations nucleus; e	BxBeadex CG6500-PC	2 copies (nscaf2868 (21) and nscaf1898 (13)
13	27.4	13001	GCCACTAGGTATTTTATTTTCAATTT	AATTAAATTTAGTGCGAAGGCTG	501	BET_001_H09	DE329824	613						CK527416	470	892	0	98.9362
13	27.4	13091	TAGCTGTGACCATTGCTTGC	TTTTGTTATTCCAGAAAACGAGTG	507	BET_640_B04	DE373552	747
13	27.4	13042	AAACTGTGCATTATCCTTATTTTCTTT	AAACCGGTTATCTCGCATTG	704	BET_012_D17	DE333431	744
13	27.9	13011	TACACGGACATCTCGAGGC	TCGAGCAATATTCGTGCAAC	521	BET_018_N11	DE335503	657
13	27.9	13097	GTAACACTTGACGCCGCAC	AAGTTCAGTATTTTTAATGCAGCAAG	503	BES_608_C02	DE315922	734
13	27.9	13095	GTCGGAGTGATGGGATGATT	GAAAAAGAGTGTATGGGTAAGAGTATG	711	BES_604_G15	DE314765	808
13	27.9	13029	TGGTGGTGTAGGTGAGGTGA	CAAAAGCTCTGATGCCCATT	611	BET_072_A20	DE353013	753													2468	3
13	29.5	13051	GAATACACACGGCCACTTGA	TGGGCACACGTGTACGATTA	530	BET_622_E19	DE368083	673
13	29.5	13107	AAAGACCTTCAAAAACTAGTGCAT	GGAATATTTTGTGAGGGGGATAG	702	BET_633_O12	DE371726	846
13	29.5	13087	GGAGGATCCGACAAAACGTA	TGACGCATCAATGTGGGTAG	311	BES_603_L19	DE314537	568
13	32.7	13013	TTAAAACGGTTCCACCTTGG	GCAGATGCATTGATTCGTTC	800	BET_046_A12	DE344435	875
13	33.8	13041	TCATGGAATAATCGCGTGTC	ACGTCTTTGCGGTAAATGCT	503	BET_613_H22	DE365272	686
13	33.8	13056	TGTTTCTATGACGACGGCAA	CGAATGAAAAAGTTTAATCATACACA	605	BET_627_D07	DE369586	696
13	33.8	13005	TTTCAGATTTTGTGATTCATCG	TTGTCTTCGCATTTAATTCCTT	708	BET_003_I23	DE330550	830
13	34.9	13079	TTCGTTTTATCGTGTGCGAG	TGCCAAGTTATTCTATATCAAGTTTCA	639	BET_089_D13	DE358750	742													1613	7
13	34.9	13105	GTAGCGATCTGGTTGGTGGT	TGGACCGTATGAGTGCATTG	518	BET_634_K09	DE371931	682													2901	4
13	35.4	13006	CTGTTTTATTATTTTTGTGAGCTATTG	GCAACCGAAAATATTTGTACAGC	602	BET_009_C09	DE332412	736
13	37.0	13018	TCGAGTGCCTTTTATTGTTAAATC	ATGCTTTCTAGTGATTTGCCG	501	BET_046_K23	DE344647	577
13	38.1	13104	CAAAAACTATTTTTCCTACCCCAA	CTCACGACTGTTGCCCCT	402	BES_093_E02	DE312454	583													232	11
13	41.3	13090	TTGTACATCGAGCGTCTAGCA	TGCCCATACATGCTAATAAAGAA	402	BET_641_J03	DE373992	649
13	41.3	13074	ATGGGCCAGATGGTATTTGA	TTGACGTTGGAGACCTGAATC	315	BET_630_O17	DE370710	591
13	42.4	13099	TTCATTTCATGCCATGTTTCA	TCAAGTGACGCTAAGCACTG	501	BES_611_O18	DE317198	686													5561	2
13	42.9	13026	ATGGGAAATTTTTCTTCCCG	TAATGCAATCGCGTCACTGT	509	BET_056_N09	DE348142	688						BY931397	329	628	1e-179	99.3921	E_EL_ovS0_23A06_R_0
13	44.0	13003	TCGTGCGATATTTGAGTAATGC	TCAACAAATGTCAAAGCTCAAGA	605	BET_001_D09	DE329733	781	e40h0431	l. h.				CK551237	548	1055	0	99.635			267	23
13	44.8	13012	GAACCCTCGCTTGTTTGGAG	CATAGCAACGTGCTAGTGTTTCA	401	BET_040_D05	DE342480	561
13	44.8	13021	AGTAATTGCCACCAGGATGC	TCGTCCAAAATTGTCCAAAA	219	BET_051_H14	DE346277	482
13	46.8	13063	TGTTGAATAAAGGAGCTTAGGTGA	GTATTTGGGATGGTGTCCGA	711	BES_042_B20	DE296099	749													222	26
13	49.2	13040	AAACATGACCAGTTTTAATTACCAAA	TGCTTACGAACCCAAAATAACA	616	BET_056_P12	DE348188	734
13	49.2	13103	AAAGGTCGCCTTCCAGCTA	CGAAAAACACTTCTTTGGGG	404	BES_045_O10	DE297407	443													953	5
14	0.0	14012	AGCCCATTTGATACAGCCTC	GCGGACTCACAAGAGTTCCT	765	BET_626_L09	DE369418	852
14	0.0	14009	GCCAACCAGACCCAGGTA	CTCCATCTCCGTAAATGAAATGT	501	BET_096_N11	DE361281	651													2666	3
14	0.0	14046	TCCACAACAAAAACCTGCAA	TTTCCACCATTGAAACCGT	535	BES_092_D05	DE312149	609
14	5.3	14011	CAGCTTTCCGGTTCAATTTC	GCGGAAGCTGGTGTAATTTG	502	BET_070_O22	DE352626	688													514	10
14	5.8	14014	TCCTAACTGGTGGATACGGC	CGATTCGCTTTCCTCAAAGA	505	BET_060_I20	DE349314	614													146	18
14	6.4	14005	AAAAACGGCGTGATTTGTTC	AACGAGAGATTCTAAATTGGTCC	308	BET_054_J20	DE347383	495	wdV40057	0.008	XENLA: Nuclear factor related to kappa-B-binding protein (DNA-binding protein R kappa-B)	Q6P4L9
14	6.4	14040	GCCAGTCGAAAACGTAATGTG	CATAATTCGTCCGCCAACTT	310	BES_612_M07	DE317463	465
14	8.9	14022	GCTTCCCCTGCAGAAAATC	AGATTTTCCGGTTTCAAGGG	401	BES_088_A09	DE310908	597
14	8.9	14025	ATATTCGTTCGGCTATTCGG	TTGGAAAGCGCCCTGTAGT	410	BET_007_A04	DE331710	645													141	20
14	10.0	14028	ACCTCAATAACTGCGCCAAC	GGCCTGGTCGTAGTATGATGA	710	BET_631_N03	DE371016	839
14	10.5	14001	TCGTCAAAACTGCTTGATTTC	AGCATCTTAAAAACAAACATTCCTA	602	BET_049_P01	DE345752	701
14	12.1	14032	GGCCACGATAAAGGGGTTAT	ATCCTACCTAGGGCCACTGC	510	BES_620_N17	DE319907	614													1377	5
14	15.3	14048	CGAAAAGGGTAGACAGAATCG	AGTATTTCTTTCGGTTTTAGCGA	501	BET_648_M03	DE376361	557
14	19.0	14007	TAACACGAAAATGTGTTTGAGAATC	CAACTAGATTAATAAATCATGTCAACG	200	BET_094_I02	DE360490	239													908	7
14	19.0	14006	AAACATTCCTTCATTGCGAGA	TAATTGACCCAAGCTCCGTG	602	BET_074_B18	DE353703	726
14	19.5	14047	GTCCACCGGGTCATGTTAGT	TGCATTGTTCCTGCTTTTGT	610	BET_637_O09	DE372917	835
14	19.5	14029	ACTCTCGGTGCTTTTAGGGTC	TTTATATTTCATTCAACCAAAATGACA	501	BES_603_F14	DE314423	605
14	23.2	14041	GTTAAGACGCTGTCACCGGA	GAAGTGGACTCTGTAAGATTGGAA	716	BET_633_H08	DE371570	837						BB992555	140	278	2e-73	100	E_ET_MSV3_31E02_R_0
14	23.2	14024	TAAGGAGTCTTGTGAGCCCG	TCTGTTTATGTAATATGGTGATGCAA	608	BET_654_G13	DE378090	748													1246	11
14	24.0	14039	GAATTTTTCAAATCGGTTGAGT	GACATGACAAGTAGGCATAGCAA	502	BES_608_M13	DE316147	730
14	24.8	14003	TGATTCATTGAAAGACATCGG	GCAACGATTCAGCAAATTGA	201	BET_040_H07	DE342562	493
14	24.8	14030	CGGACAGGATTGAATGGACT	CTTTGCTGCCCGACAATAAT	530	BES_603_J23	DE314501	601	E_ET_an--_01D02_F_0	n. h.				BY914024	363	704	0	99.7245	E_ET_an--_01D02_F_0		1895	4
14	24.8	14016	TGCTCTTGATGGATGTCGTC	CTGTCGGGATTGGACATCTT	540	BES_001_E21	DE283759	727
14	25.3	14042	AAGCACTAATCTTGCCAGGG	ACAGCCCACTGAATTTCTCG	323	BES_603_A18	DE314337	564						BW997744	107	204	1e-51	99.0654	ES1988		342	9
14	25.3	14037	TGCAATTTTCTAAAAACTTCGTGA	ATATTTGTGTCATAAAATTCAAACACG	401	BES_605_B17	DE314993	582
14	25.8	14002	GAAGGTCTGCCAAATGGTGT	TGGCAATTAGAAGGCACTGA	610	BET_013_J15	DE333892	737	wdS00264	l. h.											2701	4
14	25.8	14018	ATTGGTTTCCTGTCACCTCG	TTTCGTACCATTAGCGGGTT	612	BES_002_A17	DE284009	777	maV31214	n. h.				BP178519	155	268	1e-70	97.4194	maV31214		1128	4
14	26.9	14033	CACATGCTGAAACTAATGCGA	TTTAAATTGGCGCGTATTGG	744	BES_652_J12	DE328713	784													1329	8
14	28.0	14021	CAAATGTTTTCAGGAGGCTACC	GCAAGGGCTAAAATTATGCG	505	BES_001_F21	DE283783	664													5279	2
14	28.0	14044	CACGACGAAGAACTCAACGA	CAGGAGCCTTAGTGCGTTTC	420	BES_607_M22	DE315819	629													1119	4
14	34.4	14026	AAACTTGGAGGGACTCGTCA	CCGGTATTCCAAAAATGTCC	311	BES_061_I21	DE302564	550													298	21
14	40.3	14038	CCCCTTCCCTTTTCCTTTTT	CTGAGTGGGCTGTGTCTGTG	621	BES_614_G08	DE317992	811						BP120040	187	220	3e-56	89.8396	ceN-1653
14	44.0	14023	GGATCGTGAGTTCGTCCAAT	CACCCTTGCATCGCTACATA	506	BET_635_I18	DE372182	605
14	45.1	14010	CCTGGCCTTTTCATTTTTCA	CGTTCCCAGTGACTTTGGTT	521	BET_614_M13	DE365688	693						BP118425	250	315	6e-85	92.8	ce--1874
14	45.1	14015	AGGGATCCCCGGCTTTTT	CAGCACGTTTTATCGAGTTGT	339	BES_043_C17	DE296462	468
14	45.1	14008	CATCAGGCAAAAGGTTTGGT	CAGGAGAACAACCAAGGAGC	605	BET_095_M05	DE360923	723													507	11
14	46.2	14031	TTTGTTTGTCGTGTCGATGTC	TTTTGTTGAGTGCTTGAGCTG	605	BES_602_E19	DE314083	701													43	50
14	46.7	14013	TGTACCATCGGATCGGAATC	TTTGAGCGCTCTGTTTGTTT	743	BET_022_L19	DE336794	775													358	14
14	48.8	14035	TGTCTCGAGTTGTCATTCAGC	CGGGTAGGAAGTGTGGGTAA	515	BET_638_H06	DE373048	599						CK554369	208	285	5e-76	92.7885
14	50.4	14027	GCGTAATACTCACCACACACA	TTTGCCATAGTCGAAGTCCA	601	BES_045_N03	DE297381	786
14	50.4	14034	CTTCTATCTTCAGGCGGCAT	TTTACCTGGAACAAAGAGAAGACA	601	BET_636_J21	DE372508	859
14	50.9	14004	CTGCTGCTCTGTTAAATGACG	CAGGGTGTTTGGTGAATCCT	622	BET_060_H15	DE349294	693	wdS30062	n. h.											144	19
14	50.9	14043	GTGGGCGTGAAGATGTTTCT	AAATGTCCCAGCACAGAGGT	516	BES_601_A19	DE313688	623
14	50.9	14036	TTTTGCGTAATGTTTTATCAACG	AACTTTTTCGTTCCCATAAACG	517	BES_604_F22	DE314750	635
15	0.0	15001	TGGTGACATTTTGTTACGACG	GGTACGTGCAAAGGTTGGTT	619	BET_022_M13	DE336810	688	wdS00110	l. h.
15	0.0	15008	CCTATGCTAGGCAGTGTGATACC	TTAAGAATCCAGTGAGTGACATATTTT	702	BET_040_F12	DE342528	687	E_FL_e100_19G16_F_0	l. h.											4977	2
15	0.0	15092	AATGCGTCGAGCGTCTTATC	TGACGAACGAGACTTCGAGA	413	BES_601_D04	DE313739	512						CK561017	328	642	0	99.6951
15	1.1	15111	TGCTCCAAGTGAGCTGTGAG	TGTACGCCAAATTGGATGAA	619	BET_639_D23	DE373268	839
15	1.1	15098	TCAAAATGCACGATTGGCTA	CACATGATATTGTTTAACTGAAAGC	503	BET_643_I14	DE374608	738						CK562790	370	726	0	99.7297
15	1.6	15039	GCCATCTCGTGGAATTAACC	AAACCTTAGCACCAAGTTTTTCC	611	BET_086_C18	DE357711	655	ws30941	e-118	Apis mellifera: similar to ENSANGP00000012893; Dm: Hsc70-3Heat shock protein cognate 3 CG4147 (Gene Ontology associations response to heat; ATP binding; defense response; protein complex assembly; protein folding; ATPase activity; e	XP_393090		AB016836	597	1144	0	99.1625		heat shock 70 kD protein cognate
15	1.6	15119	GATTCGAAGATTTCGCCAAG	TGCGGCTGTATAGTCTGCAC	507	BET_648_B08	DE376119	757
15	1.6	15106	AAGGCCTCCGAACCACTAAT	TTTTTAATTGAAGATGCTGTCTCG	518	BES_089_L16	DE311400	575
15	1.6	15029	TCGGCAAGGGTTTATAGCAC	TGACCCAGACAAATCTATGGAA	501	BET_602_E13	DE361726	739													1254	4
15	1.6	15052	TTCGACGCTGTTTTGAGATG	TGCAAAATTAAATATGTATCGCGT	403	BET_627_G03	DE369648	627
15	1.6	15099	GCGTGCTGTGACATACTGGA	AAATCACAAGTGTCCGCCTC	417	BET_642_O23	DE374420	478
15	1.6	15088	ATCACAGTGCAATGCGGTTC	CGATAAATTTGATTATTGAAAACACG	608	BET_634_J10	DE371915	735	E_EL_vg4M_05G08_R_0	1e-20	CE26462 WBGene00001078 locus:dpy-19 status:Partially_confirmed SW:P34413 protein_id:AAA65466.2	F22B7.10		CK502370	187	268	1e-70	95.1872
15	1.6	15018	CAAGGCAACACCATGTCATT	CGAATGCTTGAGTAACCCGT	726	BET_058_J12	DE348712	792													1941	5
15	1.6	15033	CCAACGCTTTTCGTATAATGC	CCAATTAATGGCACGAATCA	612	BET_613_P13	DE365422	760													181	11
15	1.6	15053	AAACCAAAGCCATACTTCGC	CATCAATAAGTCGAACGGCA	507	BET_005_K03	DE331248	670	pg--0419	l. h.				BY915312	206	353	3e-96	96.6019	fbpv0502		133	27
15	2.1	15104	GAAAAGCTCTTTCGATTTCTTCC	ACGCGGTTTCCGAGCTTA	502	BES_042_K20	DE296290	575						CK538601	249	438	1e-122	97.1888			426	5
15	2.1	15032	TGTTACGCCAATAGACTGCG	GGTGACTTCTGAAAAGTTAACACTATG	617	BET_091_D08	DE359414	651													1182	9
15	2.6	15073	GAGCATCGTTGAGTCACGG	ACGCTACGAGATTGCTCAAC	705	BET_095_H09	DE360821	781
15	2.6	15010	TGTGTGTAATAAATTATCGGAAAACTA	ACTGGACGTAAATGCAACGC	501	BET_050_O19	DE346080	659						CK494042	194	385	1e-106	100
15	2.6	15013	AACAAACGGTGGTGAGAAGC	TCATCGAATATAATAGAGAAGACAACA	528	BET_044_E17	DE343840	670	NRPG0714	l. h.				BP182540	630	1225	0	99.6825	NRPG0714		199	14
15	2.6	15044	CAATTTTGAAAGTGATTTAATTCCG	TCATCAGTGGGTTTTTATGACA	313	BET_608_O09	DE363838	516
15	3.7	15030	CACGTTCACGGTGACTCAA	TTGACAGCTGCAACAACGTA	713	BET_002_F19	DE330126	764
15	3.7	15113	TTCGCTCGAATACTACGCAA	CGCGATATAAAAAGCAACGA	406	BES_002_I01	DE284122	541						BY942023	435	854	0	99.7701	E_FL_e100_17H01_F_0
15	3.7	15114	TTTTGGCTGACTCATTCGTG	TAACTTGGAAGACCTCTCAATCA	501	BET_643_K10	DE374648	757
15	3.7	15040	CGGGCTTATTAATCCAAAAGG	CGGTGCTTATTCACGGCTTA	603	BET_613_H17	DE365267	740
15	3.7	15035	TCGTTCCTTGAGAGTGTCCA	TGCACCTTCAGACTTGTACGTT	726	BET_056_C15	DE347916	836	wdS30669	1e-41	Apis mellifera: similar to Peritrophin A CG17058-PA, isoform A isoform 1 (/note="Chitin-binding domain type 2)	XP_393551
15	3.7	15026	GAATTCGCATTAAAACTAAACCAA	ATGGAGGAGCTCACAGCCTA	332	BET_607_O03	DE363492	479
15	5.3	15071	GGAACACACAGATGTCAACAATG	TTCATGGACTAACAGTGACGTTG	507	BET_641_H19	DE373967	728	E_EL_vg4M_04E20_R_0	n. h.				CK492854	353	620	1e-177	97.7337
15	5.3	15110	TTTGTGGTCTGCACAATGCT	TTCGTATATTTTCATCCACCCT	611	BES_648_C17	DE327286	774													29	61
15	5.3	15051	CCAACCAAGATTCGTTCACA	AATTATGCAAAAATATCGAAATCAA	411	BET_624_A24	DE368633	644
15	6.4	15038	GAAAAGCTCCCTCGTTACCA	TCGGGGCTCAAAACTATCTG	404	BET_068_F03	DE351790	522						CK534676	407	783	0	99.2629
15	6.9	15016	AATGCCAATGTGGTTAATAAGTTT	TGCTGCTGTTTATATATGAGGGC	705	BET_058_I10	DE348689	792	e40537	4e-88	Dm: type=protein; loc=3L:complement(4117650..4119440); ID=CG15811-PA; name=Rop-PA; db_xref=FlyBase:FBpp0073119,GB_protein:AAF47844.1, FlyBase:CG15811-PA,FlyBase:FBgn0004574; len=597 (Gene Ontology associations cytoplasm; vesicle docking during exocyto	RopRas opposite CG15811-PA		AU000431	150	297	2e-79	100	e40537
15	9.5	15005	AGAGCACTTTCATCGATCCG	TTTAAATCGATTCAGTCCCGA	602	BET_045_C06	DE344136	765	wdS20853	6e-18	Apis mellifera: similar to ENSANGP00000019598	XP_392765									2429	5
15	9.5	15105	TAATGAAGCGTGGAGATGGG	CGTTAATGCGTTGTAATGCG	405	BES_060_A17	DE302188	747													240	9
15	9.5	15022	AAGTAAAAATGGGGGATATTTGT	TCGCTTATCACACTTTGTATTCG	637	BET_074_N16	DE353952	737	P5PG0704	l. h.				BP184047	185	359	5e-98	99.4595	P5PG0704
15	14.1	15015	TTAAAATTCAATACCGCGCC	AAAAACGATGGTTAGTCGGTT	325	BET_055_O08	DE347820	511
15	15.7	15075	TATCCACAGGAGAATTGGGC	AAAACAATGGATAAACCAAAGATAAA	502	BET_627_A22	DE369533	641
15	16.4	15062	TGTCGCAGGCACTATGTTTT	ACCAGTTCACGACCCGAGTA	310	BES_020_H10	DE289535	344	e96h0766	2e-99	RAT: Ras-related protein Rab-7 (RAS-related protein P23) (RAS-related protein BRL-RAS)	P09527
15	16.4	15027	AAATTCGATATGCGGGAACA	AAGTTTTGATTTTAAACATACATTTGC	302	BET_095_O06	DE360967	481													5699	2
15	16.4	15006	TTTTGAGGGGAGAAACACAA	ACGGTTGCCCTACAAGGTTA	534	BET_035_K06	DE341004	658
15	16.4	15034	AATACCCGCGTGCTCACTAC	TTCTTTTATGTTTGGCAAATCG	402	BET_615_E11	DE365847	708	ovS309H01f	l. h.				BP180019	438	837	0	99.0868	ovS309H01f		4554	2
15	16.9	15025	GTCATTGGACCATACGTGCC	CGATGAGAAATTAAGTGGGTAGTT	616	BET_078_M24	DE355258	740	heS30975	l. h.
15	17.4	15107	CCCCGGACAATACAGTCCTA	GGAATTGTCCCACACTCCAC	521	BET_646_B12	DE375440	684													988	12
15	17.9	15059	GGACAGTGTCGGAGTTGGTT	ATATCGTGATAACGTACGGTCAAA	601	BES_007_A08	DE285626	796	maV31158	l. h.				BP178474	334	589	1e-167	97.3054	maV31158		395	7
15	19.0	15041	TCCACACGGAAAATAAGATCG	TGCGGAATTAGCACAACATC	431	BET_089_J12	DE358875	642
15	19.0	15115	TATCGCTTGTTGTTGGTTGC	TTTCCGTCTAGCCCCCTTT	605	BET_648_M08	DE376366	696						AB052774	138	258	1e-67	99.2754
15	19.0	15058	TACTCAACGGTCACGATGGA	AAAACGGTAATGCACTCTAAACAA	609	BES_041_H21	DE295895	718	br--1885	l. h.				AV400855	145	287	1e-76	100	br--1885		19	30
15	19.0	15095	CCCATTCTTTCAGCTCAACC	GTTTGTTGAATCGGTGGCTT	641	BET_636_L08	DE372539	744	ws30521	l. h.				AU005309	400	682	0	97.75	ws30521
15	19.0	15011	ACGTCGATCATGACTTTCCC	ATCGCGAATTGCTAATGCTT	629	BET_046_N24	DE344706	771	fbpv0538	l. h.											2991	3
15	19.0	15070	CCCGAAAAGTTACCTCCACA	CCCAAAGCAAAGTAGCCTGT	789	BET_630_H23	DE370568	818	E_FL_prW-_03D12_F_0	4e-35	Dm: type=protein; loc=2R:810706..811497; ID=CG1298-PA; name=CG1298-PA; db_xref=FlyBase:FBpp0085373,GB_protein:AAF57321.3, FlyBase:FBgn0033032,FlyBase:CG1298-PA; len=264	CG1298-PA		BY935074	122	234	2e-60	99.1803	E_FL_prW-_03D12_F_0
15	19.5	15003	CCGAGTAGAGTTCCATTGCG	CGACTGGTCCCATTGTTTCT	405	BET_046_D04	DE344496	586	prgv0515	l. h.
15	19.5	15050	CATTGGAATACCGGAGCTTCT	ACTAAATTGAGATTATTTGGATAAACG	601	BET_622_D05	DE368053	789
15	19.5	15031	GATGCCGACCTTTTAGCTCT	TAGCGTCTCCTCGGGCTCT	225	BET_090_L14	DE359251	347						BB982852	255	458	1e-128	97.6471	ovS3012E03r
15	20.0	15089	CAGCAATAGCATGTGCCAAC	TTCGCGCAGTTTTGTTTACT	603	BES_602_B09	DE314014	652	E_EL_vg4M_02M08_R_0	l. h.				BY932666	153	303	2e-81	100	E_EL_vg4M_02M08_R_0
15	20.0	15019	CCCGCTGTCACAATGATATTT	TGGGCACATTAGAGTATGTAGGTC	578	BET_067_B01	DE351370	668
15	20.5	15094	AAAGTTGCCAATAATCTGCG	TGCCATGTTGCAATGTAATG	477	BES_629_F14	DE322259	632													688	17
15	20.5	15102	ATTTGTATGGCATGCAGAGC	CATATCGTGCCTACGGTCG	322	BES_608_A15	DE315894	658
15	20.5	15065	AATGGTTTAGGGGTAAGCGG	TTGCCATGGACTCTTTTTCA	411	BES_079_H06	DE308411	562													430	15
15	20.5	15020	CAATTGGAAGATCGGCTTCT	GCTATGTGCATACATCAAATGGA	552	BET_077_D14	DE354708	740													5730	2
15	21.0	15060	TCAGCGCTTTTAGTCCACAA	CATAATGGCAATCGGCTTTT	635	BES_003_J22	DE284483	859	br--0356	5e-71	Apis mellifera: similar to cap binding protein 20 CG12357-PA (/note="RNA recognition motif)	XP_397316
15	21.0	15093	CTTACGTCGCGTGTGTGTCT	ACAGCCCCAATCAATTATGC	725	BES_628_B13	DE321912	851	E_FL_e100_20M06_F_0	9e-25	MOUSE: Gamma-tubulin complex component 3 (GCP-3)	P58854		CK555019	154	250	4e-65	96.1039
15	21.0	15037	CATTTATGTCAACACTGGAACG	GCGGAAATAACATTAGGCGA	605	BET_070_E15	DE352410	746	E_FL_e100_12J22_F_0 (full)	6e-42	Apis mellifera: similar to ENSANGP00000022244	XP_623174		BY941162	148	278	1e-73	98.6486	E_FL_e100_12J22_F_0		610	30
15	21.0	15023	CAGAATTGGATTCGTGAGAACA	TTGTTGTTGTTGAAGATGGATAGA	513	BET_085_K20	DE357551	702						BB992754	260	500	1e-140	99.2308	E_ET_psgV_02E03_R_0		2133	3
15	21.0	15024	CGCTACTGCTTTCACGATCA	TCCCCACACCAGAAGGTAAG	510	BET_078_O08	DE355282	563													78	10
15	21.5	15078	GATCCTGGCTCAGGACGG	GGTACTTTGTTGTTGGTGGCA	603	BET_633_G05	DE371544	786	n1014	2e-31	Apis mellifera: similar to ring finger protein 168	XP_393681		AU003179	132	254	2e-66	99.2424	n1014
15	21.5	15116	TTGGTTACACATTTCAGGTTAAAA	TCTCCTAAAAAGACAGTACCAACA	514	BET_646_E05	DE375498	727						CK525041	511	997	0	99.6086			4822	2
15	22.0	15002	TGACTCTCTTTGCGTAATTTCTTT	TTTCGATGAAATGAGGGGAC	807	BET_053_M14	DE347096	831
15	22.0	15118	GTTTTGCGCGACACATCTAC	TCACCACCAATCAAAGCAGA	512	BET_646_M12	DE375678	723						AV399636	155	307	2e-82	100	NV120491
15	22.0	15101	TTCGGCAAAAACATTCCTTT	TAACCAAGCCCAAACGTGAT	551	BES_610_B19	DE316593	775						BP121068	555	1084	0	99.8198	ceN-4098
15	22.0	15004	TTGGACGAAATCGTAGGGTTA	CATAGTCAATTATAAAAGATTCGAGGA	610	BET_022_A01	DE336544	699	E_EL_ovS0_28F09_R_0	n. h.				BY931745	314	599	1e-170	99.0446	E_EL_ovS0_28F09_R_0
15	22.0	15072	GAGCCGGTGGAGAACATAAC	CTCACAAGACCTCCTAAGACCA	317	BET_001_M09	DE329932	456
15	22.6	15077	TTGAATGGAAATAAACCCGC	TTTGAATTTGGTTATTATGCGGT	603	BET_004_K02	DE330904	744													627	13
15	25.1	15036	ACTTTCTTGAATTTCGGGGC	TCTGTAAGCGATCAACAGCA	726	BET_056_A01	DE347856	880
15	25.1	15043	AAATGTCAATCGGCCTCACT	TGATTACAATCAATGTAGGTCTGTAGG	501	BET_005_F14	DE331148	678	e40h0929	2e-61	Dm: type=protein; loc=3R:complement(1179566..1180152,1180280..1180340); ID=CG11999-PA; name=CG11999-PA; db_xref=FlyBase:FBpp0078450,GB_protein:AAF52043.1, FlyBase:FBgn0037312,FlyBase:CG11999-PA; len=216 (Gene Ontology associations membrane)	CG11999-PA
15	25.1	15021	TCAAGACGCGAACATTGGTA	TGGAATGGCAACGATGAGTA	607	BET_071_I16	DE352838	847
15	25.1	15066	CGAAGGAACTCAAAATCACCA	TTTCTTCAGGTTCATCGGTTG	535	BES_087_I01	DE310734	679	heS01024	l. h.
15	25.1	15061	GTGCGCCGTGAATTCATAC	GAAATTTTCTCCGGAGCGTC	406	BES_012_L20	DE287318	650	br--0443	2e-39	XENTR: NEDD8-conjugating enzyme Ubc12 (EC 6.3.2.-) (Ubiquitin-conjugating enzyme E2 M) (NEDD8 protein ligase) (NEDD8 carrier protein)	Q6P8D9									1260	12
15	25.6	15017	AAACCCCAATGAATACGCTG	TCTGACAGCGATCTAAAAACGA	506	BET_063_H02	DE350149	697	br--1006	5e-56	Dm: type=protein; loc=3R:complement(17483303..17483496,17483826..17484304, 17484365..17486925,17486991..17488009,17488063..17488257, 17488316..17488331); ID=CG6349-PA; name=DNApol-alpha180-PA; db_xref=FlyBase:FBpp0083514,GB_protein:AAF55908.2, FlyBase:CG6	DNApol-α180DNA polymerase α 180kD CG6349-PA		AV400241	697	1302	0	98.9957	br--1006
15	25.6	15055	AGGAGCGGCATTAAGTTTGA	AAGGTGGGTCAGGTTTTGTA	723	BET_059_I18	DE349022	748
15	25.6	15028	AAGGTCAAATTAACTACCTACTTAGCA	TCCGAGAATGTGACATGTGATT	503	BET_003_G01	DE330487	809	N---0090	3e-63	Apis mellifera: similar to ENSANGP00000002715	XP_391849									117	24
15	25.6	15054	ATTCTAGAGCCACGCACGTC	CCTACTTTTCTCCCTTGGTGC	614	BET_079_H17	DE355494	700	ovS326E05f	4e-12	Dm: type=protein; loc=3R:join(791303..791366,792848..792957, 793340..793754,793817..793965); ID=CG1124-PA; name=CG1124-PA; db_xref=FlyBase:FBpp0078482,GB_protein:AAF52076.1, FlyBase:FBgn0037290,FlyBase:CG1124-PA; len=246	CG1124-PA									1374	6
15	25.6	15042	AAAAATATACAATTTAAACAGTCGGC	CGTTACGTCATTCGCAATTTT	501	BET_056_L01	DE348093	764	heS00813	l. h.
15	25.6	15014	GACGTTAAAGTCTCGATCAGTTATTC	AAATCTTGCAAATGCAATCATTAAG	501	BET_044_H18	DE343907	617	N---1053	4e-33	Dm: type=protein; loc=2L:join(421740..421811,421957..422220); ID=CG4087-PA; name=RpP2-PA; db_xref=FlyBase:FBpp0077716,GB_protein:AAF51499.1, FlyBase:FBgn0002593,FlyBase:CG4087-PA; len=112 (Gene Ontology associations nucleic acid binding; structural co	RpLP1Ribosomal protein LP1 CG4087-PA
15	27.2	15096	TACCCAATCAAGAAGCTCCG	TAGGTGCTCACAAAGCATGG	542	BET_636_N23	DE372596	730	ws20107	l. h.				BP120566	123	228	1e-58	98.374	ceN-2419
15	27.2	15100	ACAGGACCACCGAGTCAGAT	AGACCCGTGTCCAGACAGAT	522	BES_611_M13	DE317154	769
15	27.2	15074	GCCATTTCCTTTTAATCACCA	GCAACACGCCGTTAACTCTA	636	BET_611_E14	DE364580	813
15	29.8	15009	CGGATCTAGGGGATACAATCTG	CGCATAAATAGCGCTTGCAC	633	BET_053_B04	DE346833	706													2253	2
15	30.3	15069	AACACGTCGATTTCATTTATTTTC	AGCGAACCGTAGCAGCGTAG	518	BET_654_F15	DE378071	599													1618	5
15	30.8	15076	TAACGTAACGTAATGGCCGC	TGAATATACAACTAGCATCCTGCC	504	BET_624_N01	DE368860	820
15	31.9	15103	CGGCGATTGTTTATTTGTTG	TACTTTAGGCTGCTCCCTGG	712	BES_614_D17	DE317938	819						BJ989114	247	490	1e-137	100	E_FL_BmN-_10C20_R_0
15	32.4	15049	TTGTGAATATTTTGGCATCAGA	CAATTGTTGTCTTTCGTTGGA	610	BET_622_O07	DE368267	650
15	36.0	15108	GGGCATCGACCTAAGATCAC	CAACAGCTATCCCACCTCTCA	650	BES_637_I23	DE324570	729
15	36.0	15007	TTTCACGATCTTAATCGTCTTG	GTTCGCTCGTACTTTGGCTA	622	BET_051_A24	DE346130	780
15	36.6	15057	AGCATAATTTGATTTGAGTGATGTG	TAGTGTGCCTGGTTGTGGTT	401	BET_005_G14	DE331171	479
15	40.3	15087	TAGACACAACCCTCTCCGCT	GAAGAGCAGTGTTTCGCTGA	717	BET_631_A09	DE370747	833													5557	2
15	40.8	15056	AGTATTTCGCCAGCACTGAA	ACTGTGGACGAACGCAGTG	701	BET_091_H21	DE359485	790													526	8
15	40.8	15109	TTCGACTGTAGCTCGATGCC	ACAACACGAAACATCTCGAAAA	401	BES_604_C10	DE314678	645
15	41.9	15012	GAGCACAAAACGCATTCTCA	TCGAATTTTGATAAAAGGAAACAA	634	BET_046_I21	DE344605	673
15	41.9	15097	ATGAATATCGCCGCGTAAAG	GTTTGCAAGCAAGTGAGCAA	501	BET_636_N13	DE372588	706						CK556629	157	216	4e-55	92.3567
16	0.0	16024	TTGTAATCACCCACATTCGC	TGATGACCAGTAAGTGTTCGG	501	BET_619_C16	DE367126	682
16	2.1	16012	ATTGCGGAATGGTCTAAACG	AGCAATATCGCATACACGCA	409	BET_042_H15	DE343189	573	e40h0872 (full)	7e-48	Dm: type=protein; loc=2L:1346282..1346548; ID=CG5450-PB; name=Cdlc2-PB; db_xref=FlyBase:FBpp0077591,GB_protein:AAN10465.1, FlyBase:FBgn0026141,FlyBase:CG5450-PB; len=89 (Gene Ontology associations cell cycle; microtubule-based movement; motor activ	Cdlc2Cytoplasmic dynein light chain 2 CG5450-PB
16	2.1	16005	TGCTCTAAATGAGTTGATGAACATAG	CCATGTGAATGCGTAGCTTG	508	BET_029_P21	DE339111	560
16	2.6	16038	TCTTCATTGAATTTTGACTGTGC	GTGGGAGGAGGCTGGGATA	601	BET_095_M09	DE360927	694						CK543679	449	890	0	100			3628	2
16	6.8	16006	GTGGTCTTCCTCCCAGACAA	CGATCATGCCACTCTGTAAA	459	BET_022_I06	DE336727	529	pg--0348	l. h.				CK504355	386	733	0	98.9637
16	6.8	16050	CACCGAGCACCTCATGTCT	TGTAAATTTATACCATGACTACTCCGC	601	BET_642_D19	DE374208	765
16	14.4	16040	CGTGTTTAGGGCTTTTACGTG	CGCACTTACTCTAACCAGAACCA	504	BET_608_H21	DE363699	595
16	18.5	16053	AAAGGTTTGGAGCCCGTAG	CGGTCCTTAAAATCGAAATGC	301	BES_612_G14	DE317342	581
16	19.0	16037	CAAACGGCAAGAGTAAATAGTCAA	TCGAAATCATTAGTGCCACG	540	BET_645_F02	DE375191	688													653	8
16	19.0	16031	CGAGACGACTAAACATGCCTT	ACGCTCCGTTCTTACCAATC	708	BET_004_G16	DE330839	809
16	19.0	16049	TGTTTAGGGCCGATTTTTGT	GCCCTTTTCGAAATTGCATA	346	BET_639_B09	DE373214	575						AF245662	248	381	1e-104	95.1613		ABC transporter protein white
16	20.1	16016	GGTTCGATACACTTCCTCGC	TCCAAGTAACAGAAAGAAGCACTG	622	BET_074_F09	DE353780	706
16	20.6	16044	AGCGAACAAATATGTGCCAA	GGAAGTATTTAATCCGGCCC	516	BET_637_J07	DE372812	637
16	21.1	16032	CTTACCATCAGGTGACCCGT	TGCTTAAGATTTCAGAGCCAAA	630	BES_001_P11	DE283985	855	e40h0767 (full)	e-130	MOUSE: Serine/threonine-protein phosphatase 4 catalytic subunit (EC 3.1.3.16) (PP4C) (Pp4) (Protein phosphatase X) (PP-X)	P97470		BB982905	156	230	4e-59	94.2308	ovS3013C04r		165	13
16	21.1	16043	TCACTACAAAGACGCGAACAA	CAATCCAATGTGAAGCAAGC	501	BES_604_A13	DE314636	615
16	21.1	16018	TGGCACTCAGCAAGTCGTT	GTCATCAGGATGCGTCAAGT	601	BET_084_K19	DE357207	597	e40441	e-110	Apis mellifera: similar to CG9514-PA (/note="Choline dehydrogenase and related flavoproteins [Amino acid transport and metabolism]); Dm: CG9514; Cytogenetic map X: 13A1 (GO:Molecular function choline dehydrogenase activity; FAD binding; GO:Bio	XP_624835		AU000355	578	1130	0	99.827	e40441		1510	6
16	21.6	16021	CCCGCAAACCCCTATAAAAT	AAAAAGGGCAGAGACGAGTTT	593	BET_062_J24	DE349877	627													2639	3
16	21.6	16013	ACAAAACAGCCACTCATTGAT	AAACATGGAGTGATGAACAATCTT	503	BET_085_C24	DE357390	606
16	22.8	16048	CAAGAACGAGCCTATCGAGG	TGTAAGTTGCCCACAGATCTAAAA	316	BET_639_L09	DE373429	650
16	22.8	16020	AGTGTATTATCTATGATCACATTGCAT	GGAAGAAAAAGAAGTGGTCGATT	704	BET_007_P07	DE332035	824	NRPG1909	2e-63	Dm: type=protein; loc=3R:join(3856681..3856719,3856783..3856820, 3856883..3857448,3857519..3857703); ID=CG10903-PA; name=CG10903-PA; db_xref=FlyBase:FBpp0081283,GB_protein:AAF54183.1, FlyBase:FBgn0037543,FlyBase:CG10903-PA; len=276 (Gene Ontology associat	CG10903-PA		CK551365	680	1285	0	98.8235
16	22.8	16042	TCACTTCTTCTAGTATCGGTGGC	GAATCAGGGGTGAATTGGATT	401	BES_601_G21	DE313815	565													1610	10
16	22.8	16004	TGGTAAAATTTCATGAAGGACCA	ATTATTGGGCAACCTGCATC	301	BET_019_G02	DE335683	517	wdS00972	n. h.											429	16
16	25.3	16047	AAAAATAAAATTGAACTCCCTGTCC	TCATCTAAATAACCTATTGTTTGACC	502	BET_637_N06	DE372893	747
16	27.4	16035	CGTTACTAAAAGCCTCCTCCG	AACGAGATCATACGCCAAAAA	615	BES_005_E01	DE285043	785													409	24
16	29.0	16010	TGACGAATGAATAGTTCGTGACA	TCAGTACGTAATCCAACATGCAG	602	BET_053_C18	DE346870	674
16	29.5	16034	ATATTTGGCATTTGAGGCCC	ACATCAACGATCTCTTGGCA	508	BES_086_D12	DE310357	642													508	15
16	31.1	16039	CAGGATTCGGGGAGTAGTCA	CAAAACAACGTGTCTCGGAA	317	BET_602_J21	DE361835	473
16	31.1	16054	TTCCCTCTTAATAGGACCCG	AAGCAAAGTTTGTAATGCAAATGA	360	BES_086_O14	DE310572	535													553	12
16	31.1	16055	GAAGCGGAAATGTTAGACGG	GTCGTGTATGGTGCTCCCTC	619	BET_639_D21	DE373267	830
16	31.1	16008	GACAAAACGCTTCGGTTCAC	ACCAGATTTTGAAGGTTATGCC	601	BET_052_L09	DE346708	774	heS30444	5e-28	Apis mellifera: similar to secretory component	XP_624276		BP125800	416	767	0	98.0769	heS30444		5921	2
16	31.1	16041	CACCACATATTGTGTTCCGGT	TCTCATAGATACTGTCAAAAGAGCG	601	BES_080_H12	DE308740	742						BB985565	267	353	3e-96	92.5094	E_ET_MSV3_06F10_F_0
16	31.1	16036	GAACACATGGAATACAATTTTCTG	TTCTCTTATATGGATGTTCAAAACTCA	602	BES_095_C21	DE313070	755													506	31
16	31.1	16007	TCCCACATTTTGGACCATTT	ACTCCAACAGCACATGCAAA	622	BET_041_J13	DE342890	673	E_EL_ovS0_24H03_F_0	l. h.				BY923018	338	662	0	99.7041	E_EL_ovS0_24H03_F_0		5022	2
16	31.1	16045	TAGATGCGAGCATACAGCG	ATTCGCGCTAATCGGTACAT	604	BET_636_D20	DE372385	661
16	31.1	16009	TGGAATGTAAACCACTCCGA	AAGGTCAAACATTTGCAGATTAAA	312	BET_029_G24	DE338938	371	wdS30486	8e-16	Dm: type=protein; loc=3R:complement(15601215..15602196,15602259..15602770, 15602826..15602969); ID=CG11659-PA; name=CG11659-PA; db_xref=FlyBase:FBpp0083208,GB_protein:AAF55697.2, FlyBase:FBgn0038731,FlyBase:CG11659-PA; len=546	CG11659-PA	2 copies (nscaf3060 /length=154868 (?) and nscaf2976 (?))
16	31.1	16052	CCGCCATCTATGTGTGAATG	TGAATTCTAGCACTTCAACGTGT	623	BES_607_O12	DE315855	765													4935	2
16	32.8	16014	CTCACGTCGAGAAGCCAACT	CAGCGCTGATACAATAGCTGA	601	BET_037_B10	DE341496	717	msgV0270	1e-44	MOUSE: Asparaginyl-tRNA synthetase, cytoplasmic (EC 6.1.1.22) (Asparagine--tRNA ligase) (AsnRS)	Q8BP47
16	40.1	16025	TGTTCGCCTAGAGAAATCAGA	GTCGTAAGCGAGATTCAGGC	708	BET_070_C10	DE352367	865						BP116589	110	218	1e-55	100	brS-0270		1873	6
16	41.3	16002	ACGGGCCCAATGTACTCTTA	TTTTTCGCAACTCTGCATCT	301	BET_012_D12	DE333428	483	heS30570	2e-39	Apis mellifera: similar to ENSANGP00000024539	XP_394891	3 copies tandemly repeated, and in addition, scaffold1021 /length=10807 (?) and scaffold22168 /length=653 contain homologs	BP184098	266	519	1e-146	99.6241	P5PG0769
16	47.5	16019	TATCCAGTACAGAAACAATCCTGAC	TCCTCTAACATATTCATTCCGTACTCT	501	BET_610_G11	DE364323	523						CK547402	124	238	9e-62	99.1935			5759	2
16	50.1	16003	TTGCTTTTAGGATTCGTGTTGA	GGGGCAACGATACTCACAAC	504	BET_038_C06	DE341791	629
16	51.4	16046	TTATGAGGTCGGTCCATCGT	AGTTCGCGGGTACAAAGCTA	626	BET_636_H20	DE372460	836
16	51.4	16051	ATTTTATGAAAACACCAAAATGG	GCAATATCAAGCATTTCACAGTT	509	BET_642_O04	DE374404	636													2297	3
16	52.7	16001	ATCTCGCGCGATACTCAGAT	CAGGGTATCAGGGAAGAGCA	521	BET_009_G12	DE332504	737
16	52.7	16015	GACTCTGGTACCTGGATGTGG	TCGTAGACGACTTAAAAGTTCCG	505	BET_096_N10	DE361280	749													4654	2
16	53.8	16017	TGGGACGTTGTGAGTGCTTA	GCTTGTGTCTCTTTCCGTGA	750	BET_073_O23	DE353641	745
16	53.8	16033	TTTATGCCCGAAGTTAAGCG	CGCGAATCAAAGGGTAGTTC	445	BES_002_O02	DE284224	525
16	53.8	16022	CTATTTTCAGCTTGTCCGCC	CACAGGGAGCTCCAGAGTTG	703	BET_063_E13	DE350099	811	wdV40023	l. h.											38	23
16	53.8	16011	TCGCAGGGATCTATTAATTGTAAA	TTGAGTGAATGAAGCAGAGGA	606	BET_044_K11	DE343969	621
17	0.0	17054	TTTTAGGCCCAACAAGCACT	AAAGCACGCGTTCATCTTTC	524	BET_643_H07	DE374581	692						BY915613	122	242	8e-63	100	E_ET_maV3_02C07_F_1
17	1.8	17059	CATCCACGTGAAGTTATGCG	AAAGATACGACAGCCGATGC	636	BET_650_I05	DE376936	755													1720	3
17	1.8	17015	TTCTGCTTGACTGCATCGAC	CCACACGTTGCTGTGGATAA	607	BET_084_C08	DE357022	659													344	8
17	5.3	17063	GTGTTTCCGTGACGAAGGTT	AAATAGACGGGGTGGTGGTA	702	BET_624_I16	DE368782	735
17	5.8	17043	CTATCCTGTCACGCCCATTT	TCTGACGGACTGACTTGACG	420	BET_614_C05	DE365480	528
17	5.8	17019	CGAGTCTCGTGCCTATGACA	CATCCCATAACGCTTGCTCT	732	BET_073_E21	DE353441	858						D13763	858	1614	0	98.7179		trehalase
17	12.1	17001	GAGCACATTGAAGTGAACAAGG	CTCAATCACGGATCACAGCTT	401	BET_041_G05	DE342825	636	e40h0320 (full)	2e-46	Apis mellifera: similar to ENSANGP00000010223	XP_393352
17	13.8	17022	TCGTTAACATCGCAGACTCG	CTTGGACGGAGTCAGGAGAG	619	BET_002_E04	DE330095	791	e40h0649 (full)	5e-64	Dm: type=protein; loc=X:5643074..5644201; ID=CG4027-PB; name=Act5C-PB; db_xref=FlyBase:FBpp0070788,GB_protein:AAN09154.1, FlyBase:CG4027-PB,FlyBase:FBgn0000042; len=376 (Gene Ontology associations actin filament; cytoskeleton organization and biogenes	Act5CActin 5C CG4027-PB	2copies tandemly repeated; in addition, a homolog is located on nscaf3099 /length=4714512 (A)
17	13.8	17016	CGGTTCAATAGTTTCGGAGC	CACTACCAGGAACACGCAAA	606	BET_611_C24	DE364551	844
17	16.4	17007	GAGGAAATTCCAAATAACATCACC	CAATTCATCGATAAAGGTGGAA	605	BET_065_K03	DE350884	740	wdV40116	6e-13	Apis mellifera: similar to ENSANGP00000021901	XP_395625	2 copies (scaffold1413 /length=5249 (?) and nscaf2829 (17))
17	16.4	17028	CCAGATAAGATTTTTGAGTTTACTTGT	CAAGATCTTCAGAGCTTTGGTTC	420	BET_045_O16	DE344395	567	br--0629	l. h.											1114	7
17	16.4	17049	GGGTTCGATTTTCATTGCAC	GCATAAGCGGTTGAATCAGTT	619	BES_654_P10	DE329344	699													1053	5
17	16.9	17027	AGGAGACCATTTTAAACGTCAA	CCATCGACGGAAAGCTGTAT	763	BET_076_A03	DE354345	883	ceN-2421	n. h.	Repetitive seq		Repetitive seq								403	9
17	16.9	17012	TGAATGTTTTTGCGAAATTAGTCTT	TCAGTTTTGCTTCTTCAATTTCA	525	BET_094_H22	DE360486	525
17	18.5	17047	CCTTGGCTCATACGTTGTGT	TTATTTGCGCCATAAAAGCC	430	BES_605_E15	DE315049	640													1516	6
17	20.6	17061	GTATAACGCCTGTAGCCACG	CTGGGCTCCAGTTATATGGC	509	BET_643_M21	DE374704	642						CK534238	264	507	1e-143	99.6212
17	20.6	17009	ACTTTGGTGGGCACAGCTAC	AGCGGTAGGATACGCACTGA	617	BET_071_M04	DE352910	720
17	20.6	17011	GTTTAAACTTTTTATGGCCCCAG	AATAATATGACGAGCTGTCAGTGAA	601	BET_089_E17	DE358775	687
17	20.6	17014	TTCCATAAACTGTGTGGTTGG	AAATTGGGCGTATTAGAATTGC	529	BET_082_J08	DE356501	784													1102	6
17	20.6	17008	AAGTTACGCCGGCAGTTAGA	CTGAGGCCACACAGGTAGGT	508	BET_055_J14	DE347715	644
17	20.6	17044	ACAGGCCATCAATCAACACA	AGACGATCCACTGCCTATCG	349	BET_094_M12	DE360581	555													1009	11
17	22.2	17017	AGACAGGTGTCGCTTGCTTC	ACGCTTTTATAGAAAATCCAACTAA	514	BET_614_N15	DE365711	725	E_EL_ovS0_09E06_R_0	l. h.
17	22.2	17025	GGGATCCCTTTTAATGCTAATTG	ACAATTCAATTCATTTATTTGCAG	320	BET_625_N06	DE369165	641						CK514096	294	535	1e-151	98.2993			860	5
17	22.2	17031	TCAAGGGCGTGTTACATTCA	GCAGTTCTTGGGCAATTTTC	422	BET_006_J09	DE331568	705
17	23.8	17006	GGTGGACTATGGGCTCCTAA	CGCACGCGAAATAAACATT	708	BET_058_F21	DE348634	720	E_FL_e100_02E16_F_0 (full)	1e-36	Dm: type=protein; loc=X:complement(13510839..13511309,13511818..13511985, 13512132..13512392,13512469..13512588); ID=CG10992-PA; name=CG10992-PA; db_xref=FlyBase:FBpp0073669,GB_protein:AAF48317.1, FlyBase:FBgn0030521,FlyBase:CG10992-PA; len=340 (Gene Onto	CG10992-PA		BY937659	173	343	3e-93	100	E_FL_e100_02E16_F_0
17	24.9	17024	ATTCGCATCGTTCGATCTTC	GCGGGCCGCTAGTACTTTA	633	BET_627_E01	DE369602	762
17	24.9	17050	CCCAATTTTCAAACTGCTTCA	GAGCGTTTATAATGCTCACCTG	505	BET_636_I14	DE372477	733													4837	2
17	25.4	17013	CGCGATAAAATTGAATTCGG	AGCGAGACAGGAACAGCAAT	633	BET_088_L19	DE358586	674
17	28.6	17021	GCCGTAGTATAAGTTGCCCG	AGCCTTAGGACCGCAATATG	229	BET_084_P14	DE357312	265						DQ358083	265	502	1e-141	98.8679		yellow-b	1244	10
17	29.1	17029	ATCAGACCTGGTCAAGCGAC	ATTTAGAACTACACAAATGCGAAA	606	BET_065_C16	DE350722	824	E_ET_FJsb_11E11_R_0 (full)	6e-42	Dm: type=protein; loc=X:15300259..15301254; ID=CG7860-PA; name=CG7860-PA; db_xref=FlyBase:FBpp0073861,GB_protein:AAF48471.1, FlyBase:FBgn0030653,FlyBase:CG7860-PA; len=332 (Gene Ontology associations autophagic cell death; amino acid catabolism; gl	CG7860-PA									599	9
17	31.2	17002	AAACGTTCTCGGTATGTACTTGTG	CACTATTGTAAATAGAAGAGGAGAGCC	401	BET_022_L03	DE336780	534	fbpv0625#2	l. h.
17	36.0	17035	TTTGCAAAAGCTGCACACAT	TGTGATGACACATCTGTTCTTG	611	BES_042_K14	DE296285	779													230	23
17	36.5	17051	CGCGAGAATTTAGACACCGT	GTGTCTCGGCTCATCCAACT	433	BES_607_C03	DE315606	589													54	13
17	38.1	17036	CGATGTTTGAAGCACGAATG	CCTACACGCTAGGGTAACGC	706	BES_024_L22	DE290814	795	wdS30444	l. h.
17	38.1	17056	CCATGTCGCCGACTTCTTAC	TGTATTTTCTTCGGTTTTCGC	501	BET_636_M23	DE372574	684
17	38.1	17048	CACTCAGAGAAGAGACCCCG	GTCGCTTCAATTTTTATTTGTTAAT	711	BES_636_M23	DE324352	753
17	38.6	17057	GTAATGACGTGTTTTGGGCG	ACGCGGTGAACTTAAAGAGC	712	BES_633_N19	DE323504	778													22	31
17	38.6	17062	TGCGTCGATCTTGTTTGAAG	AGTGCAGGACAGGGTCAAGT	628	BET_649_K17	DE376658	693
17	38.6	17003	ATGGCCTTTTTGGAAATGTG	TGTTCAAAGTTGAAGCAGCG	323	BET_013_J08	DE333885	586	wdS30864	l. h.				CK504981	405	763	0	99.0123
17	38.6	17005	AAATTAGTACCAAAACAGCTCGTC	AACTTGCGCGTCATATTTTT	702	BET_056_A07	DE347862	920
17	40.2	17042	CATCGCTTAAATGACGAGCA	CTGGATCTTCACATGCTTTCC	337	BES_091_L04	DE312004	441													1734	6
17	40.2	17060	GGTAGATTCTGCGAAGCACTG	TGACCTAACATGTATCCGCTT	702	BET_646_C05	DE375454	764
17	40.2	17052	TTTTAACCAAGTTCGCAGCC	TATGTGAGAATAGAAAATTCCAAAAA	501	BET_638_D18	DE372997	577	maV31603 (full)	3e-10	Apis mellifera: similar to MGC84587 protein	XP_623606		BP178746	204	349	4e-95	96.5686	maV31603
17	42.8	17032	AGTTCCAGCGTATTAGGCGA	TTGTAGCCATCGGTCTTGAA	305	BET_094_F13	DE360434	500	wdS30247 (full)	8e-68	Spodoptera frugiperda: 40S ribosomal protein S24	Q962Q6
17	43.9	17004	CCGGTAAAGTATAGACAGAGATGG	TCCTTTCGCCTTTCTTTGTG	309	BET_051_A19	DE346126	408													2441	3
17	43.9	17018	ATCGGTTTGGATCTGTCTCG	GAGTGGTGAGACACCGGAAT	718	BET_059_G21	DE348983	832													504	29
17	45.5	17041	AAAACCGAGAATGCGATGAC	ACCATCTGCGCAATAAAACC	310	BES_092_A01	DE312106	621													1860	5
17	45.5	17026	CATTGGTGAGACGTCCAAAG	AGAAGATCCGGCGAGAAACT	516	BET_619_P13	DE367397	785						BP120040	191	291	1e-77	94.7644	ceN-1653
17	45.5	17010	AAAGAATGACGATGAACCCG	TCTCTGGCAACCGGAATATC	719	BET_081_A15	DE356021	799													1593	6
17	46.0	17058	GAATTTGCACACTGCTCGAT	GCTTCGCTTCGGAAATTGTA	532	BES_609_L14	DE316461	652						CK541157	209	351	1e-95	96.1722			2911	4
17	46.5	17055	CGAGACGCGACCACAATAAT	ACGCACGTGACAAACAACAT	512	BET_643_I15	DE374609	787
17	46.5	17053	GATCCGCCCTTGACTACACT	AGCCACTCACTTCTTGCCTT	537	BET_638_B20	DE372969	688
17	46.5	17040	GTCGAGATCGTGTGGAGCTG	ATCAGCTAGAGGGTGTTCCG	514	BES_096_A15	DE313355	686	E_EL_vg4M_01E02_R_0	l. h.				BY932221	444	809	0	97.973	E_EL_vg4M_01E02_R_0		1351	7
17	46.5	17020	AGTCGAGTAGCAGCAGAGTGC	CCTTATCGCCCAGTATCTGA	647	BET_087_P16	DE358327	804
18	0.0	18041	GACAGCGGATCTTCTTTCAA	TTGTAATTTTCGGTTATGGGTT	544	BET_619_N03	DE367347	722
18	0.0	18008	CAACAAACATACAGCGCGAC	CAATACAATTGGGATTTCGGA	702	BET_024_P07	DE337536	818	wdS20047	l. h.
18	1.1	18049	CGACACGAATCGTAAGCCTC	GCTTGCAACAGCACAGAGTT	535	BES_064_B17	DE303383	690													1143	5
18	2.7	18006	CGCGTTTCTTCTTACTGGCT	AAGCACATGATTGAGTTGCG	617	BET_028_D13	DE338582	695
18	2.7	18034	GTATGTCGTCACCACAAGCG	GAATTCATCTCACGTTGCCA	704	BET_075_O24	DE354320	790
18	7.5	18026	TCATTTCTCGATTTCATACGTATTTT	ACAGATTGTTTCTTGTTTTCTTTGC	200	BET_095_N06	DE360945	242
18	7.5	18067	TTTTCATCATCATATTTGTATAGGGG	TTGAGATTAAAATGTATTTTTCTTTGG	318	BES_611_K08	DE317105	385
18	7.5	18017	CGCTGTAAAAGCAATAATCCAA	CAATGTGGTTTTGCTATGCG	630	BET_004_M24	DE330963	821
18	7.5	18028	AATTTTCTCCCAGCATCAGC	GCTCATCTGCCAACCATACT	718	BET_056_B01	DE347879	812	tesS0513 (full)	8e-53	Dm: type=protein; loc=3R:join(24968819..24969761,24969824..24971131, 24971390..24972198); ID=CG11888-PA; name=Rpn2-PA; db_xref=FlyBase:FBpp0084754,GB_protein:AAF56868.1, FlyBase:FBgn0028692,FlyBase:CG11888-PA; len=1020 (Gene Ontology associations proteas	Rpn2CG11888-PA		BP127472	423	793	0	98.818	tesS0513
18	7.5	18037	TTCGAATTTACAAGGTGTCCG	TGTCTCCTTGGTTGACAGGC	604	BET_019_J04	DE335749	692													339	18
18	7.5	18002	TCGTTGTTAATTATAGGCCGAA	CGAAAAGTCTGGCAACAATG	419	BET_001_D03	DE329728	544
18	7.5	18048	AATAGATTTCCTCGGAGCGG	GTTAATATTATAATTCCTTTCGTGCAT	518	BES_059_M06	DE302100	646						BP117718	139	228	1e-58	95.6835	ce--0830		1013	9
18	7.5	18025	GATCAACCAAAGCGTTTTCA	TGGACTAAAGAAACAACGAGCC	602	BET_002_N20	DE330304	693
18	8.0	18032	GGGACGTATGGTCGCGTTAT	GCTCGACCTACGAGACCAAG	404	BET_002_L16	DE330255	563	wdS00784	l. h.											1575	2
18	10.1	18036	AACAAATGTAAGCCCGCAAG	CTCAGAGATTTCTCCGACGC	619	BET_062_H14	DE349828	772
18	12.2	18071	AACCAATGCAATCGCACAC	CCATAGACTGTGATGACCGC	617	BES_609_G14	DE316361	751
18	17.0	18012	TCACGTGATCATGACCGACTA	TGTTTGAGACAGGGAGACCA	601	BET_050_B23	DE345815	732
18	17.0	18059	ACCCTGGCTCGTCCCTAC	AGCGCCATCTGTCGTCCT	601	BES_602_A10	DE313996	791													2204	4
18	17.0	18020	TTCATTGCTCCGTAAACAAGTG	ACCAGACAAGCAGAGCCCTA	603	BET_060_K22	DE349345	744
18	18.6	18029	CCGAATTCGTGAGCCATAAC	GCAGCTGCTCTCTACCGAAG	507	BET_063_C03	DE350056	732
18	18.6	18080	GAGATGTCGACTGTTTGCCA	GGCAATCCTTTAAATTACGAAGC	409	BET_643_L12	DE374672	771						BB982666	114	202	7e-51	97.3684	ovS3009H06r
18	18.6	18076	TAGACCCACACGACAACCCT	CAATTTGCATTCCCTTGTTTG	672	BET_644_D16	DE374836	759
18	18.6	18072	CCCGGACTGACAGTAACCC	TTGACCAGGTCGTCGGTT	601	BES_050_A22	DE298854	688						CK538586	220	228	1e-58	88.1818
18	18.6	18040	GTCCGGCTATTCTGTTAGCG	CATCTGCCTACAAGGGCAAT	638	BET_613_K23	DE365336	668													79	25
18	18.6	18023	CACAATGTGACGGAGTCCA	CGGATAACCCGTTGCATTAG	509	BET_078_P22	DE355317	685													11	28
18	18.6	18014	TCGAAGTATGGTACAGAATGCC	GATTCGCTTGTGAAAGACGC	704	BET_027_H09	DE338334	760						CK537519	618	1209	0	99.6764
18	18.6	18007	TGCCTCTCGCTAGCAACTTT	TCGTGTGATTTACTTGTACTGCAT	619	BET_011_N22	DE333321	862
18	18.6	18039	AAATTTTTAATGCTTGGCCG	TTTGCAGAGTTCACGTATAATGTAA	515	BET_612_P14	DE365102	616													3956	3
18	18.6	18056	ATCGACGGTGACTCGCTC	CGTACTTCTTGGTCAATCTGGA	311	BET_627_K06	DE369728	534						AV398088	415	799	0	99.5181	NV021116
18	18.6	18045	AGGTCGACGTAGACTGGTGG	GCTTATTTGCTAGCTTGGGC	622	BET_025_B03	DE337570	795													1355	7
18	18.6	18009	ATTGATGAACGAACCCTTGG	TGTGACCACTATAACACGGCA	542	BET_012_K13	DE333586	756	wdS30176 (full)	2e-48	Apis mellifera: similar to Proteasome subunit alpha type 3 (Proteasome component C8) (Macropain subunit C8) (Multicatalytic endopeptidase complex subunit C8)	XP_392518
18	19.1	18027	CGGCTCATGCCAGAGATTAC	CGCCATCTTGTAATTGCTCA	507	BET_096_I03	DE361163	684													862	6
18	19.1	18004	CTTGCGAATCCGATCAAGTT	CACCTTCTGGTCACACATGG	538	BET_005_J05	DE331229	679													320	10
18	19.1	18058	AAAATGTATTAGTCGTGTTTCTTCCA	GAAACAGGGAAGAAGGTGGTT	601	BET_631_M17	DE371007	664
18	20.7	18001	TCAAAATCAACTCGGCCACT	CAGATGCGAAGACTTAAACTTTGT	616	BET_003_C09	DE330408	788													2866	3
18	20.7	18031	GTGATGACCACCCACTTTCC	GCAACAACTGTGGAGTTGACA	715	BET_074_H01	DE353815	763						CK497426	294	575	1e-163	99.6599
18	22.3	18075	CTTCTCCCTCCAATCTGCAA	AACATGGTCATATTGGGCAG	512	BET_645_O03	DE375372	758						BP122415	524	944	0	97.9008	ceN-6204
18	22.3	18064	TGAGAATGAATCTGTTTCTAAAATACC	CCAATTGTCAGCTCAGGTCA	618	BET_639_I03	DE373360	708
18	23.4	18052	ATATTACGTTAGGTGCGGGC	TGGTGTTAGTGCGGAAACAT	405	BES_065_D24	DE303764	605	wdV41050	l. h.											76	40
18	23.4	18015	GAAGCTTTAATCGCACCGTC	GCACAACGTGAGCTTGATGT	708	BET_046_A02	DE344425	869	e96h0001	l. h.				CN211566	417	682	0	95.9233	rzhswab0_005976.y1.abd
18	23.4	18042	AGAATTTTAGCGCGTCCTCA	TAGGTCGAGTCCGGTCCTAA	328	BET_616_P10	DE366389	625						BP118066	199	394	1e-109	100	ce--1377
18	23.4	18060	CTTTCAATTCTGTCCGCAGG	TCCGCTTTGTGTTGAGAAACT	632	BES_602_O08	DE314284	763
18	23.4	18016	GTCGTTTTGTTCATAACTAGTGCAA	AAGTAAACATGCGAACTGTGTTG	601	BET_023_K12	DE337092	784
18	24.5	18070	TGAGTCACAGATTTTATGAGGTCAA	CATGCTCGGGAAATGGAATA	623	BES_615_D18	DE318265	704
18	24.5	18053	TTTTTCGGAGTGATGTACATTTT	TTTTCGTTTATTTTCAAGCAGTTTT	602	BES_095_P10	DE313332	779
18	24.5	18046	TTGGTGGCCAATATGTCAGA	GAGGGGACGTCACATTCTTT	643	BET_089_N17	DE358964	662													85	39
18	24.5	18003	AAACAGAATACAGGAGAAATTCGTG	TTCCGCCATTTGTTACATCA	607	BET_012_H12	DE333518	681
18	25.0	18010	ATATTCCTTTTCATTGGCCG	GAAACATGAGATAGGCGATGC	705	BET_027_D01	DE338240	857	mg--0845	2e-30	Dm: type=protein; loc=3L:join(6019254..6019762,6019821..6019996, 6020055..6020683); ID=CG6592-PA; name=CG6592-PA; db_xref=FlyBase:FBpp0076752,GB_protein:AAF50709.1, FlyBase:FBgn0035669,FlyBase:CG6592-PA; len=438	CG6592-PA
18	25.0	18079	CTCAGACACAGCCCACTGAG	AGTTGTCCGAACCATTAGCG	506	BET_649_M07	DE376691	724						CK552115	171	260	3e-68	94.7368
18	25.0	18018	GCAAAGATGGGTGGACAAGT	GAATGGGATGTACGTAAAATGTC	205	BET_032_K18	DE339980	277	pg--0684	2e-51	Apis mellifera: similar to SET domain containing 3	XP_393639									5506	2
18	25.0	18035	TTGAGTTCAATTTAAAACTAGCGAA	AATTTGGGTACCCTCGTCAA	601	BET_094_O14	DE360626	669
18	25.5	18019	TTGATCCGCAGACAAAAATG	AGGATAAGTGTGTCACTCCACAA	601	BET_034_K16	DE340670	765
18	25.5	18055	TACGAGGGTCGGATGTTACC	CGTTTTGTTTTGGAGATGTCA	616	BES_002_I10	DE284130	804
18	25.5	18033	CGCTTTTAATGACAGATTACTGC	GGGCAACCGTTACGCTATTA	531	BET_012_L05	DE333598	715
18	26.6	18038	CCACTGATGTTGATCGTTCG	CATCATAATGGCGACTGGTG	409	BET_033_P10	DE340432	538	br--1459 (full)	3e-78	Dm: type=protein; loc=2R:join(6425535..6425542,6425669..6425992, 6426225..6426444); ID=CG12352-PA; name=san-PA; db_xref=FlyBase:FBpp0087227,GB_protein:AAG22284.1, FlyBase:CG12352-PA,FlyBase:FBgn0024188; len=184 (Gene Ontology associations fatty acid bind	sanseparation anxiety CG12352-PA									3731	2
18	27.7	18043	AATTTATACAACGTGGGCGG	GCACACAACGCTTGTCATTT	446	BET_627_N17	DE369799	723
18	29.8	18069	GCAAAAACTTTGTACCCCTTTT	CATTCAGTCTACATGTTGGGTACT	508	BES_607_M24	DE315821	636						BY920110	377	228	1e-58	84.0849	E_EL_fcP8_18H12_F_0
18	29.8	18066	GGGAAATAACGATTTCGCTG	CGGTGAAGGAATAACATCGTG	609	BES_609_F08	DE316334	736						BY915823	319	569	1e-161	97.4922	E_ET_maV3_06G01_F_1
18	29.8	18021	AAACAATCCAGACCGGATGA	CACATTCCGGCGAAGACTAT	701	BET_071_A11	DE352659	852													130	22
18	29.8	18024	CACGCACCGCTCACTATAAA	GAACCCAGAACGGAAATCAA	304	BET_602_O14	DE361932	524
18	30.3	18013	CAGTTAACATGAGCTCAACAAGG	GTGACCGGTAAAAGCGTGTT	735	BET_042_F18	DE343146	817
18	30.3	18074	CCTTGGGACTGTTTAATTGGG	AAGTCGGTGGATAGTGGCAT	301	BET_002_H02	DE330155	431
18	30.3	18054	TTGTGAAAACATTAACCCTGGC	CGCTCGGCTGTTATCGAC	301	BES_078_G07	DE308041	517													726	7
18	30.3	18044	TCAATCAAACGAACTGCGTC	ACGGCGTTCATCTTATCGAG	304	BET_627_A10	DE369522	662
18	31.4	18005	CTGCATCGTATCCATCATCG	GGGTAAACATGTTGGCGAAA	608	BET_004_E17	DE330797	753	wdS30171	4e-26	Apis mellifera: similar to ENSANGP00000029540	XP_624330
18	32.5	18068	ACGACGTCACATGCGTCTAA	TGTGGAACGCCATTATGAAC	538	BES_608_G12	DE316018	642
18	36.2	18030	TTGTGTTTCAGGTGGTAAAGGA	AGGGCGAGTTAGATTTACTGGA	601	BET_063_E14	DE350100	712
18	36.2	18057	TTTTTACATCCCCTTTGACGA	AAAAATATACCTACTCTTGGCGGA	602	BET_631_P03	DE371061	768						CK488126	597	1136	0	99.1625
18	36.2	18051	ATGGTGTTACGGCATACTCC	AAAGAGTAATAGGTAAATTAGCACCCA	701	BES_079_C09	DE308313	743
18	39.4	18011	GCGAAATACGTTTTCCAGTTC	TTCATTCGAACAAGACTCTGTCA	528	BET_018_F05	DE335360	650	e40h0958	9e-25	MOUSE: Protein C14orf4 homolog	Q8K3X4
18	39.4	18047	GCTAACAATTCAATCTAAAGCCTCA	AGCAATGAAGAGACCGACTCA	718	BET_089_P16	DE359005	740													40	22
18	44.7	18077	TACGGCGCTTCGTAAATACC	TTTCTTCGAGAGTTTGATGTGTT	511	BET_645_A10	DE375102	667
18	45.8	18065	TTGCCTACACTCAATGGACAA	TTTCGACCCACCCCATATTA	657	BET_638_K08	DE373098	813
18	46.9	18061	TACCAGGTGCATCGATTTGA	CGTGTTAAGGAGAAGCTTGGA	625	BES_604_K23	DE314851	696
18	47.4	18078	AGACTAGAGCTCCCCCGGTA	TGAGATCACCCACCTAAGCA	441	BET_650_H21	DE376929	571
18	48.5	18063	TCACAAAGACTGCCACTGGA	GGCGTGAGCACACTTACAGA	613	BES_625_P10	DE321298	806													337	19
18	48.5	18022	CGAAAAAGGCACTGAGTGTG	GCCAACGGCAGATAGTCAAT	216	BET_073_M20	DE353591	434
19	0.0	19002	AACTCAATCGAACATACGAACG	TGACGACTGGCTTTATTGGTT	519	BET_023_H20	DE337040	686						BB991677	248	311	1e-83	91.129	E_ET_MSV3_17G05_R_0
19	7.7	19045	GAACTCAACGCAGAACGCTT	AACGACCTCAGTGGATTTGC	709	BES_606_L23	DE315491	754
19	10.6	19011	CGTCAGAAACACATGAAAAGTTG	GGGTCGTTCGATAGTCAAATTC	638	BET_058_A02	DE348517	825	fbm0281f	3e-18	Dm: type=protein; loc=2L:complement(10958017..10958128,10958201..10958319, 10958402..10958818,10960847..10960992, 10961101..10961305,10961371..10961985, 10962042..10962337,10962411..10962531); ID=CG33129-PE; name=CG33129-PE; db_xref=FlyBase:FBpp0079758,GB	CG33129-PE									101	16
19	12.7	19025	TTAAAATGGACGCCAATGGT	ACCCCATCCAGAAACCTACC	607	BET_028_C01	DE338557	724													305	19
19	16.9	19035	ACCGAAAGCTCACCTACACG	CATCAGAGGAAGCTCTAACCG	501	BET_631_D24	DE370821	861						CK556717	165	287	2e-76	97.5758
19	16.9	19042	AACGGGTGCCTAGATTTTCA	GCACAGAAAATGAGGGAATCA	608	BET_638_F20	DE373025	760
19	16.9	19007	CTTGGCTAGAAAGCGGTAGTAA	CATTGTAATTGGGGTGAGCG	523	BET_028_I08	DE338661	704	E_FL_e100_07B05_F_0	9e-46	Apis mellifera: similar to CG13425-PC, isoform C	XP_392536
19	17.4	19010	TTCGTTGATAGACTGGTGCG	CAAAGGAAACCACTATGAAATTGA	241	BET_090_C24	DE359078	250	br--1954	l. h.											264	14
19	17.4	19046	ACACCTGAAACCGTAACCCA	GGTATTTCGTATTCGGCTAATTTT	414	BES_605_F22	DE315071	569
19	17.9	19019	AATCTCCTGCGAGGTCACTG	GCCCGTATATTAAATTCAACTTTGT	605	BET_626_D15	DE369274	739	ceN-4735	l. h.				BP121351	616	1181	0	99.1883	ceN-4735
19	17.9	19031	ATAGGATCAGTGTGTTCCACCC	TATGGGTAGGAGGTGAGTGAGTG	601	BET_631_L11	DE370981	713						AV405047	177	272	9e-72	94.3503	prgv0744
19	18.4	19043	CGGGGATCCTGATTCTGTT	CGAGATTAAGCCGCAAAAAT	309	BET_641_L19	DE374050	607
19	20.0	19009	TTCAGATATTCCAGCTGCCC	CCGATCGAGCCTATTTAACG	244	BET_070_J21	DE352517	542
19	20.0	19049	GGAACGACAATTGTATGCCG	GAGATCTGTGTGAAGCGTCG	308	BES_611_K04	DE317101	514													2235	3
19	20.0	19038	CGTGTATGCGACTCCGTTAG	TCTTGCGTTTCACATATATTTTTATCA	410	BES_602_K24	DE314211	588													532	12
19	20.0	19005	ATTAGTTTATCGCGTCCCGC	ATTGCACGCAATGACACAAT	404	BET_020_N16	DE336175	636	wdS00479	e-117	Dm: type=protein; loc=3L:complement(8072669..8072761,8072823..8072906, 8072967..8073503,8073740..8074054,8074118..8074298, 8074392..8074435); ID=CG7558-PA; name=Arp66B-PA; db_xref=FlyBase:FBpp0076460,GB_protein:AAF50488.1, FlyBase:FBgn0011744,FlyBase:CG75	Arp66BActin-related protein 66B CG7558-PA
19	22.6	19036	AGGCCTATGTCCAACAGTGG	AGCCGTGGACAAAAAGCTAA	611	BET_631_M06	DE370997	789						BW998371	192	357	2e-97	98.9583	ES4545
19	25.2	19015	TTCGTGTCATTCTCCAACGA	CACATATGACGAATCAGCCG	601	BET_070_H19	DE352475	769													2518	3
19	25.2	19013	AAGAGGGTTTTCGTGTCGTG	ACGATAAGGTTGAAATGGGC	502	BET_607_J15	DE363399	641
19	25.7	19047	AGAACGTAACCAACATGGCG	CGCAAAATCAAATTATGGCA	613	BES_004_M13	DE284888	796													1554	5
19	25.7	19029	GCACGTAGCATGTTTTCTTTTC	CTCAATGGGTTGCAGTCTCA	504	BES_091_J18	DE311977	649
19	25.7	19016	CAAATCAAACAAAGAATGGCG	GGTACGCGTGGCTTGTAAAT	613	BET_075_C02	DE354052	725
19	26.8	19024	TTTTCCTTTGATGTGTCCCC	CCGGCCACGTGTTATTTAGA	603	BET_071_O04	DE352952	760						CK516904	210	416	1e-115	100			512	20
19	26.8	19039	CCGTGATCGACTAGAATCGC	AAAACGCTATGGATTGCGAC	347	BES_603_H16	DE314464	523
19	30.9	19001	CAAGCAAAATCTGGCTCGTC	TGCATAAGAGCGCAATATGTTC	529	BET_005_B12	DE331058	739													2324	6
19	32.1	19012	ACGTTTTGAAATGCCAATCA	GCACACCATGCGCATATTAC	209	BET_090_L18	DE359255	518													336	10
19	32.1	19041	TGAACTTAATACCAGAAAAAGCCC	TGAAAAAGGCCCTTAGGAAA	624	BET_636_G13	DE372435	828
19	32.6	19003	CCTATACGCTCCCCATACTAAG	TCGATGTTAGATTACATTTTATTGCTT	708	BET_018_I09	DE335412	826	NV060108	3e-84	Apis mellifera: similar to CG8068-PI, isoform I; Dm: Su(var)2-10Suppressor of variegation 2-10 CG8068; Cytogenetic map 2R: 45A8--9 (Gene Ontology associations negative regulation of JAK-STAT cascade; cytoplasm; chromosome condensation; nu	XP_623571
19	33.1	19008	GATCTAATGGATCCTCCGCTT	AACTAGCGAGAAGGTTTACATGC	201	BET_035_K05	DE341003	529	e40h0854 (full)	6e-77	Apis mellifera: similar to TER94 CG2331-PA, isoform A isoform 1(/region_name="CDC48_N"); Dm: TER94CG2331; Cytogenetic map 2R: 46D1 (Gene Ontology associations ATPase activity; proteasome complex (sensu Eukaryota); ATP-dependent peptidase act	XP_392892									761	9
19	33.6	19004	GCGTCAGATGGATTTTTCGT	ACTACAACGACTGCAAACGC	608	BET_016_J19	DE334858	754	wdS30721	l. h.
19	34.1	19014	CGGCAAGAAATTTTAGAGCTG	AAAGCCATTATTGTGACCGC	718	BET_056_A22	DE347876	857
19	40.5	19044	GGGATCCACACCTCAGGATT	CCGTGAAAGCAACGTCAATA	733	BET_639_P08	DE373516	790													5118	2
19	40.5	19006	TTGGCTCATCAGGGAGAGTT	AACACGCGTCCTTCATATCC	619	BET_044_C23	DE343802	807	e96h0267	l. h.
19	43.1	19032	CGAATTGACTCGTTCCGAAT	ATTAGCTTTGAAACCGTGTCG	701	BET_632_C14	DE371133	858
19	45.2	19033	CCTTGTAAAATGGGTTCGATG	ACATGGAAATACCCGCTGAA	601	BET_632_B03	DE371102	791
19	47.3	19030	CTTCTTCAAACGAGCCTTGG	ACGGCATCCATCCACAATAC	510	BES_093_M04	DE312597	522						BP122108	147	212	5e-54	93.1973	ceN-5813
19	47.3	19037	CCGCACACTCCCTTTTCATA	TCGAGCATTCTGGATCCTTC	521	BET_642_B06	DE374153	635													520	11
19	47.3	19022	ACTCCTCCTCCTTCTCCTCG	AGTCCCAATAGCTTGGCTGT	568	BET_619_K04	DE367283	644													2634	3
19	48.4	19021	TGAAATAGCCTACCGGTAAAGA	CCATTTTGTTCGATAACTTTTTGC	301	BET_629_B03	DE370164	604						CK554019	226	321	9e-87	93.3628
19	49.0	19034	AAACGGCCATCAACTGTTTC	CAACAATGATGTGGGGTCAA	619	BET_025_J17	DE337733	805													460	11
20	0.0	20023	ATTCAAGGTAGGGAATCCGC	AAAGCGAGAGTTGGTCATGAAT	516	BET_628_H14	DE369979	689
20	1.1	20019	GAGCACTCATGAACAAAAGACG	ATACTGGCCATGAACGGAAA	619	BES_079_F18	DE308381	677													808	11
20	6.4	20001	TATTTTACGAGTATCATGACTGAATCC	CAAATGGTACCGTTAACTGACAGC	501	BET_006_J05	DE331564	672													5523	2
20	16.9	20003	GACTGTCAATCGACATGTTTAAAGG	CTCCTTGAAAACAATACATTCGG	601	BET_009_O17	DE332685	771	br--0884	l. h.
20	18.9	20032	CGCAATGCTATCGTGATGTT	TGCCTGAAAAGGAAGCCTAA	735	BES_636_E24	DE324181	854													2379	5
20	20.7	20006	TTTCACGATAGCCTTTTCCG	CAAGAGGGTTTCTCCAACGA	621	BET_060_B11	DE349202	679
20	20.7	20028	GCGAATTCGTTCCTTCACAT	CTGACCTAATATTGATTACACACAAAA	631	BET_633_H03	DE371565	824
20	21.2	20022	ATCCAAGTTTGCATATCGCC	AACAAAATAGGCTGCGGAAT	601	BET_093_D18	DE360039	843													745	6
20	24.9	20014	ACATTGCCGAAGGTATCGTT	TAAAACAAAGCTTCAGCCGC	402	BET_005_H17	DE331196	733	br--1466 (full)	2e-62	BOVIN: Derlin-1 (Degradation in endoplasmic reticulum protein 1) (Der1-like protein 1)	Q71SS4									3422	2
20	24.9	20005	TTTTGGCTATTGCTAATGAATACG	ATACGCGCTGCTTGAAAGTC	577	BET_033_D07	DE340172	675
20	24.9	20007	ACAGTACAAATCGAACCGGC	CACACTGGTAGGTACCGAAATATG	228	BET_054_K22	DE347403	215	wdS31001	1e-21	MOUSE: Transmembrane protein 14C	Q9CQN6
20	25.4	20012	TTAAAAGGGGAGTGAGCGAA	AAGAAGAGAAATTAAGATTCTTGTGGA	611	BET_043_D07	DE343451	747													49	24
20	27.9	20030	TCAAGATCATTGCGATGGAA	ATGTCAAAAGTTCATTGACAGTGG	701	BET_653_H14	DE377817	758
20	27.9	20031	CGAGGAGATCTACAGCAGCC	CGTACTCGTCTTTCCCTTCG	509	BES_652_D23	DE328607	717
20	27.9	20002	GTCCACCATCACAACACCAA	CCCCCGAGATGTGGTATTTA	320	BET_032_I03	DE339926	505
20	27.9	20010	TTTGTACACCAGGCACATTCA	TGTGTCAATATTTTCATCTCCTTGA	227	BET_084_G11	DE357111	283	ce--2194	l. h.			copies tandemly repeated	BP118635	241	256	2e-67	88.3817	ce--2194		74	40
20	28.5	20011	TCCGTAGCCCTGCTGACC	TCTCGCAATCGTTTCAAAGC	701	BET_052_I07	DE346635	791	br--1831	l. h.				AV400811	566	1122	0	100	br--1831
20	29.6	20029	CCCGGTCGATACGTTGTTTA	AGCCGTTATTCCTTTGCACC	619	BES_613_M17	DE317792	691
20	31.2	20008	TGTCTGCATGTCGTTACGGT	TCCTTTGACGACTTCGAGTG	332	BET_075_O11	DE354308	720						BY916398	351	696	0	100	mg0272
20	32.3	20015	TTTGTTTCAATTCGGATGTCA	CCAACATATTTAGTAATCACTCCGC	305	BES_013_E03	DE287484	797						CK508883	448	785	0	97.9911			847	9
20	33.4	20009	TTCGTTGACCAAGTGACTGC	TTTACGACGTGTATGCCGAA	531	BET_071_H16	DE352819	662
20	33.4	20021	GCAAGTATGGTGCAGTTTCG	GCATCCAGACCACAAGGAAT	605	BET_638_K20	DE373105	760													27	58
20	33.4	20004	CGACAGACTGTAAATGTTTGCTTT	TGTACAGTAATATTTTAGGGGATTTCT	503	BET_019_F03	DE335664	592													283	13
20	33.4	20013	CCTGATGAAGGGCAAGACAG	TTAGATGGGTGGACGAGCTT	404	BET_075_P02	DE354322	508	ws00456	l. h.			contain repetitive seq
20	44.1	20027	CAAATTCTTGACCACGCCTT	CGGATCGATCTCATATTATTAACTCTC	514	BES_078_G22	DE308054	583													1429	10
20	44.6	20026	AGAAGACTGGCTTCAAACCG	TAAGTGACGTTATCGCACCG	601	BES_089_D10	DE311262	610						BP182169	143	244	2e-63	97.9021	NRPG0208		253	7
20	44.6	20020	CTAAATAATTCGCAAAGGCAAA	TTCACTCGATGAGAAAACATTCA	701	BES_085_P12	DE310301	753	P5PG1049	l. h.				CK547631	608	1142	0	98.6842			1116	5
20	46.7	20033	TTTTTAAATATGAATGATCCGCTT	AGGTCAAGAGTCACCTAGTCAAGA	603	BET_643_P16	DE374761	709
20	53.5	20024	AAACTCGCTTCCTCTCGACC	ATTGAGGCAAATGGGTGAAA	610	BET_628_J07	DE370012	726
21	0.0	21018	TGGAGAAATCCAGAAAAATCTATAA	CCTCTTTTTACGAGAATTGCG	511	BET_615_D21	DE365835	707
21	1.1	21009	ACGATCGATCACTCGATTTG	TCAATGTAGCCACTCAACGC	741	BET_074_O20	DE353980	830
21	4.3	21013	TGCTCCATAGATAAATTACATACAACA	GTCACTGGCGTCAAACAAGT	510	BET_003_H04	DE330512	698													427	12
21	6.4	21010	GATAGTGGTGCGCGTGGT	GACGACGAGCCGTGGTAG	611	BET_059_O10	DE349143	760	heS30277	l. h.				BJ988345	170	337	2e-91	100	E_FL_BmN-_07K09_R_0
21	6.4	21037	AGACGCCTTTAGCTCCAACA	TACACACAAGTTTTGTATTTTCCACA	601	BET_624_J02	DE368789	789
21	7.6	21045	GTATCGTGCCTGGTTCGTTT	TTGTTCAGCAATCGGTCAAA	723	BET_637_B07	DE372655	847
21	10.6	21048	TTGAGGTAACGAACAGCACG	CTTTCTGTGAAATGGCATGG	419	BES_045_E04	DE297195	603						CK544996	240	404	1e-112	96.25
21	13.2	21049	TGTTTTTGTAAACAATAAATGCG	ACGGACGATCCTCTGGAACT	609	BES_002_O13	DE284233	785						AV398522	199	394	1e-108	100	NV021909
21	13.2	21014	TCGAATCTCGCAAAAGATCC	CGTTGTGCCACTATTATGCG	302	BET_001_F14	DE329783	513													221	19
21	13.7	21012	CGTTTGTGTTTTTGCACGA	AAATATTTTGCTTTGTTTTCCTTTT	616	BET_084_A02	DE356970	723	E_EL_fcP8_21C02_R_0 (full)	3e-24	Dm: type=protein; loc=X:complement(2931121..2931417); ID=CG18508-PA; name=CG18508-PA; db_xref=FlyBase:FBpp0070518,GB_protein:AAF45849.1, FlyBase:CG18508-PA,FlyBase:FBgn0028746; len=99	CG18508-PA		BY920267	685	1310	0	99.2701	E_EL_fcP8_21C02_F_0
21	13.7	21015	CTAGAGCGTTCGCCGACTT	CCTCCGTACGAGATCCAAGA	511	BET_606_D03	DE362920	635
21	14.2	21017	GGTTTCCAACCCAACATTCTT	AATCCATGATGACACCAGCTC	601	BET_612_O02	DE365073	786						CK550967	182	361	1e-98	100
21	16.3	21026	ACACTTCTTAGCCATCACGC	AGTTTTCTAAGTGGTGTTCAATTGTTT	601	BES_043_B23	DE296445	760	heS00507	6e-50	Dm: type=protein; loc=3R:join(6702195..6702248,6702300..6702333, 6702640..6703109,6703169..6703387,6703442..6703563, 6703622..6703802); ID=CG4649-PA; name=Sodh-2-PA; db_xref=FlyBase:FBpp0081800,GB_protein:AAF54573.1, FlyBase:FBgn0022359,FlyBase:CG4649-PA;	Sodh-2Sorbitol dehydrogenase-2 CG4649-PA
21	16.3	21031	CTTGATGTTGGTCCCATGC	GTAATGCCCTGACACCACAG	406	BES_086_O21	DE310576	585													839	10
21	16.3	21003	GTATGCCCGACTGCAAATGT	CACGCAAATTCGTTCAAAAA	532	BET_006_I16	DE331553	730
21	17.4	21008	TTTCAACGAAACGAACCTTTA	ACGGGCATAACATTCCGATA	504	BET_044_G19	DE343886	668
21	17.4	21006	TCGTTTTGTTGGCTTTCCTT	CGTGCATTATCAAATTGCCA	634	BET_049_P21	DE345770	750
21	17.4	21007	GTAGGATGTTAGTATTACATGACGCAA	CCGAAAACTCAATATCCCTTTT	501	BET_044_B05	DE343761	640	fbpv0067	l. h.
21	17.4	21043	CGTCCGGAATCAGAACTGTG	GAAGCATTATGAACGAATACCTAAA	605	BET_644_M11	DE375028	643
21	17.4	21044	TGGGGTGATTAAATCGCAA	GAGACTCCGATCTCATGTGTCA	610	BES_644_M11	DE326320	719													1066	12
21	17.4	21002	GGTTTGCACGATCGAGTTTT	GGTCCTTTTGGTCAAACCCT	601	BET_051_O10	DE346420	765						AU235102	311	450	1e-125	93.5691	Bmm105
21	17.9	21016	GCAAAAGCCATTATTCTATTTTCA	TGAACAAAAGTAATTTAATAATAGCCC	406	BET_024_K22	DE337440	607													531	8
21	17.9	21047	GAGTTTCCCTGTGCGTTGTT	CCAACATTACAGAGCAGGCA	402	BES_610_P24	DE316899	627
21	18.5	21032	TTTGTGTTCAACGAGAACTTGG	TGGCGCATTTACGTTGTAGA	401	BES_085_J07	DE310191	575						CK555527	329	636	0	99.3921			594	15
21	21.0	21039	GTTGCGTAGTTTTGGAGCCT	CCCACTATCACGGTTCTATCG	503	BET_633_B14	DE371444	632													433	17
21	21.0	21050	GGTAACACAAACGAAAATGTCAA	CAACACTGGAGAAGAACGCA	605	BET_635_J10	DE372194	845													3827	2
21	22.6	21027	TTCACGGAATCCTTTTAGCC	CACATCTTATCGGATCCTCCC	712	BES_005_O10	DE285267	794						CK555263	552	896	0	96.0145			454	10
21	22.6	21004	GTCTACGGAAGCGTCAAAGC	GCGAAGCACGAATCTTCTTT	606	BET_018_B21	DE335286	687
21	23.7	21001	ACGCCCAAACTTCCATAAAA	TGGATTTCAATTTAATCACTGACC	649	BET_015_K20	DE334559	752
21	25.4	21040	AATGCTAGGGACAGAGCCAA	TGGTTTTGCATTTGCGTTTA	519	BET_634_I07	DE371895	616
21	26.5	21036	GCGAAAATAAAAAGAAAACCTGAA	CATGTCGTATTGTCCCGATG	602	BET_628_C17	DE369891	737													5935	2
21	32.7	21020	TGTGGGACCCTAGTTGAGAAA	ACGGCCGAAATGCTAATTCT	522	BET_068_N16	DE351954	646
21	32.7	21011	TCCTCACCGCCAGTTATCTC	AGCGCTTATTTTCAACATCG	501	BET_080_M11	DE355931	615
21	34.3	21021	GCTTTCCTCTTAACAGCATTTG	AAAGGTTCCTATTTATTACTTCCACA	519	BET_089_J19	DE358882	567
21	34.3	21041	GTACCCGGGGATCCGTAAGT	TTAAATGGCTCAGCATAAAAAGC	702	BET_632_G11	DE371213	780
21	34.8	21025	TTCGCTTATGTGTCCGTGAA	GGACCACGCCTATCACACC	605	BET_062_B09	DE349700	824													556	11
21	36.4	21023	TGTTTTGGACATATCCTGCG	CATCCGTGAAAACCACTGTAGA	634	BET_605_G10	DE362705	692													3985	2
21	39.0	21034	TGAAACCCAAGAGTTCACCC	ACGCACGATCGTAAAAACAG	702	BET_632_E14	DE371174	872
21	40.1	21019	TTTGTTTTGGACGCGAGATT	TTCGTTCAGGGAATTGATGA	508	BET_611_D06	DE364556	619
21	42.2	21035	CGTTTTGCTTGCTATAAGATCG	CCCACATGACCTCGTGATAA	727	BET_620_E17	DE367481	872													396	23
21	42.2	21046	GCCTCCAGAGAAGGATAGGG	CACCTTGATGATGATCGCTG	411	BES_606_B08	DE315264	656						AU002842	284	531	1e-150	98.5915	n0558		1529	2
21	43.3	21033	TGCCTAAAAATCTGGCATGA	GCGTGGATTTATAGCAGAGCA	529	BES_080_E18	DE308678	764						DY231056	136	230	3e-59	96.3235	BmpB_B256_2005-09-07_WD-050907
21	43.3	21028	ATGGTGCTAGTTGGTTTGGC	AAAGAGTCACGCGTTCCAAT	502	BES_059_B16	DE301884	609													854	8
21	43.3	21024	GGGGATCCGGTAATCTATGC	CACCAGGTTGGATGTGTGAG	628	BET_628_J17	DE370020	730						CK538769	165	234	2e-60	93.3333			941	7
21	44.4	21022	CAATTTCCAGATTTACGGTGG	TGCTTGGATTTCCTCCTGTT	306	BET_088_F08	DE358449	543	E_FL_prW-_06H17_F_0	l. h.				CK515733	385	755	0	99.7403			3123	3
21	44.9	21005	TTGTGACTCAAGGCAACTGG	AGATTTCACGTCTCAAGGTCG	515	BET_036_B10	DE341158	708
22	0.0	22014	ATCACTCGAATATCCCGTGG	CGCTGCGACTTTCAATCATA	508	BET_035_I24	DE340976	599						CK555144	522	1027	0	99.8084
22	0.0	22070	TATCGACCACTTGTTCCGGT	AACGAAAAGAAAGGATGGGG	737	BET_639_P10	DE373518	836
22	0.0	22053	AGCTGCGTCGGAATATTTTT	CGACGAGCAAACTAACCCAT	501	BET_087_F08	DE358100	638
22	0.0	22046	TGTGAATATCACCGACCACC	TGAATACTTAACATCGGCACAA	627	BES_088_B12	DE310930	726													1729	5
22	0.0	22038	CTGACCGTTTGAACACCTCA	TCTACTGACTTCGGTGACCACT	503	BET_088_D13	DE358412	686													187	37
22	9.0	22025	TTCACCAGCTAGAGAGGACGA	GGACAAACAGCCACGACTTC	528	BET_088_J15	DE358540	711													48	34
22	10.8	22071	TAGCCATAGCTTTTAGCGGC	CGACATAACGTTACGGCAAA	536	BET_642_O19	DE374417	791
22	14.3	22009	TCAGTGAAAAGCAAGCATGT	CCAAGAAACGACGCAATAAAA	606	BET_022_H22	DE336719	742
22	14.8	22084	ATCCGAATGAGAACAAACGA	TTTTATTTGCGTTTATTGTTTTGAA	601	BET_649_M11	DE376695	716
22	15.9	22077	CCTTTTCATGGTCTTCTGCAC	TGTCGCGTCCGTAAAGTATG	308	BES_605_M23	DE315189	485
22	15.9	22054	AAACACAACTTGGCCTCCAC	AAAGGGAGTCCTGGCTTAGA	613	BES_069_D05	DE305050	782						BY930607	137	208	1e-52	94.1606	E_EL_ovS0_12B04_R_0		1735	7
22	15.9	22012	GAGCAGTGGTTACCAGAGTCG	GGCATTGTGGGATTTAAGCA	205	BET_040_N01	DE342649	270													4144	2
22	15.9	22022	CGTTCGAATAATCATCTACCGA	TTATATCTCAAGGTGGCTGGC	520	BET_613_F03	DE365210	594						BP126175	129	216	4e-55	96.124	ps4M0140
22	17.5	22072	CCCAACGAGCTCAGACAGA	TTTAGGAGATGGAATGAGAATGAA	303	BES_608_F02	DE315989	481
22	17.5	22040	ATTTGTGGTTGACGCGATTA	AAGGCGTGCAATGAATTTCT	537	BES_001_H06	DE283814	681	br--0942#2	l. h.
22	18.0	22017	AAACAGGATCGGATGAATGC	GAGGTGTCAAAGACCACCGT	646	BET_065_L12	DE350911	755
22	22.8	22002	AAGAAAACGTACGGCCAAAT	TTGCTACATGAAGACGGTGG	705	BET_014_P15	DE334351	797
22	22.8	22078	GTCACTTCAAGCATCGGTCA	TGGAACGCCCTCATATTACC	311	BES_608_D17	DE315957	538						BY923414	152	293	2e-78	99.3421	E_EL_ovS0_29D02_F_0
22	22.8	22076	TGCACTTGTATTGTAATGGCCT	TGAAAGAATAACAAGTGGAATGACTT	604	BES_609_E05	DE316310	673						CN373833	528	975	0	98.2955	rzhswab0_003394.y1.abd
22	22.8	22028	TCGCAACAAATACTTTATTTTACCA	TTACGCGTTAAGACAGCGAG	606	BET_087_I10	DE358167	775	wdS30007	2e-23	Manduca sexta: Cuticle protein 8 (LM-8) (LM-ACP 8)	P11734	3 copies tandemly repeated								343	12
22	22.8	22004	TTTTTAGCACGGCTTGTTCA	ACGTAGAGCCATCCAAGCAT	308	BET_031_H17	DE339574	541	prgv0466	l. h.				CK530894	524	975	0	98.855
22	22.8	22021	ACTTGATAATGTCGCGCTGT	ACGGCTAGTCCTCACGTACC	562	BET_089_K16	DE358900	649						CK563231	135	244	2e-63	98.5185			5114	2
22	23.9	22026	TTCGTTCGGAGCTCCACTAT	CGGGTATGCGATACCATTTC	501	BET_080_J03	DE355863	554
22	23.9	22069	CATCGAACTCATCAAGCGAA	GCGACTGGTGGGCTTATAGA	537	BET_639_N21	DE373481	753
22	23.9	22015	GGAAGCGACCACTTTGAGTT	TTTGGAAATTTAGGATTGCATTT	241	BET_054_B07	DE347203	342
22	23.9	22007	GTCGTTGTCCGTTGTCATTG	AAGCCTGAACTCAAAAGGCA	625	BET_021_O07	DE336508	726	e40h0468	2e-62	Dm: type=protein; loc=2R:complement(3208023..3209030); ID=CG11546-PD; name=l(2)02045-PD; db_xref=FlyBase:FBpp0087889,GB_protein:AAF59124.1, FlyBase:CG11546-PD,FlyBase:FBgn0010504; len=336 (Gene Ontology associations regulator of G-protein signaling activ	l(2)02045lethal (2) 02045 CG11546-PD
22	23.9	22052	GGAGTTGGCCAGTACGTCAA	TGTGAATGTGAACATATTGTGATG	502	BET_005_G03	DE331160	691													1313	5
22	24.4	22020	ATTTGTTCACCGCGTTATGG	GGTTTCAAATTCCAAACGGT	507	BET_066_L04	DE351246	660	brP-1214	5e-63	Dm: type=protein; loc=2R:complement(3208023..3209030); ID=CG11546-PD; name=l(2)02045-PD; db_xref=FlyBase:FBpp0087889,GB_protein:AAF59124.1, FlyBase:CG11546-PD,FlyBase:FBgn0010504; len=336 (Gene Ontology associations regulator of G-protein signaling activ	l(2)02045lethal (2) 02045 CG11546-PD		BP115667	254	452	1e-126	97.2441	brP-1214
22	24.9	22047	TTTTTCACGTTGCCATATATTTAC	TTGATCAAAGCGTGATCCCA	501	BES_091_K03	DE311985	654													483	13
22	24.9	22031	CTTCAGACGCTTTTGTGAGC	TTACGCGGGAAAAGTTTTGT	635	BET_619_E07	DE367158	759	E_EL_ovS0_29B10_F_0 (full)	7e-64	Dm: type=protein; loc=3R:join(6077320..6077496,6077629..6077707, 6077911..6078437,6078538..6079271,6079330..6080659, 6080721..6080828); ID=CG3999-PA; name=CG3999-PA; db_xref=FlyBase:FBpp0081703,GB_protein:AAF54512.1, FlyBase:FBgn0037801,FlyBase:CG3999-PA;	CG3999-PA		BY923401	271	490	1e-137	97.786	E_EL_ovS0_29B10_F_0
22	24.9	22058	AGTCACCATCTTCGTCGAGC	CGAAAGAGGCCAGACAGTTC	505	BES_603_D04	DE314381	576
22	26.5	22010	GATCGTGCCTTATTTGTCCC	ATGCAAATTCCGTAAATGCC	222	BET_018_J08	DE335430	459	wdS00826 (full)	2e-22	Apis mellifera: similar to Nuclear migration protein nudC (Nuclear distribution protein C homolog) (Silica-induced gene 92 protein) (SIG-92)	XP_391855
22	26.5	22016	CCCATCTTTAAAACCTATTCCG	GCGACGCCTTACCCTATGTA	512	BET_054_D23	DE347264	697
22	26.5	22003	TGTGTGAAATTCGTCCTTCAG	TGCGTGGTTGAGTGAAAGAA	503	BET_016_C06	DE334704	620	wdS00218	l. h.
22	26.5	22048	CTTTAGGCCACGACTTCGAT	AAAAATGATATGTTTTCCGATTTT	510	BES_092_L14	DE312300	690													327	16
22	27.6	22042	CCGAAATTTCTTGAACGACG	AGTGGATGAGAAGCATCAATCA	501	BES_001_E20	DE283758	645													2978	3
22	28.1	22068	AGTTGGATCGACCTAACGACA	CATTGAATGATTGCTAAGAACACA	501	BET_641_C10	DE373854	756
22	28.1	22074	CCAAGTTCTGAGATATTGCTGTTT	TTCTGCACATAGTGCTGCTTG	406	BES_608_D15	DE315955	556						CK513345	284	468	1e-131	95.7746
22	28.1	22005	ATCGGGTATTGGTTTCCCAT	GGATGGACCAAAGACGAAAA	405	BET_018_D05	DE335316	602						CN374011	455	886	0	99.5604	rzhswba0_009223.y1.abd		2576	3
22	28.1	22032	ACAAAGGTATCTGAAAGGGCTG	GCGAAAGGTCTGTTCGATTC	701	BET_625_I23	DE369080	786
22	28.6	22008	CCATAATTGGCAAAAGTACATAACTG	GAGCCTAAAACGTTGTCAATCA	612	BET_015_A05	DE334364	780
22	28.6	22059	CCATTCTCTGAGCACAACGAT	GTGCGGATTCACAAGAGGTC	330	BES_603_F11	DE314420	478
22	28.6	22041	GCCGTGCGTTAGATTGATG	TTGGAATCAACACATCCGAA	553	BES_002_G21	DE284105	696	wdS00454	5e-33	Hs: deoxyribose-phosphate aldolase (EC 4.1.2.4) (Phosphodeoxyriboaldolase) (Deoxyriboaldolase) (DERA)	Q9Y315
22	28.6	22013	TTTAAGGCGTCAAACACAATG	AACGGTTGTCCCTTCATTCA	601	BET_031_E18	DE339519	738
22	31.8	22066	GCCTAGAAATTGCGTAAGCG	GGACTGTAATTTGTACTGGTCGC	602	BET_636_K23	DE372532	814
22	31.8	22049	GAGAGGTCTTGGCCACAAAA	CAAACGTATGTAGCTATTAAACATCCA	515	BES_002_E11	DE284066	651
22	37.1	22029	GCTTTGTCAATTTTGAAAGTATCAT	GGCTCTTTCAAAGTATCGACCTG	427	BET_086_P02	DE357962	553	msgV0350	1e-06	Manduca sexta: Alaserpin precursor (Serpin-1)	P14754		BB992232	144	230	2e-59	95.1389	E_ET_MSV3_26E11_R_0		5962	2
22	37.1	22050	GGATCCGGTAATTATGGAGGA	TACAAACACCCTAGCTGCCA	719	BET_631_J10	DE370936	782
22	37.1	22006	TCTAATAATTAAAATATGCACCGATGA	TCAATTTCCGATGTTACGAAAA	504	BET_018_D23	DE335331	648	msgV0486	l. h.			2 copies tandemly repeated
22	37.1	22062	TTTACGCATTTCAAGCATCG	TGTTATGATTTTGAGGCAGCA	315	BES_611_N09	DE317169	433													193	52
22	37.6	22065	TTGCAATTGTCGTTGACGTT	TGAATTTCGTGCATTCAAGG	511	BET_639_B02	DE373209	809
22	39.2	22056	CAATTCTGACCCTTATTCTCACG	GCAAATAAAATGAAATACGGGAA	432	BES_025_G23	DE291031	645													779	8
22	39.2	22024	TACGTTAGGAGAGCCGGTTG	GCGTTTGATGAGGCAACTTT	632	BET_071_P22	DE352993	712	E_FL_e100_15G22_F_0	l. h.				BY941689	444	866	0	99.5495	E_FL_e100_15G22_F_0
22	40.6	22011	CACTGTTCGGGTAACGGTCT	CGCGTGTAAGTCAAGTCAGG	679	BET_042_G05	DE343157	810	heS30416	l. h.
22	40.6	22033	ATGAAGTGGAAGTTGGGCG	TCGAGGGTTGCGTGTAGTAA	542	BET_628_D10	DE369905	709													309	16
22	41.4	22027	ATATTGGCACTGGCTTTGCT	ACTCTGCCCCCTGTAACCTT	724	BET_077_L13	DE354874	785													4662	2
22	46.0	22079	AAAAACAAACGCACACCTCG	CAAACCAGGCAATTCTTCAAA	307	BES_057_H18	DE301353	487
22	47.2	22060	GACGGCTCCTACAAAACGAG	ATTGTTTTTATTCGTTTCGCTT	534	BES_603_O24	DE314605	634
22	47.2	22064	TCCCGGGTTAGAGTTCAGAG	TTGACATTGAAATTCGACAAGG	602	BES_627_C22	DE321642	689						BY931116	118	210	3e-53	97.4576	E_EL_ovS0_19B08_R_0		1239	8
22	48.8	22001	CACTGAAGCGAAGGTCACTG	ATGCATTCTGGTCGGAAGAG	647	BET_006_K18	DE331595	744
22	48.8	22080	CGTAGGTCGACCCCAGAAC	AAATATGAGAGTTTAACGCGGG	508	BES_095_L04	DE313242	627
22	48.8	22019	TCTGAGATGGCAAACTGTCG	CCGTTCATATTGGATGGAGC	729	BET_075_O12	DE354309	867	heS30012	l. h.
22	48.8	22057	TACGTCACGATCGCATCAAT	TTTCCCACTACCTAATCATTTCA	221	BET_640_B03	DE373551	654													1333	5
22	49.9	22018	TGTGGTGAGCAGTTACCCAA	TACTGGCGGGACTATTCCAA	510	BET_057_B07	DE348226	727													3046	3
22	52.0	22082	TACCGATGCTTTTAGGTGCC	ACACCTCAGTCGTCTTCCGT	538	BES_612_O16	DE317509	636													17	37
22	54.1	22075	CCAGAGATCATTTTTGCAACTT	GGGCCCATTCCTACTGAAA	525	BES_606_A20	DE315255	804
22	54.1	22043	CGACACGTTCAACTGCAAAT	GCCGGTAGATTTTCGTTTTG	641	BES_001_K13	DE283884	798
22	55.2	22045	CAATGTAGAAGATCTCACGATCTCA	AATAGCCAGGGTAGTGGTGC	601	BES_094_M17	DE312942	596													2283	8
22	55.2	22073	GATGTTAGCTTCCGGACCAA	TCCTCCAATAAACAAAACCCA	436	BES_612_B14	DE317253	636
22	55.2	22081	TCCCGATATACTCTCGATGCTT	CGACATATTTATAATGTAGCTACCGC	702	BET_630_J02	DE370594	763
22	55.2	22083	CCAATTTGTAGTTTCGAGATAAAGG	ATTTCCGCCGTGAAACAATA	510	BET_649_H08	DE376584	607
22	55.2	22067	GGGGTCACTGCGAAGGTTTA	GTTTGTCGACCGATTAGCGT	601	BET_640_K16	DE373714	725
22	58.9	22023	CACGTTGCATTTTTGGGATA	AGGTAACGTGGGACAAAGGA	602	BET_071_B02	DE352674	710
22	59.4	22055	GCCAAGTGAGGTCAGCATCT	TACCAGGCGTTCATCTAGGG	653	BES_045_G10	DE297237	733													99	17
22	59.9	22051	CCAAATTTCGAGTTAATCAGACG	AAACACAGACTCCAAACCGC	510	BET_091_L16	DE359549	613													945	12
22	59.9	22044	GGCAAATTTAGTCGTGACGG	TTGGAAAAGCTTACTCCGCT	502	BES_087_M08	DE310824	694
22	60.5	22061	TAGGCTATGCTGACCGTTGC	TGGAATTTATTTCTAGGAATTCAACA	503	BES_604_O01	DE314917	695
23	0.0	23020	TTCGCCAGGGTTATAATTGC	ACAGACGGCGATGTGTTATG	604	BET_056_L22	DE348112	712
23	0.0	23094	AGTGAGTGTTGTAGGCGTGG	GCATACAGGATAGCGGAACTC	523	BES_602_F11	DE314098	624													285	12
23	1.1	23085	AATTGATCAGACCAGTCCGC	GAGATTCGCGTCCGAAAATA	415	BES_611_K20	DE317117	608													3884	2
23	1.9	23078	CGGGGATCCTACTCAACTGT	TTACACAAAAACAACGTCTTGG	301	BET_641_N15	DE374085	721
23	2.7	23088	TGACGTGTTTGTCCTCTGGA	GTGATGTCGTCGGTACGTTG	409	BES_608_H08	DE316038	561
23	3.2	23010	TATCATGACCTCCTCTCCCG	AGCAGTCCATTTCGGCTATG	740	BET_050_P07	DE346091	803	brP-2214	2e-31	Dm: type=protein; loc=2R:complement(11210110..11210608,11210667..11210826, 11210891..11212382); ID=CG33038-PC; name=CG33038-PC; db_xref=FlyBase:FBpp0086389,GB_protein:AAO41379.1, FlyBase:FBgn0053038,FlyBase:CG33038-PC; len=717 (Gene Ontology associations	CG33038-PC		BP116232	407	783	0	99.2629	brP-2214
23	3.7	23104	TAAACCCAAGACCTTGCAGC	TTGACTTGCAACCTAACCCA	507	BET_650_A04	DE376773	664						BW999205	280	444	1e-123	96.0714	SES2622
23	3.7	23095	CAATGTTATTGTCGATGGCG	TGCACGTTTGGAAGACAATC	553	BES_655_M20	DE329600	812													995	5
23	11.1	23084	GCGCAAAGGTTTAGAATGGA	TTCCCCATTACGTATTGAACG	622	BES_609_L16	DE316463	772						AB162828	470	932	0	100		tyramine receptor
23	12.2	23027	ATTACCTTCCGGCGATGAG	AGGGTGCATTGTCTACCCAT	609	BET_604_F18	DE362373	658	E_FL_prW-_06D01_F_0 (full)	3e-39	Apis mellifera: similar to putative TPR-containing phosphoprotein	XP_396581
23	15.9	23030	TTGCTTGACTGAGTGCTACG	TCCTCCCGTTTTATTTTTGC	502	BET_096_F02	DE361106	640													1723	7
23	15.9	23081	TGTTTTTCCTACTCTCGGCG	GCATTTCATGTCCTATGAACTTTG	509	BET_643_E09	DE374521	789
23	15.9	23043	CAAAGTGGAAAATTTTGTTGAAA	AGGGTGAAAGCACAATGACC	653	BET_093_F02	DE360071	790													2740	5
23	18.0	23019	TCAAGCATATAACGCAATGAAAA	TATTAGTGTGGCCAAGGCAG	606	BET_035_A11	DE340788	789	e40h0535	2.6e-16	CERCA (Ceratitis capitata (Mediterranean fruit fly)): NADH-UBIQUINONE OXIDOREDUCTASE CHAIN 4 (EC 1.6.5.3).	Q34048
23	18.0	23075	TTCACATGGGTAGCACTAGCA	CCCTGTGTCTAGTTAAATGCCG	707	BES_602_M14	DE314245	720
23	18.5	23040	CTTTTTCTCAGTTGGGAGCG	CGGGCCAACGTTTCTATTAC	535	BET_088_E01	DE358423	642													1755	3
23	18.5	23067	TTCGAAATGATGAATTGCCA	TAGGTGTGACCGGTGCTGTA	620	BET_604_K08	DE362463	727
23	18.5	23022	CCCTTGATCTTGTTAAATGTGC	GTCCGTTGCCCTGAAAATTA	605	BET_075_D03	DE354076	807						BY917137	658	1142	0	97.1125	ws00460
23	18.5	23048	AGTTAGTATGCTACATTGTGAACTCAG	GATTTACAGTTGGAGTTTTAGAACAAA	705	BET_625_J15	DE369094	873
23	18.5	23017	AGCAAGTTGCATATGGGTCC	TGGCAAAAGGATGTTATACGA	424	BET_039_L17	DE342321	688	prgv0529	n. h.			contain repetitive seq
23	18.5	23051	CCTCTTAGGCTACCAGCGAA	AATACCCCCGGCTAATCACT	741	BET_004_J20	DE330901	794						CK524013	371	728	0	99.7305			1141	5
23	21.7	23077	AAACTTCCCGAGATCCCTTG	GGATAACTCAAGCTACAGCACG	458	BET_637_H03	DE372767	700
23	21.7	23028	TGTCTGTCTCAGGTGCTCAAA	GCCAATTGCTTTGGTGATTT	604	BET_605_G13	DE362707	780
23	21.7	23006	AAATCTCGGATCTCGACGTG	TATGAAGGGTGTTGAAGTAGCG	601	BET_013_C09	DE333745	742
23	21.7	23015	TGAATTCATTCAAATCACTTGCT	TGGTGAACGATAAAAATATGCAC	349	BET_033_N13	DE340389	587	E_EL_ovS0_25E06_F_0	l. h.				BY923068	521	938	0	97.6967	E_EL_ovS0_25E06_F_0
23	21.7	23064	TTCTTATGCAAATCGAGCCA	TGATAACAATAAAATCAAACACATCG	501	BES_088_O18	DE311196	641													645	6
23	22.2	23003	AGCGCTGTGAAATGTACGC	ATTCAAAGACTGATGAAGTATTGATG	601	BET_012_H19	DE333525	676
23	23.3	23069	AAGACTTTGACCCCTGGTCTC	GCTAGTGACATTTTCAACATTTGTG	601	BES_004_B06	DE284645	780													1092	5
23	23.3	23090	ATCATCGGACATTAGCGACC	TCATTGGTTAAGACATATACTGCACA	706	BES_060_N03	DE302380	805
23	23.3	23039	CGAGGAGAGAAAAAGAGCCA	TGACGGGTGGGGAAGTATTA	643	BET_079_P10	DE355662	738
23	23.3	23014	TGAAATTCGTAATGTAAAATTTGTGA	CATGAACAGACAAAATAAGCAAAAA	502	BET_032_I05	DE339928	689													3155	3
23	23.3	23037	TCTAACGTCAGCGGAATGTG	GTAGCAGAGAGAGTGCGGGA	414	BET_068_O02	DE351959	587
23	23.3	23016	AAGAAATCATAGACATTACAGCACCT	AAAATGTAATTGGTGTCGAAAAG	604	BET_041_O05	DE342978	696	E_EL_ovS0_26G06_F_0	l. h.				BY923140	268	500	1e-140	99.2537	E_EL_ovS0_26G06_F_0
23	23.3	23050	TGTTACAGTGGTGGAGAGCG	TCATTTCCGCATAATTGAGG	518	BET_013_I03	DE333860	753													816	11
23	23.3	23009	CCTGGTTTAAAGTAACCATCATACG	TTTATTTGCGAGCTCTCCGT	631	BET_044_K12	DE343970	720
23	23.3	23063	AAATTTTGATTAATGATCCTGATGC	TTGTTAGAAAATCCAACACATTCC	506	BES_001_K09	DE283880	672	br--1376 (full)	3e-27	Dm: type=protein; loc=2R:join(7109577..7109621,7112689..7112904, 7113188..7113459,7113518..7113875); ID=CG8357-PA; name=Rep1-PA; db_xref=FlyBase:FBpp0087086,GB_protein:AAF58589.1, FlyBase:FBgn0024732,FlyBase:CG8357-PA; len=297 (Gene Ontology associations	Rep1CG8357-PA									922	5
23	24.4	23045	CATCGTATAGCAGGCTTAGTTGAA	GCGCTTTACGATATTCTGGTTT	528	BET_611_B13	DE364530	681													137	14
23	24.4	23099	AGCCGTTATGATTATCGTCCT	CCAAATGCTATAAATTTCTGTAACTGT	512	BET_647_J13	DE375944	705
23	24.4	23031	GCCTCACAGCCTGTATCTGG	TGATTATCCACATTTTGTTGCTC	611	BET_092_D01	DE359684	721	ovS320F03r	n. h.				CK509525	567	1124	0	100			1634	5
23	24.4	23044	AGGCGCCTAAATATTTGTCTT	CGGGTATGCAGAGAAGCAAT	417	BET_025_C09	DE337595	467
23	24.9	23004	TCCTCTATTAATTCGATACCAAATCC	TGAGCTGATGTTGTTTTCCG	501	BET_029_D07	DE338863	519
23	24.9	23086	GGAGGGATTGGCTTCGAATA	GAGATCGTACCAGGAAACGG	505	BES_613_G01	DE317656	570
23	24.9	23013	TGAGCTTGTCGATTACTCGTG	AGCTGTTTGTTGATCCAGGTT	705	BET_025_L13	DE337769	808	NV060082	6e-80	Dm: type=protein; loc=X:complement(18121757..18121891,18121957..18122925, 18122999..18123119,18123294..18123440, 18123508..18123721,18123796..18123869, 18138756..18138844,18139477..18139563); ID=CG32549-PF; name=CG32549-PF; db_xref=FlyBase:FBpp0074347,GB_	CG32549-PF		BY915013	156	309	5e-83	100	ceN-3040
23	26.0	23007	CATCTACCGATTTTTGCTGCT	CCCCGGATTACGTCAGTAAA	501	BET_018_N04	DE335497	672
23	26.0	23034	GCCAAAAAGGCTATCAGCAA	CAATGTAACAAAGAGGCGCA	506	BET_060_K14	DE349337	692
23	26.5	23018	AGAGTGCCGTACGCTTTGTT	CAATTTCTCCTATATTCTCCTGTTCTT	701	BET_063_L23	DE350243	708						BB984045	175	347	2e-94	100	ovS3028H10r		1271	6
23	26.5	23026	TTGATTCAAACAAAGGGCAA	TAAGATGGAAAACGGGACCA	539	BET_089_A13	DE358686	701	NRPG0515	4e-27	Dm: type=protein; loc=X:complement(18121757..18121891,18121957..18122925, 18122999..18123119,18123294..18123440, 18123508..18123721,18123796..18123869, 18138756..18138844,18139477..18139563); ID=CG32549-PF; name=CG32549-PF; db_xref=FlyBase:FBpp0074347,GB_	CG32549-PF		BP182385	167	331	1e-89	100	NRPG0515		3820	2
23	28.1	23005	TTGATTTCGCAACAAATGACA	CAGTTTTTCCTTTTGACGGC	738	BET_032_M24	DE340028	764	e40835	3e-23	Apis mellifera: similar to ENSANGP00000003008	XP_397453		AU000652	141	280	4e-74	100	e40835
23	28.1	23100	CCCATGGACTGCATAAATTG	AGTCATGAATACATTAGTCGGCA	602	BET_643_J11	DE374626	785						CK525168	316	611	1e-174	99.3671
23	28.1	23089	ACTCACTCAAGCAGCCAAGG	CAGATGGTCGTCTTTTCAAAC	704	BES_003_D14	DE284342	808
23	28.1	23001	CATTATGTGTCATATCACTAGACATGG	TCCCACCTTCTCCCCAAG	403	BET_003_D14	DE330435	568													1837	5
23	28.6	23101	TAGCGAAACCTCAAGTGCCT	TGGTGGTCTATTGTGTGTTTCC	518	BET_649_L20	DE376682	699
23	29.1	23036	TTCGGTAAGATTTGGAGCTGA	AAGCTCCTGAATAAGTTTGAGTATATG	710	BET_063_A22	DE350029	842
23	29.1	23033	CTTCCTTCAGATGTTTGTTGTGA	AAATGTTGCAGTGCAGGGAC	501	BET_054_H13	DE347339	527
23	29.1	23038	TCGCCATTCCATCAAATACA	AAAGGAGGCTGAGAAATGCTT	614	BET_068_G03	DE351810	889
23	30.2	23023	GCCCACGACGACTATGAAGT	CGCCCCAATAATACTTTTTATCA	223	BET_076_I23	DE354516	357
23	30.2	23021	TCGAACTGGAATGCATGAAA	CATAAGTACGCGCGTGAAAA	706	BET_056_A18	DE347872	788
23	30.2	23025	AAAGAGACGTCACGACTTTGAA	CGCCAGACCCTTTACACCTA	462	BET_079_C22	DE355385	647						AB126695	122	210	2e-53	96.7213		protein tyrosine phosphatase	781	9
23	30.7	23049	AGGTCTGCCCAGTCCTTGTT	AGGAGAAATCCAGTCGGACA	527	BET_627_G06	DE369650	601
23	30.7	23012	TTGTAAAACTAGGCCGAGCG	AGTTTTCCGTCTCAAGGTCG	503	BET_015_J24	DE334540	639	wdS00876	5e-29	Apis mellifera: similar to CG11563-PA isoform 2	XP_624594
23	30.7	23097	AGGGCGAATTCGACTCTTTA	AAAATGGCAGACGTGGAAAA	544	BET_646_C01	DE375451	731
23	31.2	23011	CTCGGCATTCTCATAGTCCG	GAACATATCGGGTGTGGGAC	618	BET_027_D14	DE338251	755	wdS00769	l. h.											2554	3
23	31.2	23096	TGAATTGCCGAGAATGATGA	GCGCATCGAATATTATTGCC	511	BES_635_N23	DE324083	595
23	31.2	23082	TGATGAAAAAGAACGATTACCTGA	CCGCGGTAAAATCTATGCAA	529	BES_607_K09	DE315766	728
23	31.2	23071	TTCTTGATCCCGTCGACTTT	GCGGACAGCCAGAGAGATAG	709	BET_631_B21	DE370776	808	NRPG0619	l. h.				BP182467	147	291	1e-77	100	NRPG0619
23	31.2	23056	TTTTTATCTCTTTGTTTATGTAACGGA	CCCTTTACGCAGGAATGTAAA	601	BES_086_J22	DE310481	717													284	24
23	31.2	23029	CCACCCAGACTCCACTCAAC	AGCTTTCTCTAAATACCATACTTTCTG	512	BET_603_H10	DE362091	630
23	31.2	23073	CGACCCTGCCATTACACATT	AAAGGCCAGTCAAAGGGATT	637	BES_602_D04	DE314049	653
23	33.3	23052	AAGCCATAATCTAAAGCAAAGTGAA	ACAAATCGAATGTCATGGGAG	701	BET_092_F17	DE359740	825													89	38
23	33.8	23032	AGAAGAGGCCATGGAATCAC	TGAATATATTAAACTCGGTTGGCA	608	BET_606_M13	DE363121	696
23	33.8	23057	AGAGTTTGGCTAGTTCCCCC	AATGAGCAGGGTCGTAAAAA	614	BES_079_K01	DE308466	741													154	19
23	34.9	23102	TCTACCAAGCCATTTCACCC	TCGGCAAATCTAGTCAGCAA	504	BET_646_E08	DE375501	601													4083	2
23	36.5	23093	TACAGCAAGGTTTCCGCTTT	GCATGGATCGTGGAAAATGT	536	BES_619_M16	DE319611	718													266	21
23	36.5	23068	ACTGGCCGAGGTAATACAACA	TACTCTTTCTACTTTCCAGGTGGG	501	BET_616_F14	DE366184	669
23	36.5	23083	TCACCCTCCGGCTATCTCTA	TCGATCCGTGTCCTCTAAGC	643	BES_614_J22	DE318067	804
23	36.5	23008	CCAAAAACACTACAATAAGTGCAAA	TTTTGTTGGCTGCTTCTGTG	506	BET_015_C02	DE334399	675	wdS30898	l. h.
23	36.5	23053	TCTACAACGTAAATGCGCCA	CGCTTCTAAAGTTAGGTCCCG	513	BES_028_P01	DE291985	685	NV060701	l. h.											1167	5
23	37.0	23066	GAACGCATCACACTGATTGG	TCCCGATCGTGAACTAAGGT	519	BET_654_O17	DE378240	675													743	8
23	37.0	23035	CACCAAAACATCAAATGGAGA	CGTGTTGAAATGATTGGTGC	514	BET_059_E24	DE348948	590
23	37.0	23074	GATGCGTTGCTCTTGCTAGG	GTGACGGAGTTCATGTGACG	315	BES_602_K17	DE314204	636						CK520693	184	341	1e-92	98.913
23	37.0	23002	CACAAGGAAGTTGCTGCCTA	AAGCATTGGAAAGGCACAGT	508	BET_001_L15	DE329915	663	E_FL_prW-_11B23_F_0	1e-54	Apis mellifera: similar to ENSANGP00000020002	XP_625135		BJ986140	108	214	2e-54	100	E_FL_mxg-_23L17_F_0		3997	2
23	37.5	23042	AATATTCGGTGGATGTCGGA	CCTACCGCCATAGGTCATGT	506	BET_611_K19	DE364719	711													601	11
23	37.5	23080	TCGGGCTGTTGTTAGCAAAT	AAAAACCAACATGTCCCGTC	511	BET_640_M15	DE373747	681
23	38.0	23046	CTAATTGTTTGGGACTGACCG	TTCATTTTGCAGAATTATCTCTGTT	607	BET_618_H14	DE366894	812
23	38.0	23103	TCCTGCTCTAAGTGACACGG	AATTAAACATTGACAGATTCACGA	424	BET_644_O08	DE375065	598
23	38.0	23091	TGAATTTCAACGCCTCCATT	TGTCGCAAACATTGTAGATGC	710	BES_080_F24	DE308705	759
23	38.0	23070	CCGCACTGGTGAGTACCTCT	ACTCTTGGCTACTCCCGTCC	633	BES_060_O11	DE302399	736													178	23
23	38.0	23054	ATAGGCTTTCACCCCTCGAT	TTATTGAACGCTGGGACAGA	604	BES_002_N13	DE284218	728													3835	2
23	40.1	23098	CGGGGATCCGTGAATTTAT	AACGCAAAACATGACTAGATGC	347	BET_646_L07	DE375650	552
23	40.1	23041	AGAAGATCCGGCGAGAAACT	GTTTGCGGTTAGATTGCGAG	316	BET_615_L21	DE365991	500
23	40.6	23024	TCCCAATTGATTTTTGTTCAGA	TTCTATAATTTGGGTACGTTACACACT	703	BET_077_O15	DE354941	774	wdV40308	0.089	Tetrahymena: Micronuclear linker histone polyprotein (MIC LH) [Contains: Micronuclear linker histone-alpha; Micronuclear linker histone-beta; Micronuclear linker histone-delta; Micronuclear linker histone-gamma]	P40631		CK558817	558	1098	0	99.8208
23	40.6	23065	CTCCAGGGCTTAGGTTTCCT	CGTTGCAAGCCCAAAGTTAT	709	BET_630_K11	DE370622	801													1184	8
23	41.7	23087	CGAGCTATCTCCTCGACCTT	TGCCAACTACATATAAATAAGCTACAA	522	BES_613_K19	DE317754	564
23	43.8	23055	ATGAATGCCCGAAGGTACAG	ACTCAGGCGGAACGTGATAC	504	BES_079_C01	DE308306	643													748	10
23	44.3	23076	CGTGCGATACGTTCCTACAA	ACTGTGAGATTTCGGCGTTC	606	BET_637_J12	DE372816	746
23	44.3	23092	GCTCAACGCAGTATGGTCAA	TTTTCACAGCTACAACGACCA	630	BET_630_O07	DE370700	820						CK534696	369	700	0	99.458			2448	4
23	46.4	23079	CGACAAACAGCTGGAGTCAA	ATCTGCAGCCCTACACAACC	601	BET_640_O15	DE373785	809
23	50.6	23072	CGTCTAGTTCTTGGATAGTGGAGG	CAGTTGAGTTTACAACGTGCC	608	BET_635_D11	DE372090	721
23	51.7	23047	ACGTGATGAATCAAAGCGTG	GAATAAGCCAGTGTTGGTGCT	604	BET_618_F04	DE366846	724
24	0.0	24030	CCGACTCATCTCTAGTGTGCC	TGTTTACGATTGGAACGGTG	609	BES_602_N04	DE314256	666
24	0.0	24037	TGGATGCTGGAGTCATTACG	TGGCACTGTTTGGGTCACTA	559	BES_091_M12	DE312032	667													1401	6
24	4.8	24034	TCCACTGCTTACATTGAAACCT	TCTGAATTACGTAGTTGACAGCTT	622	BET_639_C24	DE373249	620
24	4.8	24036	CGTCTTGTAAGTCCGCACAG	GAGCTGATCAAAGGGGTGAC	303	BES_614_G19	DE318002	444
24	8.5	24020	TCTTGACGGGTTGATCAGAA	CGAAAAATTCCAATGTAAAAAGG	608	BES_080_P17	DE308918	720													1028	9
24	20.3	24004	AATCACGGTCGGAGTTTGAA	GCAATGAAGAAACCATGTCG	507	BET_040_F08	DE342525	719													1448	5
24	23.5	24035	AGTCTTGGCGAAATCTGTGA	TCAAGGAAAACCTTATTACGTGC	506	BET_641_B15	DE373837	675
24	25.1	24033	CCGGGGATCCAAAGTTAC	TCATCATAGTGGAAGTCGTTCG	702	BET_638_B23	DE372971	751
24	26.2	24018	GCTATTAGCCTGTCGCAAAAA	CGTCCACCCATCTTAGCAAT	353	BES_008_I10	DE286093	359													669	5
24	27.8	24022	GCATCGTGGTCGACTTTGT	CGACCGACCAGAAAAACAAG	311	BET_605_G02	DE362698	540
24	28.3	24001	GCTCGCAGTAAGCCACTTTT	ATATTACGGGCCCCCTGTT	506	BET_044_M24	DE344025	621
24	28.3	24003	CACCACCAGACAACGATCC	TTTGTTCCCGAATTCGTCTT	716	BET_031_I11	DE339591	819	P5PG0109	0.065	Dm: type=protein; loc=2R:complement(12669081..12669410,12669470..12669637, 12669700..12669830,12669890..12670205,12670276..12673311, 12675040..12675306,12678625..12678860, 12700949..12701036); ID=CG10936-PB; name=CG10936-PB; db_xref=FlyBase:FBpp0086053,GB	CG10936-PB		BP183602	552	1094	0	100	P5PG0109
24	29.2	24002	TCTTGTCGTGATCTTCGTCG	CGACACTCTTGACTCGGACA	212	BET_029_D18	DE338874	324	E_EL_vg4M_03D23_F_0	l. h.				BY924272	287	545	1e-154	99.3031	E_EL_vg4M_03D23_F_0
24	30.9	24026	AGGAATGTTTACGTCGCACC	GTCTTTCCAGATCCAGGCAG	716	BET_630_N09	DE370681	759
24	39.7	24013	GTGGACATGTTCGTGCTGAT	TTCGGTCTACAGGATCTGGTG	635	BET_630_A04	DE370404	723	fbS20836	2e-58	Apis mellifera: similar to CG14476-PB, isoform B isoform 2 (/note="Glycosyl hydrolases family 31)	XP_623603		BP124820	142	281	9e-75	100	fbS20836
24	42.6	24007	ACTGGCTGGATGGAGAGAAC	CAATGCAAATAAACGGCAAA	604	BET_093_F04	DE360073	758
24	43.1	24017	GGATGCATTCATACTTGAATTGAG	CGTGTATTCGTTGCAAATTGA	403	BES_058_A08	DE301528	527													467	17
24	43.1	24024	GATTTTACGGCGCCAAACT	ATAGACGACAGCAATACGTGG	701	BET_625_F19	DE369018	701
24	46.8	24016	ACGTCTGGAGCTAATAAAAGCG	ATGCGACTGAATGAAAATGCT	401	BET_064_O20	DE350637	565													1021	11
24	47.9	24009	GAATCTTTGATGAAAAAGAACGC	GACCGAACACTGTAGGGGAA	506	BET_615_F19	DE365876	724
24	51.6	24006	TTTTGACAAGATTTGTCTGAATCC	AAATGCATTATAAGTCGTAACGATAAA	602	BET_602_I07	DE361803	722
24	51.6	24011	TGACCACCATTTCATTTCATTT	ACACTTGGTATCGGTCCTCG	332	BET_610_P21	DE364523	408
24	52.1	24012	GACCTCGAGAGTGATGGACC	CGAGGAAGGAGAATGCATAAA	538	BET_614_M14	DE365689	556
24	52.1	24021	GGCATCCTGACACTTGACCT	CGCTGCAACATCTCTCTGAC	607	BES_002_L07	DE284180	807	ws30561	3e-11	Hs: Zinc finger protein 236	Q9UL36	the same as wdS0561	CK534149	586	1146	0	99.8294
24	52.1	24005	AAAAACCTTACCGTCAATTTCG	TAGATTTCAAGAGCAATTCGG	401	BET_045_D04	DE344155	506													1417	6
24	52.1	24027	TGGAAGTGGACAAGAAGCAG	TTTCAAATGATCAACCCTTCG	301	BET_641_N08	DE374078	575													349	7
24	52.1	24014	ATACAAAACGCCCTTAACGC	ATGTGGTAATTGAGGCTCGC	643	BET_630_B21	DE370441	718
24	52.6	24015	CAGGAGGGTCCTTGTAGCTG	TGGTGGACTGGTAAGGGACT	415	BET_627_A12	DE369524	693
24	55.2	24023	ACAGAGTCAGCCGATTGCAT	CCACTCGGATATTACAAGCG	601	BET_607_E04	DE363280	694	E_FL_e100_08O21_F_0 (full)	2e-78	Apis mellifera: similar to Rpb8 CG11246-PA isoform 1 (/note="RNA polymerase subunit 8; subunit of RNA polymerase I, II and III); Dm: Rpb8 CG11246-PA; Cytogenetic map 3L: 78E5 (Gene Ontology associations DNA-directed RNA polymerase II, core complex;	XP_394557		BJ984669	240	476	1e-133	100	E_FL_mxg-_13D20_F_0		742	13
24	56.3	24032	CACCTTTAAACCCGAAGAAACA	CCGGATGAAATGGTAACGAC	610	BET_637_L16	DE372860	825	NV060258	l. h.				AV398764	485	882	0	98.3505	NV060258
24	68.1	24008	GCGAAGTCGACTGCTTTCC	TGTTTTTAGTATCAACATCCAAACATC	601	BET_611_P12	DE364821	747
24	68.1	24010	AGTCGGCTCCATCATCAGTC	CGTCTCACAGCAGCCAAATA	401	BET_064_C10	DE350377	605													3530	2
25	0.0	25021	GACCAATTGCCCAACATCTC	TCAATGGTGTGAATAGCTGGA	549	BET_073_B14	DE353373	671
25	0.0	25013	TGGTTTCATCTTTTGACGACTG	GCAATGTTTATCGCCAGCTT	611	BET_038_P09	DE342071	687	E_EL_fcP8_13G02_R_0	l. h.				BY928086	447	862	0	99.3289	E_EL_fcP8_13G02_R_0
25	1.3	25059	TTTAGCCTGAAGAGTTCCGC	AAAAGCACCAGACCAAAGTCA	449	BET_642_C14	DE374183	593
25	5.8	25006	CACGTGATACAACGTTTGCC	GCAGTTGGTAGGATATTTATTTGAA	607	BET_014_F03	DE334133	690
25	6.3	25041	TCCTCGTACTCCCACAGCTC	AAGTACCGGCACATCTGCTT	511	BET_630_P18	DE370733	799
25	8.4	25045	AACGGCTGGAACGGTTTATT	TTCTGACACAATTGAAACGTGA	632	BET_632_O22	DE371387	720													5850	2
25	8.4	25012	TGGTTTCGATCGAGTGAGAG	TCACATTCTCTTCTGGCCATT	510	BET_038_H21	DE341915	637	mg--0587	9e-05	Dm: type=protein; loc=2R:2054030..2054746; ID=CG30159-PB; name=CG30159-PB; db_xref=FlyBase:FBpp0088701,GB_protein:AAS64795.1, FlyBase:CG30159-PB,FlyBase:FBgn0050159; len=239	CG30159-PB
25	9.1	25023	CCTTACTTGGCCATGGTGTT	ATTGTTGAAGTCAATGGGCG	522	BET_608_C04	DE363573	580
25	10.5	25047	CCAGGTAATTGCCACAGGAA	TGGAGCTCAGTTTCAGACGA	505	BET_647_J20	DE375950	587	E_FL_e100_02E22_F_0	5e-20	BOVIN: Mitochondrial 28S ribosomal protein S5 (S5mt) (MRP-S5)	Q2KID9		DN237522	127	252	7e-66	100	Bmp20_89
25	10.5	25022	TTTCAAAGAATTAAGTATGACTCCTCA	ATATTGGATTGCCCAAGCAT	607	BET_080_P05	DE355989	723													756	16
25	12.1	25008	AATACATTGCCACCGATCCT	CTCACAAAATTTAATGGGCGA	701	BET_052_H12	DE346618	712						CK541749	128	254	2e-66	100			5467	2
25	12.1	25003	GAGCAGACCGAGAAGGTTGA	CAATTCACACTTTACGAACCGA	607	BET_019_J01	DE335746	672													3226	2
25	12.1	25031	TCGTTTTTCAAGCCATTTGA	GTATGACCCCTCAAGGTTACTAGA	307	BET_621_C14	DE367741	461
25	12.1	25032	GTGTTTATTGAAATAATTAACTCGTGA	TTCTCGTCTAATATTTACGTGTCTGAA	722	BET_626_C08	DE369254	808
25	12.1	25025	CACTGAGTGATCCCACATCATC	ACCTGTCTCAATCTTGTAAACACA	453	BET_605_F08	DE362686	678													1623	4
25	12.1	25004	TTTTTACCCTTGTGTTGCCA	GAAATGATATGAAGGTAATACGGTAAA	401	BET_025_H14	DE337693	478	prgv0363	l. h.				CK541470	292	563	1e-159	99.3151
25	12.1	25029	ATTGTCTACACGCCGTTGCT	CAAAGGGATCCGGTTTAATG	606	BET_075_I04	DE354178	724	wdV40184	8e-24	Dm: type=protein; loc=X:complement(378241..378582); ID=CG13365-PA; name=CG13365-PA; db_xref=FlyBase:FBpp0070155,GB_protein:AAF45524.1, FlyBase:CG13365-PA,FlyBase:FBgn0029529; len=114	CG13365-PA									5525	2
25	12.1	25048	GTATGTAGCCTCTGAGCGCC	GACCACGACCACTCTGTTCA	577	BET_632_B21	DE371118	785						CK517678	155	236	5e-61	94.1935
25	14.2	25034	CGAAAACTGCCAAGAGTGTG	CGTTCCGGCTTAGAGGATAG	618	BES_070_O04	DE305604	645
25	14.2	25018	TGAGTTCCGCTCGTTTTCAT	AGTCACACAACAATTCGACACG	401	BET_057_D11	DE348274	540						CK510376	326	567	1e-161	97.546			61	26
25	14.2	25060	CCGGGGATCCTATCTCATAA	GACCATTGCGTCACATTATTT	627	BET_643_B20	DE374470	705
25	14.2	25011	CCAGACAATTATATTGGAAGCGA	TGCAAGTGTCAATAGCGTGA	503	BET_037_L19	DE341667	697
25	16.3	25033	AACCTGTTTAGGGCGATGTC	CCGCAAGGTTGGGTAGTAAT	347	BET_617_K15	DE366627	681													2657	3
25	17.1	25017	CAACGACAAAATGTCGGAGA	ACAACGTCCGTTTGAGCATA	413	BET_055_B06	DE347536	557
25	17.9	25040	TCAGTTTCAGTGAATCGCAAA	AACTCTCCAGTAACATAGCACGG	301	BET_635_C02	DE372067	464
25	18.4	25016	GAGTCCTGCAGGCGAAATAA	ACTTCGTCAACTTGGTTCTCTG	401	BET_051_B01	DE346131	618													2168	3
25	18.9	25020	GCCCCTTGTACGTGACTCTC	AAAGCTCCCGCATACTTACTT	608	BET_074_M14	DE353929	685													1454	4
25	18.9	25037	TAAACAGGACGCCCAAGAGT	AGGTCTTTGATGTCTGCGTG	504	BES_079_O14	DE308552	588	E_FL_e100_18C10_F_0	7e-12	Apis mellifera: similar to CG33515-PA (/note="Immunoglobulin)	XP_396815		BY942099	229	454	1e-127	100	E_FL_e100_18C10_F_0		978	5
25	20.5	25038	CATGGCGAAGACTACGTTCA	AAAGCGTACGTTAGTGCGGT	614	BES_096_B13	DE313374	823	heS00091 (full)	4e-23	Zebrafish: H/ACA ribonucleoprotein complex subunit 3 (Nucleolar protein family A member 3)	Q6DRH5									1275	9
25	21.0	25052	GAGGGATATGGCAAACATGC	GGTGTCTCATTTTTAGTTGGTCG	740	BET_636_E18	DE372401	887													5809	2
25	21.0	25058	ACACTGATACATTCATGCGAGC	GTTCAGCTACCATCAAACCTG	501	BET_641_O10	DE374103	597
25	21.0	25030	TCAAGTAAAAACGCGAAGCA	TGCAACATCCCAATTTCTCA	313	BES_009_K19	DE286445	398
25	22.1	25010	TAACTCACAATATTGGCAAAGTCAA	CCGCTTTCAGACAACACG	401	BET_029_N05	DE339052	555	e40h0457	n. h.
25	22.1	25015	TTTTCCTGGCATTATTCCAAA	GACCCGAACAGACTGAAAGC	509	BET_035_A16	DE340792	546	br--1825	l. h.				AV400806	539	1037	0	99.2579	br--1825
25	23.2	25014	CCGTTTCCCGATCATTCTAT	GCGAAAAGCGCGTACATATT	502	BET_040_A18	DE342432	725	wdS31054	4e-85	Apis mellifera: similar to ENSANGP00000013305	XP_623775									425	12
25	23.7	25042	CGAGTACGCCCGCTCTAC	AGGTCAAAATGTTTTCTTTGTCG	601	BET_626_M13	DE369443	812						CK491539	519	989	0	99.0366
25	23.7	25063	TTGGATGTCGAGTTCACTGC	CAGCATCCGAATTTAGTGGT	301	BES_604_E14	DE314722	497
25	23.7	25026	AGCGTTTGTCGTGTGAACAA	ATTAAGAGGATCACGCGGC	406	BET_091_F16	DE359450	547	wdS30954	l. h.											4600	2
25	23.7	25024	TCACACAGGATTCACGATAAGC	TGCAATGTGACTGATAGATGTTG	716	BET_091_P11	DE359614	815						CK527872	284	507	1e-142	98.5915
25	23.7	25002	CTCCTGGGTAGGTGTTCCAA	TCGTTCAGTCGGTTTCTGTG	637	BET_005_M22	DE331305	694
25	23.7	25061	TCTTCCATCAACGATCACCA	TTGAAGTTAAAGGCGTAACGTG	657	BES_604_G05	DE314756	753
25	24.2	25043	CGGAAATCATTACCACCAGG	TGACCCACTGTGAAGATCCA	754	BET_627_P13	DE369836	847
25	24.2	25009	CGATCCTCTAACTACCCTCACAA	TACGGAAGTAACCCAGAGGC	509	BET_019_B20	DE335593	619													654	11
25	24.7	25005	CCACCAGTGTAATCGCTTGA	CAAATTCAAATAGAAGGCGCA	503	BET_020_M03	DE336142	763													2672	3
25	24.7	25007	CGATTTGTTCGTAGCACACG	CCCCCTTTCACAGAACTATGC	402	BET_015_D24	DE334434	544
25	26.3	25044	GGGATCCAACGTTTCAGAAG	GCCCAACACTCAGATCCATAG	672	BET_630_N11	DE370683	741
25	26.3	25049	CCCGTGCTTCGTTACATAAA	GGGCATTCGTGTTACAACCT	401	BES_603_P02	DE314607	635						CK522616	572	1078	0	98.7762			1745	4
25	27.9	25057	TCGTGTCGCCTTCTCAAAGT	CGAGGACAGTGAAGGAAAGG	510	BET_640_J11	DE373691	682						BW997971	125	216	4e-55	96.8	ES2862
25	30.5	25019	TCTTTCACAGATGGAAAACGG	GCAATAGAGAACTACATTGCATCTTC	601	BET_066_K06	DE351227	782	wdV40472	l. h.				CK548957	176	317	2e-85	98.8636
25	35.3	25051	AGCTCGATGAGCGAACTAGC	TCCCTCATTTCTGCACCTTC	734	BET_637_E10	DE372717	894
25	35.3	25065	GTTGCGCTTCTGCGATAGTT	TAAACGACAGGCCTCGACC	402	BET_649_J13	DE376633	582
25	38.5	25001	CATTCGGGTTGAGGTTCAAT	TGAAAACCCGTTGCTAATGA	603	BET_005_O19	DE331344	764
25	38.5	25053	AAAATGACATGTTTTGGGCG	GACGCTAAGGTATGGCATGG	715	BES_633_C08	DE323250	826													1135	8
25	42.7	25046	GGGGATCCTGTTCTCGTCTA	AAAAAGAAGTTTTCTCTCTTGTTTCG	707	BET_632_M12	DE371334	815													26	21
26	0.0	26004	AACGTGGAAAATGGAATACACC	TTGTTTCTTGATTGCTGATTGTTT	631	BET_008_J09	DE332230	754	E_EL_fcP8_04A11_F_0	l. h.				BY919019	660	1277	0	99.3939	E_EL_fcP8_04A11_F_0		237	6
26	0.6	26042	TCGTCGGTGATTGTGTTGAT	CCATCAAAATTAGCCCAGGT	408	BES_608_E03	DE315966	561						CK537694	130	242	6e-63	99.2308
26	4.2	26001	TGACATTGACGTTGTTGGCT	TTTCAATGTTAATCGCTTCGG	507	BET_006_G15	DE331509	725
26	4.2	26047	ACAGGAGGTTGGACACGAAC	GCAACATTTTTGCAAAGACAA	625	BET_650_O23	DE377071	793
26	4.2	26020	TTCCGTCCTTCATTTCTTTCA	GGTATCAGTGATTATGGTTGAATTT	702	BES_076_O07	DE307513	786
26	11.6	26041	AACATTGATTGGTGCTTCGC	CGACCACCGACTTAGCAAAT	317	BES_605_C07	DE315004	404													5752	2
26	12.7	26026	GCCTATGTCCAGTTTGGTCC	TACTGCGCAGAGGGAGGTAT	407	BET_635_I23	DE372186	550
26	15.3	26028	TTAGGATCATGATAGCCTAGATAATTT	AGCAGGATTGTAAACCCACAA	522	BES_088_H04	DE311035	603	heS30997	l. h.											536	6
26	15.9	26005	CGACCTGCAAAAGTAGCCAT	TTCAGGGCACGTTTATTTCC	363	BET_055_I03	DE347683	446
26	21.7	26037	AGCCTGAATATACGTGCGCT	AAGTCTGAGATTAATGCACATTTTACA	609	BET_638_K09	DE373099	727
26	22.5	26006	TGTTGCGGACTTTCAGTGAC	AGTAAACTGGCCACCCTCTG	347	BET_084_N23	DE357275	462	heS30412	1e-27	Apis mellifera: similar to ADAM metalloprotease	XP_394078
26	22.5	26009	CGTTCGAAATGGTCATGAAT	GCGTATTGTGATATGCCTGG	606	BET_006_J11	DE331570	731
26	23.3	26016	CAGTGTGGGGATTTTGAACA	CAGTTGCGGCATTACCTACA	772	BET_082_D07	DE356381	868	ws00960	l. h.				AU004130	723	1314	0	97.9253	ws00960
26	23.3	26021	CCGAATCGATTTGTGTTGTG	TGAAGTTAATCGCGGTCTCC	737	BES_009_P16	DE286552	822													207	16
26	27.4	26046	AAACTTCGCTATGATATTTGCAG	AAACATTGAAACGGCTGGAC	511	BET_650_G06	DE376891	714
26	30.4	26007	CAAGGTTCACCCATTTGGAA	TATTTGTGGAAATAGGCCGC	508	BET_088_A07	DE358340	645													867	8
26	36.0	26023	TCTTTTATCATTTTCGGCGG	ACCTTATGTCATTCTTTGTCTTTATTT	717	BES_082_A02	DE309250	817
26	36.7	26031	GGCCGTTAAGAATTATGACCC	GAAGTCTTCCGGGTCAGCTA	513	BES_601_B04	DE313694	656
26	38.7	26019	AACGTGTTACGCACGATTTG	GAGCAATCAGCTCAGGGAAT	704	BES_009_H01	DE286367	831	e96h0605	l. h.											326	15
26	38.7	26039	TACTTGCTCTCTCCCACGCT	ACTGAGTTTCTCGCCTGAGC	426	BES_605_K05	DE315145	639						CK524338	242	424	1e-118	97.1074
26	39.2	26025	AGTAGCGTTCTGATGCTGCC	TTTTTGAGAATCCATTTTAATTTCG	413	BET_655_H02	DE378390	513													513	13
26	41.3	26036	TCGTTCTGTTTCAGTTTGCG	TCACACTTCAGACGTGACCTG	528	BES_627_O22	DE321884	801													324	24
26	41.8	26040	TGGCTACTTGAGCATTTTGAGA	AGCAGAAAGAGGTTGAATTATGA	615	BES_604_L15	DE314866	654
26	43.4	26002	GGATTTCATTGGCGACGAC	GGACGAACATCCCGAACTAA	505	BET_047_B24	DE344796	586						BW998851	388	676	0	97.4227	SES1383
26	44.5	26038	TGTAACCCAAGGTGTCCAAC	AAAATGGTGGTCATTTACTGTGA	601	BES_607_M16	DE315813	784						BP120888	247	289	4e-77	90.2834	ceN-3835
26	45.6	26029	TGGATGTTCTTGGCAATGTC	AAACGTCATTGTGATTATCGGA	531	BET_635_D05	DE372086	634						CK557015	439	839	0	99.0888
26	46.7	26024	ATAGCCATGTCGGTGTTACCAT	ATGTTGTCTACTTAGTGTTTCTTCAGG	501	BES_088_B24	DE310940	600						DN985269	290	575	1e-163	100	005101_WD-050501		672	12
26	47.8	26027	CGTGCGCTAAATTCGACATA	CAGCCAACTTGTAATACCCCC	625	BET_603_I08	DE362109	781
26	47.8	26003	TGCTGCTCGATTTAACTGTCA	AAGCCTCTCGCTTCTTCAAT	351	BET_052_O01	DE346765	511	ovS322D01f	l. h.				BP180954	374	680	0	97.861	ovS322D01f		5549	2
27	0.0	B010	CGTTTATAATTAGGCACGGACTG	TGAGGATGACCACTCCACAC	402	BET_088_G01	DE358464	413
27	0.5	B036	CGACGTGACAGATCTCAAACA	TGTGACGAACTCTTTAAACGCA	401	BES_602_G15	DE314119	671
27	0.5	B025	ATATTAATAAACCGCATAAAACATTTC	CCAGTGGCCATGGTATTGTA	601	BES_087_I05	DE310738	791	heS30612	1/E-26	Apis mellifera: similar to Carbonyl reductase [NADPH] 1 (NADPH-dependent carbonyl reductase 1)	XP_623474									397	14
27	1.0	B038	ACGATCGGTTCCACTCTCAG	TCTGTACCATGCCGTCCATA	602	BES_606_L14	DE315483	674
27	3.6	B017	GCCTAGCAGTGGGATGAAAA	TTCTGACCTGGTAACAAAGAACT	407	BET_049_B12	DE345461	582
27	5.2	B030	ATTCAGGAGGGTTGGGTTTT	TGCTGTTGGAATACCAGCTC	417	BET_633_N15	DE371706	688						CK522241	181	260	3e-68	93.9227			3970	2
27	5.2	B018	TTGGAAAACACATCAAAGTTACG	TAATACCACGACCGTCACGA	411	BET_025_G18	DE337676	578	E_EL_vg4M_04D07_R_0	l. h.											182	23
27	6.9	B022	AAAACAAGCAAGCAACAATATGA	TTTTGAAATGGTTTTGATTCGTT	505	BES_092_O09	DE312355	683													383	8
27	13.7	B040	TAATGACGTGTTTAGGGCCG	AAGAGAAAGTCTGTATTTTGAACGG	601	BET_644_F12	DE374877	726
27	19.0	B004	GCTGTACTTTCACCGCACTG	AGGTTAAGTCAATGTGAGGTGTCA	301	BET_015_D05	DE334422	458
27	20.6	B003	CGGAGCACAGACAGTTAACCA	TTAAGTGCACGAATGAACCG	401	BET_005_M05	DE331290	520
27	20.6	B032	GGTGATTCCACGTGCAAAGT	TGCTTATCAAGCTTTCTCCACA	624	BET_093_M10	DE360227	724	NRPG1991	7e-16	Apis mellifera: similar to vrille; Dm: vrivrille CG14029; Cytogenetic map 2L: 25D4--5 (Gene Ontology associations locomotor rhythm; protein heterodimerization activity; cellular physiological process; transcription, DNA-dependent; bris	XP_393735		BP183506	373	739	0	100	NRPG1991		1654	4
27	22.4	B012	GGAATTTCCAGAATGGGTGTT	CAACATCTGTACAATTCCCAGC	601	BET_059_L22	DE349091	694
27	22.4	B007	TTCAATGAAGCTCGTATCAAGA	ATGGTCACGTTTCGATGTTG	402	BET_011_M16	DE333301	501	wdS00408	2e-17	Apis mellifera: similar to ENSANGP00000027846	XP_393101									2799	3
27	24.2	B005	TCTCATAGCCGATCACTAAACG	GCGCTGTAAATACAGTCATGC	604	BET_026_L19	DE338089	735	epV31262	l. h.				BP123598	146	250	3e-65	96.5753	epV31262
27	24.2	B013	GATTCCCTGAAAAATGTCGC	AAAAGTTAAATTGGCGGTCTTG	601	BET_087_J20	DE358198	876
27	24.2	B008	TGTCTTTTCTGGAGCACCCT	TGTCATCACATAATGTCAACGG	200	BET_033_P22	DE340441	354
27	27.4	B037	AAATCTTAGTTAACCAGGAACAACAAA	TTAATATTAGATTATGGGTCGCTTC	501	BET_636_C02	DE372353	806
27	28.7	B033	TAAGAGGGTTTTCGTGTCGC	ACGCGTAATTTGTTAAGGGC	528	BET_627_A16	DE369528	698
27	30.0	B001	TATTTGGTCCAGCTCGCTCT	CGAAAGAAACCAAGAATGCC	701	BET_001_I11	DE329846	770
27	30.5	B011	CGATAGTTCACAATGCAGATGTT	CGTCAGCTTAGTAATAGGCGTT	613	BET_054_A24	DE347197	650													156	17
27	32.1	B016	TTCACGATGTCATTCCCTCA	CTGGATCTTGGCCAAATTGT	409	BET_623_G10	DE368408	741
27	34.7	B014	CAAAGCAATCCATTCGCATA	ACTATCCCCGCCAGAGAGA	505	BET_080_G08	DE355806	604	ws30197	l. h.				AU005056	266	456	1e-127	96.9925	ws30197		445	14
27	34.7	B027	CTTAGCAGTAGTAAAGCTGCCTATTT	AGTTTCGAATGCAAAATAAACG	501	BES_088_K04	DE311103	629													714	8
27	34.7	B002	AACTTCGAAGGAGGAGATAAACC	ACTAGCCTTGATGACCGTCG	749	BET_003_O21	DE330672	895	NRPG1349	5e-54	Apis mellifera: similar to CG32019-PA, isoform A	XP_624804		BP183028	142	250	4e-65	98.5915	NRPG1349
27	37.3	B009	CTCGTTCTCCTTGATCAGCC	CTCGACTGAAACTTTTGCCA	630	BET_043_J10	DE343590	782						BJ982082	147	276	6e-73	98.6395	E_FL_BmN-_07I10_F_0
27	37.3	B039	CGGTCGTCCGTTATCAATTT	CGAAACGCATTACTGCTTCA	302	BES_601_P13	DE313982	360
27	37.3	B024	TGCTGTGATGATTTAATGAGGC	CGACAGAATGTTCTCGACCC	621	BES_083_M07	DE309722	722	wdV40222	l. h.											785	17
27	39.4	B031	GCAAAAATTGTCGAGACACC	CAGAATCATCAAACCTACCTGGA	601	BET_094_J04	DE360515	591													570	11
27	39.4	B028	TATCGGTGCAAGTCTCAGCC	ACGGTAACCGAAATAAGTGTTAATC	501	BES_082_K03	DE309423	644	heS01053	9/E-57	similar to ENSANGP00000015204 [Apis mellifera]	XP_394726	2 copies (nscaf2800 (B) and scaffold1437 (?))								573	8
27	48.5	B023	TGTGTTAGCATGTTTGGCAAC	AGCATATTTTGATGTGGCGA	501	BES_087_A05	DE310600	649													87	27
27	48.5	B015	CGGGTCGTAAAACCAAACAG	TTAATCTGTTTCCCGTTGGC	343	BET_025_F18	DE337658	416
27	52.7	B029	GCCGTCAAACTATTCAGCGT	TTACAATCCATGCGACCTTG	336	BET_635_K10	DE372216	405													4286	2
27	52.7	B006	TTTAATTGGTTTGTTGGATGGTT	CAACATGTTCCCCCAACATA	501	BET_013_O19	DE333993	719	wdS00770	9/E-59	Dm: type=protein; loc=X:join(8249188..8249650,8251299..8251696, 8252857..8253181,8253253..8253399,8253470..8253617, 8254135..8254340,8254410..8254558,8254669..8254869); ID=CG33181-PA; name=CG33181-PA; db_xref=FlyBase:FBpp0071153,GB_protein:AAF46385.1, Fly	CG33181-PA	2 copies (nscaf2797 (B) and scaffold783(?)
27	58.0	B034	CCATGAGTTCCTGCATTTCA	CAACATTTTTGACACGCGAC	637	BET_633_P06	DE371743	743						AB048355	232	202	7e-51	87.069		chitinase precursor
28	0.0	A028	TCGACTGTTTACCATTCGGTC	TCGCCCGCGTCTATTACTAT	426	BES_601_I05	DE313841	515
28	3.2	A001	GCGCAAAGCAATAAGACGTT	TTTGGGTGTGTCATAGGCG	471	BET_015_P19	DE334651	567
28	6.9	A027	AGCCTGCGATAAATCAGTGC	TTGTTTTAGCAAATGGGCAA	719	BET_630_G18	DE370545	873													5548	2
28	10.6	A005	TCCAGCGGACCTCTTTCTTA	GTTTTGCTCTGGGCCTCTTT	328	BET_072_F15	DE353118	374													2163	5
28	12.7	A008	ATTTTTGATCTTCATGCGCT	ATTTAGGGGAGGTCTTTGCC	517	BET_080_L13	DE355912	569
28	16.9	A006	TTAGTTCGATTTGAGAGTTAAGATGA	CAATCTGCTATCTTTCCTTCGG	203	BET_080_O22	DE355982	429													2365	3
28	22.1	A026	TTACGGCCTACTGATGACGA	CCAAAATCCTCTTGTACATTTCG	526	BET_630_N05	DE370677	733
28	22.7	A016	TCATAAATTGTCTTCCGAACAA	TTTTGTTTCGTGCGTGTTTC	616	BES_088_N17	DE311174	799
28	22.7	A034	CGTCGAATTCTAACTACAGCCC	TGAAGGCATTGTTATTGTCTTTG	608	BET_650_N08	DE377038	764						AB211535	107	204	2e-51	99.0654		putative cholesterol transporter BmStart1	2687	4
28	22.7	A010	ATTCCTTGCTTACTCAAAGATTTCAT	TTGTATTTATTTCTTCAAAAGACTTCA	501	BET_055_O24	DE347833	595
28	22.7	A015	TCGATTTATTTGGACCGTGC	CGGCTCTCCAGTAAAGATGC	603	BES_079_M11	DE308513	745													308	11
28	22.7	A003	CCTATCACGTGCTATCATGACG	TTGAATTAAAGCACCGGACC	501	BET_016_G20	DE334798	564	NV021794	4/E-49	Dm: type=protein; loc=2R:complement(17730658..17732271); ID=CG9952-PA; name=ppa-PA; db_xref=FlyBase:FBpp0071835,GB_protein:AAF46886.1, FlyBase:CG9952-PA,FlyBase:FBgn0020257; len=538 (Gene Ontology associations SCF ubiquitin ligase complex; nuclear ubi	ppapartner of paired CG9952-PA
28	23.2	A007	AAGGCTTAAACCTCAAAAGCG	ACGATGGAAACCTAAGCCG	401	BET_085_I04	DE357499	620
28	23.2	A035	ATCCACCCACATCCAGTCTC	TGTCGCGCACGTACTTAATG	608	BET_648_F07	DE376208	642						BP179614	186	262	8e-69	93.5484	ovS304H01f		2844	3
28	23.2	A017	TTTTTGAGGAATTTTCATTTGATG	GAAAAGCCTAGTATGCCAAGAAA	616	BES_093_P12	DE312665	866
28	23.7	A032	GCGACGTCTCTCGTAGCTCT	TCACAGGTGGCACTTTCAGA	476	BET_636_P05	DE372624	718						BP121119	248	381	1e-104	94.3548	ceN-4442
28	24.8	A033	CTGTTTCTCGCAAAATGGGT	CCCAGGGTATGTGAGGCTTA	548	BES_092_E06	DE312170	690													472	7
28	30.7	A030	GTTCAGTCGTTTCGGAGCTT	ATCGCCTCCCAACCCTATAC	523	BES_606_C11	DE315286	703													799	17
28	36.0	A024	GTCACAAACTCGAACAGCTGAC	AGCCGTTAGACCATCCCACT	501	BES_091_E21	DE311891	618													189	31
28	36.0	A009	GCTTAGGTTTCAACGTCCTGA	ATTCGGTCTTGTCGCGCT	532	BET_610_D05	DE364259	546
28	37.3	A029	ACCCACTAAACGACTCCCCT	AGATTGAAGGGGCTATTGGG	602	BES_602_C04	DE314030	643
28	38.6	A025	TCATGTCCCAGGATGCTAAA	TTTGAAAAGACCTTTGGATATGG	419	BES_001_L08	DE283901	598						CK543548	484	952	0	99.7934
28	39.7	A014	CCTTGCGGGACTCCTTAACT	TGAATTGCGCACATGTTTTT	536	BET_027_J22	DE338387	674	prgv0477	l. h.			contain repetitive seq
28	39.7	A013	CCTTAATTTCCGGGATCTGA	AGGGCCTATTGTGAGTCTGC	514	BET_081_A23	DE356028	761													276	9
28	43.4	A031	ATTGTTACAACGGCTGCCTC	TCAAAAATTGCATTTAGTAAGGC	707	BET_636_K06	DE372516	815						CK516242	147	212	8e-54	93.1973
28	45.0	A002	TACCCTGACAATCTGACGCC	TTTTGTAGGTCAAACACGCA	521	BET_018_A08	DE335254	583
28	45.0	A004	CCCCGCTTTTGTTTTTGATA	AAGGTTGCATTACGACCCAC	732	BET_056_F03	DE347972	807
