# Supplementary material for: A BAC-based integrated linkage map of the silkworm Bombyx mori
Source: Genome Biol. 2008 Jan 28;9(1):R21. doi: 10.1186/gb-2008-9-1-r21 (PMC2395255; doi:10.1186/gb-2008-9-1-r21)
Supplement: Additional data file 2 — Column 1 lists the contig identification number (ID). Columns 2 and 3 list the contig size and number of BAC clones assigned to a contig, respectively. The remaining columns list the BAC clones composing each contig. [file gb-2008-9-1-r21-S2.xls]

## Sheet: BAC contigs
Contig ID	Size of contig (kb)	No of BACs in contig	BACs participating in contig
1	840	56	084N04	084O20	505H05	511P01	070E02	526O14	536N08	654F19	606P01	063M02	003K13	058H24	089O08	621E10	082P19	090D24	027J15	027G01	091B01	607N19	091A01	091B02	021B05	550K02	045D21	040P10	028L10	511B23	055I15	053B02	096C09	090F19	638C24	545G02	092I03	652P20	627E12	093J18	096C10	086I23	053A04	053A03	526A06	079G06	047G09	545O06	096D10
2	1940	65	019B13	019H05	091H05	091I21	504K04	053E01	544G09	087K21	085O08	601K20	079P23	085A22	532E05	045D22	045B24	511M01	052C13	080N01	080O24	634A23	630K21	084D23	089G18	629M16	070N13	647K05	642G11	614H18	042I15	085K03	509D10	628O06	559E18	540A08	084D22	521G01	516E23	085K02	044M12	085K22	085K23	503D15	631P11	505H21	069K20	094D08	042I14
3	550	27	091H10	545F08	091B10	082J17	008G23	077I18	026J16	546D17	073E23	028K05	042P18	042P22	096I11	086E11	062M09	062N10	027O06	042C11	028L09	086E12	077J11	641P10	552C14	057C05	523G02	534M15	642O03
4	1270	45	554F15	536C22	517C03	551H02	516F06	093M16	009N17	522F03	093L17	621C02	093L18	078N21	084H14	082P01	093M18	082C20	644B14	084M13	639A09	654I07	654G08	082C21	523G06	087J18	003H22	084A05	631A14	608N12	004A08	075P07	084D05	089I08	096B07	522D04	632J19	519N04	084O05	059M23	087P20	093M21	060B02	045E04	615K03	602F24	027F01
5	880	27	080E04	608E19	076B05	080P08	532G23	080C12	092E21	080K04	525J01	539N23	088N13	512I10	089L12	038K20	547D11	081O02	071B03	086O24	086O23	056M19	056M20	519F01	065B22	540O04	092N16	058B10	015J06
6	1220	47	629I10	537B22	029D10	031G17	040M05	004I16	086E06	026L03	546N16	072A10	041E19	033I10	070A23	040N05	517N04	518L03	003B23	035J10	529B05	082F20	541O02	611O07	602K10	540J02	638M10	540I15	063E16	063D16	542O12	548F07	537H03	060B03	059G20	001L14	601L10	544N16	079M07	084M14	010P14	518M14	502L10	084O06	094B12	549L09	548N10	001O18	539E18
7	470	15	519E05	504O09	526P14	550O20	060O12	091I14	091I15	091G22	545H09	065G07	086F04	063A03	621G02	019A16	008B12
8	1620	58	019F20	009N24	510A15	011P18	551P10	528I04	087C03	617B03	096E06	501K23	090B05	090B07	501E23	090B06	515G21	090H06	033E20	519F20	505G10	090B01	059F04	033E19	005D20	090B02	021A17	090B03	541K20	077E22	544N20	058J15	534D19	021A18	002A06	093J21	089F06	089F05	033D24	070H23	074B15	096D06	080F23	070D21	070B13	057G08	083L03	009P01	610L07
9	500	18	533I01	529G15	628H04	602N01	086B02	608I19	613J16	059J09	544B19	074A23	081D07	044G06	044G05	079O17	044J03	059J10	529C09	529G04
10	1140	40	081A21	004B07	004N14	086K21	086K20	031I03	082P02	082H24	602D11	082P03	094M18	003L19	044I24	082I21	077A04	079C19	621F03	095E01	005O01	092P02	601H21	081D22	087M17	081D21	081C21	604P09	045M16	085J02	096D13	510H01	071N09	057D19	033I14	034L15	034P17	005G01	005F01	534C06	093L06	093L05
11	730	28	632L12	642F12	050A22	642G09	069E03	081A22	629F23	049M11	070C16	615M13	089K04	044I11	604L11	095O22	083O17	602H08	616I22	652F24	606P16	089I04	511D17	035L20	551P02	052H17	078P22	092M07	544A11	041L12
12	410	11	078B06	069N14	605A21	072C05	508B03	054A01	635E07	531L22	530C22	623G04	529I17
13	340	14	091E24	088C09	529B14	527F16	093P03	532I06	061B24	090K22	092N03	090K23	033P09	537H22	520K24	043B19
14	500	18	079L10	518E14	094C18	060B22	635B02	517D15	501A21	503I19	090N07	539H04	019A07	089B21	090O08	021I14	613N13	644L03	615M04	645N12
15	340	15	026E22	555O10	550C02	078L22	093E07	093J04	550P23	093P16	607P03	093I06	063P24	088P10	092C13	041H19	504P21
16	430	16	090J11	090J10	518K13	093K22	003C05	027K11	065G06	001F17	052B02	072G13	085H19	052B01	545F02	060O10	085A18	605L04
17	400	28	623K23	651J06	633N13	634P13	612O16	606H05	641J22	651B20	642D01	615J23	639E17	636E09	532P16	080D08	043J11	041H02	632M07	540M11	069D23	033B17	080E24	041I02	524P18	527I24	560I23	524E08	552P17	093H10
18	360	17	509G08	517D16	609O08	517B19	091J04	051F23	079B09	084K06	079B08	095E17	560I18	629D18	082M05	527P14	528J09	654P13	615N01
19	440	30	049M08	081N20	096O20	544O02	078P05	096P20	096P19	035C21	094O02	071D24	614H22	515J02	553J24	071C24	076A24	041H21	624N15	638J19	094I15	057E06	536P12	087B13	516K05	548J21	059G14	090I13	090I14	040F18	004N12	005I22
20	510	19	501H04	522H18	062J02	085D12	088J21	005F09	072A14	088J22	559D07	059F19	646L23	517K12	079N09	082A18	021A10	063B20	503A16	606E03	531B12
21	420	20	090I19	061G11	038B13	021B14	069D06	090O20	609K07	089B06	539M15	547J15	602H13	548A02	078J05	552K15	621P22	539B09	524J19	532O04	616L16	528B17
22	490	31	096O09	609F09	069P22	021O21	540D11	602A20	503O06	096G18	022N02	502E03	060N13	554I20	512A12	606N08	024L22	058M04	083N14	058M03	058M02	636M23	633N19	083N15	045E08	083N13	083N16	083O13	083O14	084L23	096D18	631P12	630K19
23	780	30	035L02	502A18	086B12	554L11	529K21	642C19	080G24	554B16	080L24	080K22	009M05	064N09	506B09	622E05	521F08	602M03	523L21	092F02	548D03	045N12	531M04	078A02	085D22	047K04	055C19	067P08	078B10	013H05	529O13	651I05
24	690	22	537A14	518E04	093M08	601D03	089J11	515I06	089E07	602C05	602I05	520E03	517H13	539A14	503G20	096A07	096A08	528G17	605D02	503D04	513A06	079H16	606P22	084F19
25	380	17	629M14	625K14	529K22	611F08	086L17	021C20	033J08	607B02	020G22	021A21	005I14	005J11	020M10	620I18	087C12	081B05	062G10
26	450	21	510L21	020B20	090F21	069F19	002O05	047I11	040J09	080N18	035E04	040K09	076P03	544C10	632M12	535P09	002I05	002I03	078K10	611K05	654H02	549A35	516C18
27	1220	47	082M01	082N01	634K13	043O05	096H12	092K24	004L09	058B14	004J10	058A14	001M17	005N21	546M24	647A02	534C12	538K15	525I23	557P07	041H14	534B01	031E15	087B06	020M07	602G13	548C24	503P24	539E08	638K20	009H08	509G02	549N20	529D19	074A17	554N20	034L19	044A20	525E18	647H20	654D15	031F08	042D08	057E20	015F24	080N08	521A08	073E17	073B24
28	310	16	524N01	559J02	545L04	019G11	503F11	533H04	502K04	548J07	653C02	629L21	503J22	613G19	091D17	088I09	646A23	558E23
29	840	26	555L18	613J20	501C04	553N04	625D11	551C09	522N09	501B08	558C22	605D03	001M02	057N18	625B20	059A14	025I11	072F21	093K17	092H19	092H18	041E15	061D06	546C15	635E05	538M17	519B20	522C18
30	430	17	043O20	012N23	540G18	545F16	550J18	559B17	626H15	042P23	052H18	028E22	081A20	614I09	005K22	087H14	506E06	008B01	008O11
31	410	22	096E07	025D15	059I07	065C06	606P02	608N14	090L15	092F01	002N17	068K20	039K07	090L16	628N12	092C06	091F09	557F19	063F17	062D10	096E08	613J19	537P11	002M16
32	630	28	045C23	084B20	082G14	603L01	015O20	091E18	535A21	009A03	061O15	043J24	009J10	087G11	019G07	089M19	542G06	083N02	503O15	551E03	560J02	513A13	548G02	504J04	617L12	503D17	043M11	633C10	609I16	644H15
33	480	20	071B08	607J12	083L23	083J16	001P03	071G20	089N15	079M02	029H09	042E19	019N23	034I20	096A02	530P19	001M07	096A03	025N07	547N03	547I20	549I15
34	440	15	008G19	538C23	532P15	008G20	063M19	063M20	044O06	041G22	041G21	092K16	039L01	559D01	045N09	623O07	608D01
35	980	27	007A16	514N10	087L09	087L10	052J19	513K12	534C23	093E22	084D13	084D17	084E17	033D20	038A11	094J14	093K04	094B17	058L08	071A07	025O17	527M14	531I20	618F21	057I14	003E23	644J22	089E12	057I10
36	260	5	005A06	0005B05	00005B05	006C22	006B22
37	410	10	514B03	094N13	003H18	003H19	061A19	091H04	091I20	091I16	091G24	532J09
38	330	23	087J23	527N24	078A10	517J03	064E07	501L20	528M04	544G05	546N03	028O14	063E13	085B08	540A02	028O13	095L14	043D24	095H02	059J14	616E24	043E22	075B18	514E04	612M20
39	680	22	091C07	083J12	083J11	096M20	632D14	082B21	081F19	616M09	529A15	510L15	089B19	043M24	081E08	550M09	085I01	078G05	557J08	081E07	525D23	514D15	606H18	506D12
40	650	22	039B01	035P09	516L16	607C04	088I19	089O16	086H04	524N04	605I11	654H06	533O07	070A07	086I04	050A06	095A01	503I12	089P16	547E22	019F17	001K24	639D09	633E08
41	350	24	072D22	044E14	071C05	044I14	029E11	043N03	094A22	093C16	071B05	079J23	079I23	095M10	501H11	065E13	040P12	605M09	510I11	040O12	088I22	533K17	549N10	502F14	552G13	548L03
42	550	22	094I19	061G23	557L17	061G24	533D22	083N05	092M01	636D05	043H02	070N10	634M21	530F04	019I15	621C07	636C05	503O01	020M20	064E10	086C16	083O15	087A20	540H08
43	1180	30	553H10	510C11	539P20	084D20	090F07	505P18	026O13	090F08	061C21	026N07	001J10	026K05	090F10	090F09	086I10	602E19	019G03	502A13	055D05	060N21	503M21	026I09	026L06	086H09	086H10	025J12	086F10	065E19	086F09	086F08
44	350	11	543B02	648C11	636L05	554I07	636E06	045J02	081K11	607P20	082A36	082B12	631H02
45	620	20	524H05	524D17	093D22	019N13	527B04	511G24	005H22	028N23	090M05	616K03	551O14	090C16	080K19	641H02	081G08	654N21	041N06	526P04	096C05	624D15
46	540	26	613H09	047J21	629G19	647A18	502E15	034I13	063O09	080K08	084G05	088D12	088O05	072M18	070I05	502O14	069D22	019A22	078O01	628B22	096L14	096L13	539L20	601E14	522H20	643P20	627F11	609B04
47	350	11	069P20	051B13	629L14	538P07	083C24	051B14	038J21	038J22	505M18	640B15	085H17
48	990	34	601B23	082M04	553K21	081P19	041H09	082N02	092H17	088F02	041G10	546B12	531I11	606F11	615F14	085A04	085C03	560O04	527H23	607P01	083A06	008N18	060F11	052B21	088J15	025L16	059M04	033D18	559G04	084N05	040G06	084O21	084N21	084M05	651J11	643B06
49	510	24	534O03	611O09	605B05	620H04	636F20	654J14	081O16	081P16	620E10	631A10	044M20	534N19	503J07	560D18	537K15	530G02	089I07	065F04	096F09	075P11	043D07	062P03	089L01	602I12
50	300	7	027L04	009A04	003H20	001D20	090A12	027L05	652I07
51	660	23	520P18	034E09	079D08	063G14	004O08	004P08	606N14	602C24	061K06	549K08	535A23	632D02	061N14	533O13	006G18	027K09	524G02	514H21	520L12	523E09	501M06	095M19	078H21
52	580	20	631N16	621M20	094B09	083I18	091H12	524O07	002A20	063E21	524N18	090F24	608N04	619A22	060K02	643B03	001A15	045D03	096A06	061G22	609I24	512I24
53	500	19	084M08	084N24	087B08	087A09	089C19	084A08	084D08	088N23	088P02	057P19	084B08	086E08	619J14	622B21	066A22	035A22	027M21	027M22	089D05
54	380	13	525O05	085C11	082M15	079A05	054D19	607C03	089G04	020D02	020C02	522J09	509J07	605G04	538D12
55	750	29	080L16	631P16	638B13	041N23	559C05	525A14	072G14	506E13	504E02	042I16	518C16	072G15	539C12	628O18	615C20	041E08	092G12	092F12	076O04	084K15	516L03	089D15	008B16	001D13	536A23	019A09	536A24	523P16	516J22
56	400	19	094B19	035M17	021A19	084C19	052A19	540L14	086G21	645I07	078K21	076B02	005D13	522O17	603M17	621I10	612H12	550A24	538N06	506E17	602A09
57	490	22	606K14	548K07	530P18	536B07	517L01	518D24	503K23	519P16	517K21	537O03	514H08	096F14	096G14	545A12	644A16	549J03	069E11	045K01	095C19	006G19	095C18	026F23
58	310	9	538D03	655H18	530I11	530L20	536H02	518G22	518G18	509B09	541B19
59	520	27	509M16	087H21	069P11	062O15	062N14	606G10	047B15	021E16	005O05	063O06	091P17	063F07	063E07	603I24	551J16	088O12	063E06	555C21	063F06	063P06	063D06	608C16	028D18	543L01	523J17	557C11	548L21
60	430	12	069N12	057O14	057L14	086C04	027J21	086P14	057N11	040I22	086P15	524J11	095B07	072E24
61	620	26	065P20	042M09	503P01	539B02	606B05	651P15	612P17	021B20	522G11	059N12	041H24	003O03	543N05	057D11	093G08	063M18	544C17	044L22	070O04	609D14	083L17	083L18	028J17	538F13	618P12	557B18
62	360	13	085F06	045K16	546D14	020G21	545M12	507P09	086A24	086A23	623J04	525E19	086H03	009J18	093D23
63	460	10	090C08	090C09	090C10	090D10	602K05	003O14	0003O14	003K14	078A03	509A21
64	450	17	503G01	503N08	625J13	096K17	609J03	031I05	096J18	093H12	044D06	083M05	546P02	504F20	083M04	559N16	539J09	628A11	612D16
65	420	11	076M04	093M23	635N20	093K01	523P03	093J02	603M11	613K21	629E18	535L21	510H23
66	360	16	087C18	087A19	076P06	061J08	554D11	015J02	045K18	554H01	045L18	045L17	047J09	532I02	035P02	034H12	057F23	525K08
67	600	17	050M09	044C17	081H15	081G15	060E16	060D16	061D04	061D03	061F04	061G04	061D05	060D15	005D18	544D17	539J04	504D22	534D11
68	780	22	091D04	063B02	544L19	087N14	534A11	087O14	087N12	021C13	036F19	088D05	532G20	027K06	087N13	524H04	083P03	058G22	058N18	058O18	556P06	505B15	522P21	058A16
69	510	19	093H19	504O16	080P19	607B03	086O04	086P04	043H08	063B18	096K10	524L15	063D17	092O19	092O18	063A18	062A06	096J10	089F04	538M20	043K17
70	1310	35	091L22	041D22	084D02	091M21	091M03	003L18	027I20	088N19	078B23	503N21	534C02	089G09	004I13	528P12	008A02	090B12	533H22	525I02	628K20	544P10	539N20	094M09	083F21	618N17	086K22	089C15	083D23	086L22	003E08	086L23	086L24	005F07	527M02	094C24	078I06
71	510	17	552D12	548B22	539J22	555G24	621E01	522F17	012P23	545I02	555J10	521M14	516D16	509D19	548J05	602C15	534E07	092F09	092K08
72	420	10	087O19	087O20	540O23	546G07	604D23	087P19	093A11	505A23	079A11	532I24
73	430	18	531M24	540E10	529A07	530B14	621J21	083N04	629J03	078F22	511O24	538N10	513G24	033K02	525E10	063M05	551O05	532C15	518K07	065E14
74	1200	29	502P09	502P13	084G11	650F03	005L05	095A21	095A23	094A14	655F20	620E08	063I16	086A04	091A18	091B17	518E09	601B07	653H14	652D23	072K20	035L03	005H24	087M20	065P17	091E22	005B24	072B17	542L08	554O16	542K10
75	540	21	646P20	643A09	511F12	044J11	079G02	543M09	632K15	537L12	084M12	094B06	512B05	094C07	552P01	501B01	505M02	084O04	063O23	027N24	040G11	607I16	527I14
76	560	24	605L23	088K11	004H05	626D01	628P04	560N21	094M04	005E09	004K18	088J11	088F11	045J16	088G11	506A13	560F21	020M14	082L15	502D12	509P22	543K17	533B24	089I05	607B20	651A23
77	440	14	077C09	070C02	083B05	043G01	632N24	545H07	655B01	044F15	640P05	503L24	504M13	534G15	507O01	602G02
78	370	10	654F08	039A04	026F05	517H19	091L23	510E10	606L21	058N02	628B13	078O08
79	670	25	542O01	546N01	524E10	522I11	605J13	538G06	534N01	087C21	087P05	045G02	081K06	025G24	015C18	090M12	006C12	028F05	028G05	613K23	054A02	042C04	042C05	636B14	540N08	623N23	542G16
80	480	21	533N05	508A09	524K12	609E22	623M05	520H07	525G13	525A03	084O02	528K18	084M10	625F24	084O24	558M18	043N14	059G15	028I04	084N08	028E04	076H13	638I18
81	330	9	513C04	085A12	019H19	005K07	001G15	540B03	003I14	518D05	522M16
82	470	19	009J16	605G06	052J10	514N15	091H03	093E04	001N08	091I19	088F18	089M22	001M11	603N09	606C14	555B17	610N15	554E17	504H21	554G12	533H02
83	770	22	035O08	087L19	083E03	092L02	034K12	089G06	060C21	504E16	510F11	071L15	083E12	034I04	610N01	003F10	026H06	094E08	096B10	541H20	001P12	093K18	093K19	542O13
84	860	31	063C24	087D15	547L02	089M07	079B19	079L11	518P17	OO5A13	654E01	088B22	092B07	068I24	088D22	042O21	076B03	548O22	087F04	001E04	019H04	605L11	039A19	516I07	558A23	537F18	001G05	551P07	601O21	011P22	060C23	627H18	537M18
85	450	39	543H22	504M14	033N06	064E09	040J24	040K24	009J14	096K14	033K21	601O05	010N13	085K08	085K12	541M17	085M12	536E04	035M04	085L12	646N08	559L18	092H15	020N07	001F13	001G13	085J20	088A22	043D20	004E08	089N17	512O12	095E03	523H11	514E21	614K07	528G03	095P10	057G10	529J10	621F14
86	600	17	045D19	063E23	054B04	524N11	091A10	555A20	005D01	052I06	515G11	521H07	530H20	536M19	634N07	533B06	540A07	553K12	503I22
87	540	27	065D01	096F18	019L22	548M06	621L03	089N11	089L11	087A05	081D01	081E01	079F13	089I21	541F09	525B08	604K05	629H03	026F16	081E21	546C01	070C05	081F21	521G04	089I24	553N20	044O13	536H15	651L12
88	340	9	530P07	551L08	530I22	089L17	059N23	089L19	089L24	089L21	057O11
89	860	34	554B11	539N04	655B13	605L02	618A22	552D10	531N09	092F17	027N23	536K21	530E04	503C21	531G12	045O07	082J23	063P16	076I08	647C23	603H18	094J11	079G10	079G09	093I12	083E11	068P03	606E12	547J21	605L24	635O24	069D10	003G23	622F02	645G21	635N23
90	350	17	005H10	087E13	005F10	080E18	003N18	069P18	080D02	084P22	085G16	560O16	003K02	085G17	042K19	090O14	020M02	026J02	529I18
91	970	32	501B09	636F14	540L17	621C17	083B10	044J19	501M19	501C23	019F16	011P05	001O15	654J02	019I21	072F23	095O16	510E08	060K10	546O13	652N05	625K18	078F16	545N19	502I13	542B08	543C14	531O03	502H20	541H11	523G22	510P06	510P05	510O06
92	1250	28	524I13	525N10	502A22	501L01	501M02	503E10	019O04	544A18	503H06	027L12	093G20	019G06	091M05	504B01	093G19	081L16	076K05	042M14	094E10	096P23	061A12	081K16	091G18	511F13	091I10	003H24	033H04	524H18
93	1230	31	644H09	653C03	625B11	644B12	506B15	063H14	540L06	063H15	079F03	093P17	081I23	081H21	516E12	557O01	028L12	082L11	082M11	504A11	090G03	083E10	043D01	021J12	043C01	090G02	078B05	057K08	614A16	090M11	512E11	090M10	058O06
94	420	9	608E08	019N16	019J13	532E10	513K02	006D08	004O03	005I07	005C07
95	330	18	094M03	652J24	611J23	019G04	522L23	517C06	089F19	556H13	085O10	505F17	604A19	611O20	615M12	532D01	549A04	060C09	054B09	077A24
96	590	16	003I09	027I07	079C13	094G13	027N17	084J01	083E19	043B18	039F01	001K23	095K22	001O10	502D10	019A11	026L13	094J02
97	390	19	524K20	555E15	533C04	095O09	095O10	094L11	085N05	085N04	516J16	069B17	096B09	043G02	091E23	028K02	604J07	647A24	532J04	533C10	502A07
98	410	7	091H01	546I05	539K22	091J24	091I17	091J21	031K15
99	410	17	607G11	528J14	523P04	047N15	045G10	617P12	060N23	042P16	042P15	042N15	060N22	082A39	082B15	058O01	514B21	527I20	617K17
100	330	10	603I14	645O01	511G13	529C16	042J02	060I22	090N03	001A11	059F08	038C07
101	390	16	503F24	530I20	003P11	025H06	084K08	504O18	088J18	512O20	534M10	053B10	654M19	654M07	001N16	607I24	513E19	058A02
102	420	16	086D21	616D09	088A15	006F18	086C24	079J04	086C23	045L04	534D10	082M03	552G07	554F12	094D17	094E17	641C05	094H17
103	580	23	078J16	007J13	501K14	090F15	618G10	520K04	516C14	613C13	537H01	607F05	081G03	548L09	078P15	011P21	653O07	076O23	631K06	070G20	044O12	640P09	081G04	625P19	654A17
104	530	11	085D17	005H19	077M10	080P23	628E02	081A06	647A19	069K09	551D04	654G09	542F21
105	410	18	538A01	081F11	092L11	089K01	088H12	527M03	076H12	043E06	629I21	532P20	076I02	529K11	629O05	541A18	510I10	536B11	522B18	007A07
106	810	28	042C08	536I07	078H09	544H04	094D16	632J10	609M21	039H20	083O19	605J05	074B08	039H19	532E12	531J10	081N09	034D19	031F07	613J15	027I08	002M04	087G21	604B08	042O20	058B05	064D01	521C23	525E03	505B04
107	410	20	034F19	554P24	087D04	080H22	630N17	019F02	554J22	651C24	603J04	545H04	622I16	070K03	646K23	559C23	044B22	031L13	045P05	027F12	554B14	525O15
108	670	17	652J03	502I03	524H09	510A10	547L19	079A16	079C15	069K07	093G16	519C22	072C13	042M04	060H07	081E05	551N09	607P05	515B24
109	480	28	091L17	502K18	607F23	078G21	094I04	078A23	063J05	651E24	063I04	647K09	093J07	532J03	059E22	034A03	629D04	094K08	092A19	509L22	631P10	027I12	553A16	027H13	634B01	536A20	642M16	560H14	617F05	553M17
110	650	16	086K07	003D13	003B13	003B37	060M06	060L12	078B04	007K10	553P11	086A19	517I11	653H12	654A05	652N02	615A01	639F03
111	370	12	063N13	041J08	071J06	063N15	071K06	087O06	071K04	087G06	006F19	609K22	618A03	539F14
112	470	13	509N14	503F10	534K16	510H12	510J10	063I21	063I23	630P07	537C08	094C04	094C03	607I19	523N13
113	350	13	021E10	084O03	084M11	090E02	090E01	617N01	064B18	078F04	535N21	058H14	003D11	532K13	068L24
114	450	11	094D23	093C19	528K24	093A18	092F06	554F10	069K08	092L05	092L06	041J10	094N19
115	300	12	045J09	536D03	051A07	534L15	069C22	534D03	088C11	091L05	083K11	061G18	061H17	509O07
116	410	12	025E11	059H14	084J05	084N16	084L24	502N02	514O04	559L20	549O06	553E14	043J22	604M16
117	360	24	517F11	540F17	527B20	603K19	552C24	033G24	080J01	522G01	070C01	086N12	031G03	001H19	008A08	546A13	525M16	623F01	003G01	022N23	086N11	022N09	553G12	063H02	555L03	542L20
118	420	20	560O05	539C07	001L24	521C24	095I17	043G04	070I16	512I12	019N02	092F15	045K08	553N17	045K09	069C24	623M12	069I22	514D10	601D15	081H10	081H11
119	420	8	514O14	510O15	554L10	509M19	543N12	509L20	094L24	537H06
120	520	18	086O15	040F23	083B04	605J01	533F05	630M05	545J22	089L08	096M03	089L07	531O06	539H21	009A17	060J12	502F13	034I22	034B10	062C05
121	730	30	537I01	532K02	004N18	005G12	062K15	092A07	071K22	092D06	079E22	560N10	096D21	044F01	537B03	516N02	066G12	043J12	631O20	559J11	560D02	043I13	605G21	084H24	065E18	550K22	605K21	065E17	094A07	062D14	057O01	059E20
122	760	23	084M18	084O10	059G16	006C21	073E14	539L03	006B21	631P21	650F10	511H20	629L17	509L02	091L07	045N15	503A19	022N11	093H24	045N17	091L09	054B13	076K24	094H18	090B13
123	820	27	094M10	094L09	008J21	008J22	096A22	008J17	551L16	042P05	042P06	529J06	063C09	063A09	516M11	013G18	509M12	078O18	068P04	096A23	001F15	503F21	053B14	547G13	078K11	061L21	063O01	063P02	063P01
124	220	11	083K02	068M07	063I15	059G11	094I03	059K04	048N23	095L13	048N24	037N22	059G12
125	410	12	019N19	516P17	607B06	508P03	522K12	522O23	560O08	511G01	533C08	003B38	003B14	539A17
126	270	12	032P22	084H05	063C23	026B19	011P04	005F12	526C14	035L09	005G07	057D16	068L20	601C06
127	490	13	078F12	535P18	008I01	529H12	648N06	560O19	621J13	045P09	654H12	608G05	539J14	538D01	542B04
128	520	10	040K15	040K16	040L16	502P06	040E11	040E09	505G22	623G13	086L07	086L08
129	650	11	635N14	504A07	007B14	557N15	514G22	089P04	509M09	545K11	057L04	616J23	078H13
130	460	22	071A11	060O23	505A17	062F02	089L04	089J04	089B02	526B11	058L14	545N17	083N19	082D08	071K03	081L06	610A22	089D06	089H05	087E14	050M21	076C10	513M02	521L01
131	320	12	606M20	606K04	515O17	620E21	629L03	645H07	070I04	639N18	054P23	507P07	601B16	504B23
132	380	15	633E06	538J22	617F19	612N05	042P02	076B09	042P03	025J16	530I01	087J06	559C21	068P17	542N09	610P19	019A13
133	610	27	082O21	627G03	060B14	077A06	536P04	640E20	522K22	035J06	528O21	601B18	035J07	077N02	096H17	062P15	026G21	082F11	027F04	026C21	654E12	602G04	085G21	072F05	001G16	026I16	005K03	525M05	557O07
134	510	18	026L01	084F12	533I04	082O18	027F06	005G18	623O10	612C16	063O22	084F13	084F14	020O22	091F12	520O13	502K06	554F13	625H15	632L01
135	460	16	553J01	553J21	518B22	510B24	546B11	529B12	546D13	546E19	080L04	617A19	652H19	092D04	063J14	532P07	553M12	651G07
136	1020	21	087H08	087G09	093I09	004L14	504P20	035I12	539I10	532I11	084C07	503M03	534I21	009N15	629O02	091F24	612O20	523G14	067P14	009N09	091F13	525C24	531I13
137	320	14	651H03	506D06	012O02	515H08	063I17	646A24	611B13	548E10	072K17	559F16	559M03	625H01	544D21	611H14
138	750	33	525I24	543B06	550P19	088E04	094G18	060M02	076B06	094D18	009J06	071D18	091P23	602M05	636G06	505O05	086G04	626L02	081P12	039A02	088L14	503P18	081P11	617M12	529L21	540A16	505F04	518G04	525H17	609I13	533C05	094L15	063I05	533L03	554B10
139	420	13	042J17	060F20	058H20	042J16	087H05	528C11	502I15	502I19	062F09	627B17	620E05	529E04	502I20
140	410	4	091H15	003E13	0004O02	00004O02
141	650	20	079D10	601O09	065E06	520N19	606F18	094C14	077L20	001G12	537N12	089G23	033P11	092A14	089B10	089H10	094B15	007A04	088A09	002B15	094C15	058N17
142	570	28	518D02	092P21	509O24	065D03	604B06	605L08	548J22	525A20	606C09	555N12	639O14	530C21	530L13	550J09	643D11	057O22	057N22	077G12	532H03	042M02	629D09	516A17	088K14	001I15	543I11	001O03	601C12	553D18
143	320	11	606B07	515J17	515J16	509D05	060G18	514A20	060I18	060F19	060H19	088F22	522D03
144	460	19	057C03	618P16	096F05	060H15	045K21	079I15	079J15	087O24	509I16	092P18	061N17	545A13	042K22	086G16	511P07	083P24	045N03	528P16	553I14
145	460	9	003N04	090H23	085N16	093E19	053B15	038A18	005G02	082P11	082P12
146	600	18	012A14	072C18	079J06	060I20	079C06	084F15	613K07	094I21	012B13	085P24	085N22	555C19	540O01	523I21	536J05	089N01	042N08	507O18
147	260	4	0003P02	00003P02	057P12	003E04
148	340	8	509O11	557O10	631P06	612O03	089L20	083P22	529F10	616B08
149	610	26	062F18	063C10	084H03	079B02	090N06	623A07	026J24	077B19	072B04	003F11	060G20	096C03	072C14	070K23	094G19	068L03	555D10	087P07	068L04	544I23	084L16	045P13	612O10	628D05	606P04	607P04
150	1240	37	043C07	003N06	042J11	546F21	019G22	518F13	529G22	094A23	042J12	608D23	612N16	013F22	035N23	091G02	083M13	505F16	072G01	072F01	092H22	527D16	558K22	020B17	053B09	005C04	063J17	005P03	063J16	072G02	083I09	083J08	003D22	517J11	645E03	556N18	039A12	503B16	608M11
151	710	19	553G02	501M04	526E07	042N02	094A15	509D04	607K15	095A09	059M21	087E02	537N23	090B09	090B08	040O15	031L03	040O17	040N15	629N06	076G05
152	360	10	602L04	041J23	654O15	093N01	618D20	527K13	082B07	082A31	063M12	063O14
153	900	27	548L17	093E12	086M18	518D17	063F16	079P12	045O23	063F14	527G17	522M06	035E24	044C02	076G22	035C24	077I24	064O12	601L03	078H01	078H03	078H02	077E15	078D04	028O11	652M13	059K14	008O18	021I11
154	480	19	090D08	090D06	090D07	063F24	536C13	009L17	631L07	079K01	080N20	610D18	087H23	003K08	033D15	033H19	071D10	084P24	536I04	059O16	652G01
155	350	11	611G03	620N11	531J18	628C20	646B05	092O06	092P06	522F10	020B18	647B05	061B17
156	370	17	628A13	096J17	654P05	083I22	647H19	504J14	019B15	078O07	091P01	602E22	091P02	085H23	054A24	039A22	089P14	089P15	532A14
157	400	13	086J06	086K04	027N04	086B18	087O11	062F12	086G06	088P23	088O22	003K22	002G14	088H13	073O10
158	450	13	521K11	501B10	091M18	086J10	540L21	547B17	560F11	086J09	081O17	548H05	602P05	650L20	550N07
159	640	13	003D003D09	003D0003D09	005F05	078K06	001L02	001N12	060K17	616A15	078G06	538C03	548O11	539H01	607H05
160	770	28	527K10	501K13	084C02	535B11	090N10	542B06	090N11	557B10	628L01	601G08	544C12	545I18	532B10	090N14	539I04	002A21	059H16	609D15	510C16	019I08	085J09	517P09	005B14	539C18	005C15	514L15	555F19	037G10
161	400	15	080D13	080B21	078M11	096H24	074J03	071D07	020I02	091J07	094L06	078K08	058M17	091F08	522G24	534B08	644A22
162	620	23	065F23	628K19	642A13	088F07	504A12	083B14	092L20	064O14	655H13	559C11	606A19	530K23	602D23	533B03	083K14	082J10	095D15	071A06	061B07	537C23	061C06	012O07	061C05
163	460	14	503N23	019D05	090D03	556N04	560O24	092O07	558P24	092M04	560C05	009J22	071J07	645G11	547F01	610C02
164	600	20	068O13	522C22	536J01	507P02	629E15	532B08	027N12	542B11	536J02	560D17	529B21	517G14	520O24	092L10	504K24	090M20	529A11	069P06	069L01	002O08
165	500	13	040I19	516H06	084I16	604G23	534F02	092B11	043C05	001D12	060I15	085J10	092A04	001P11	087I22
166	340	11	521E17	095O23	064N10	042E04	045N23	083D15	092B20	092B19	092A20	520N07	009G05
167	810	19	646D13	652F14	529M21	071D03	049M14	069H04	059B11	629I09	628K02	517B17	547L15	087P06	088O16	520K12	020L24	019M23	053A07	081K13	081K12
168	450	16	094G10	095E07	061J10	084D21	006G08	079I12	070N12	626L18	524D01	079J12	545E08	020C05	081O04	521H20	502H01	559C01
169	320	11	532H13	601H19	001M08	005J14	040K13	028O04	061M02	532J01	603L22	025O07	548H10
170	380	7	083O10	093D19	027H14	034D15	034I11	093A22	547L05
171	450	21	525G11	043G17	546F24	559O05	096C15	058K24	559P01	082I15	522L21	058J08	631O07	628G02	504A09	612M18	556I20	608E04	613F09	530O06	530K03	647D03	607E13
172	420	13	096M23	096L18	090K15	087J08	059J16	003O07	035I09	083G20	094J22	655O11	094J23	625O19	627P06
173	350	7	060H11	520O08	510I16	072F12	529H23	505A03	604J16
174	350	11	081K05	045P23	093P19	049L17	091N01	088N09	005G09	532B19	033A14	061K08	061K07
175	420	14	516L15	086E02	541L11	647P14	622N06	087C10	522M17	061H07	040E18	092O17	076O02	086P01	605I17	027K20
176	300	10	514B20	517I04	539G03	552C19	546P20	607N16	509P24	532B06	530F15	546C07
177	400	9	084M01	084N17	083L14	629F10	033C07	634D07	075P09	075P10	080F24
178	450	23	528C07	528O03	087H10	528N14	093J06	060O11	510F09	557O09	033G18	087D19	080H16	503J01	096G23	556H16	096E23	605A23	640B13	612G06	542A07	035L19	512D07	548H11	608E11
179	390	11	610P16	033P15	063E24	087O16	027K23	505M10	001P04	003G11	601L19	027K24	003F12
180	660	20	503J08	546K11	525G15	543K21	064O08	055C23	035J04	544M05	042K12	063I24	503I05	054A21	002A07	502L06	613B11	654J11	613A24	629D24	505F14	635G20
181	390	11	536B23	551O03	009F07	616B01	504N24	613P13	539B11	612F20	511N20	512F02	633C17
182	600	23	025N04	025N03	603O21	609C04	520J01	635O06	538H01	028F06	522H13	622N08	040G01	517L06	608N06	603L13	653H03	634G04	025G18	092C01	005K12	085K05	537L06	505K05	096H19
183	380	11	093B01	001B12	005E24	005N09	026N10	019J19	057K24	548M19	553F02	601E03	648O06
184	310	10	034L13	515N14	515N13	080N22	080K17	080O01	007N07	632H23	651J02	541B23
185	410	10	093G07	044F06	041K21	524N15	073E05	044J16	651K16	069M14	044B24	606A05
186	260	3	003B08	003B32	003A13
187	1270	30	004L21	514D21	004L16	521P01	090B22	032P09	035I24	071J08	071J09	519F22	541G13	532O19	550A11	554I02	554A01	001N19	005P24	005O24	008D02	003K16	002M06	003K15	089G02	085N24	504J24	533N23	091E20	505B01	537C06	654I20
188	450	8	090L07	025M03	090L08	546A11	527G02	556J13	082B08	082A32
189	1060	31	532M10	532M08	548I10	525N11	645N21	092P04	086D14	088D15	086D15	086D16	088E15	091E21	057N10	040E15	539I09	505N12	088K12	614M19	042L21	550J05	001K08	043H04	086N20	636P22	617L11	554I24	612H09	609H02	081C04	081G20	081G19
190	720	26	012O11	076O19	089E06	041M23	079L21	010P24	043L16	517H09	057J11	601F18	628C04	045N05	553M19	550B10	512K16	533O22	546M20	504L01	019O03	525K10	651L18	019F07	038B03	082C15	518D19	532O01
191	580	21	007C22	007C21	033E10	019O02	087N17	085E09	069G02	629C16	543A20	546E04	071G24	611J15	617H16	529E06	509B05	045B21	608F05	533H03	628N08	644C21	653G20
192	370	12	650F04	614B21	078O09	049M07	092H02	093E11	044B10	626C17	091F19	033E11	542N05	020L21
193	2450	52	045O14	090P17	079H18	096O21	060K08	078O19	085P22	091K10	618C12	650N03	617L21	604B19	606P24	611N09	526O18	069C10	534J05	652H12	065D11	546J11	096J12	065C11	535M23	021D08	033G05	022E07	022E24	083C01	083C03	635A14	081H16	514E06	622I12	537F02	058I09	081F16	035K17	084L17	084N09	083E01	022O08	629C20	655E14	530O11	514A11	510D01	609C12
194	430	8	041P06	086M21	040J18	091M24	040I18	040F15	088D24	001G01
195	390	10	641O01	629C11	550K05	502B01	612E11	529G08	093D21	634M12	536O20	613L23
196	410	15	618A23	019J09	083M01	096D04	081J08	028P04	082E16	077B04	006E23	006E24	064C06	081O07	526A01	064C09	096O06
197	790	22	093E21	542L21	005I03	094B22	528H05	083N11	091A02	545G13	556G02	560P08	074A04	630L23	511G17	517D02	635P12	544A19	523G07	548E21	548D18	047A01	004O11	001A20
198	1170	27	005F02	003P03	532N08	090I04	083F14	507P20	078A06	043C06	503J18	540O21	546L09	627I20	009N18	528O01	083N23	549N14	516H12	542I14	525E06	632I09	536J14	650H09	041N08	525D04	642N16	651M02	636J23
199	440	14	092A08	092A16	079B16	044E17	019C24	089E20	019B24	041E03	077M18	041H23	095H09	041H17	019B23	071O24
200	580	26	545P11	021P08	014L04	043O11	559P11	647C24	621M01	641I03	603M13	525B06	091E11	654L20	512J21	059F02	651P04	605H20	088O20	651L04	072C06	062N13	062P11	069O22	092E09	049K03	031H16	069O23
201	420	14	005J10	025K12	005I12	086G05	002A01	079D16	094D05	089G13	502F18	025E04	072F18	510H21	511E19	654F01
202	400	12	530N24	605O17	631L02	547I08	604H18	087E03	085G15	512K19	652J18	556I04	556A15	054D08
203	350	15	096M22	529B23	528K05	021E08	003C24	006G05	091A15	042L07	085F01	079O06	057K10	038A12	083I19	514M16	077A20
204	480	17	513J13	003I08	085K14	501L24	607C06	607C07	608M15	638F06	611F07	531C17	634P10	651A19	621N08	529D03	615D08	615B01	609F12
205	300	14	040J20	063F04	040K20	558G09	550I13	629O17	546I07	544K10	021A02	088I16	552A22	531K15	551I07	512C10
206	460	19	050G19	041F19	029I22	061J14	061P12	039B23	025H05	503L05	503I09	086H08	043I21	043H23	086H07	550M13	510H13	512C24	555B08	532K20	601F16
207	390	16	026D02	536J06	511H06	082D07	538J07	089A17	021C04	064P23	612M15	646I17	008J16	009P16	648C22	008J20	512D24	502F01
208	330	6	516B14	091A11	091E09	529F12	557M08	512B12
209	230	14	547K03	044F22	089H14	503G19	050A24	061F24	033K19	083P19	088O07	083D22	060G13	088L11	609M04	035M12
210	370	10	501H06	028C04	079A07	028C21	015I20	545G09	554H11	096A10	524H22	523J18
211	340	11	061L15	019F01	528F14	045B22	525H19	095H05	012A15	549D21	041O10	087A06	521C13
212	360	18	630O08	092D12	043L12	504N21	021A04	614I23	049N02	049M03	057K16	058E11	517J08	516B18	536L20	092N19	093D13	552P05	536L24	638I11
213	420	10	006G06	021J11	518I24	026H07	019O21	094E04	094E03	028I11	527I15	516L13
214	230	2	047C02	052F05
215	350	13	627J18	087F03	612K16	045I18	549A36	072F11	092M08	635D08	092F05	092M09	082C22	085B03	632I24
216	330	3	005A005A01	005A0005A01	060H12
217	300	8	606G09	601H04	533K04	003M17	041O09	001N11	005B15	004D19
218	480	11	003B003B17	003B1003B17	524F14	543K08	551O08	093G21	545L16	546N11	652H15	027O13	086E13
219	550	21	069L07	538K08	094M15	613L18	040J17	533D03	079C14	535B01	545I03	041N17	078B12	084K22	062A09	054B16	084N14	084L22	088J06	070E01	529G12	601K22	612P09
220	300	8	546C23	607G13	527A12	545I22	078H20	085B11	042C13	519J02
221	430	19	087B03	010P23	026I18	001F14	617M04	028I01	083O18	509L10	063C21	069M16	069N16	069P17	069N15	003B04	003B28	544N23	091I13	602E03	091G21
222	780	26	085N21	077G20	530F07	042B20	612M03	060O07	504M20	530G17	530N19	011P01	011P03	086K03	011P02	092C08	025E08	529I03	545B08	502J04	527B03	502J05	518D04	552E01	540C08	539N12	531O13	606L20
223	1310	21	070H15	037B20	026H17	083J05	083K04	041P19	092I06	092G19	041O19	604K18	614L08	092P19	005I20	092P20	065G14	062O03	092F21	078L12	555O12	559H17	549P12
224	300	11	601O20	083K15	611H21	539H03	083L16	063K06	084C13	530D04	505C10	019F06	531N05
225	370	19	503N24	546N10	543P05	045C11	538J18	538P02	539E10	045E01	547G22	045C03	087L05	096E24	087P03	080K23	086I12	091M22	079E11	606N17	091A24
226	420	8	558B20	084D18	532A05	092B21	063C01	063B01	538B07	524D22
227	340	7	064E01	094I11	094I10	033E09	533B08	555E17	502K16
228	600	15	553D15	081D24	606P09	083A14	092B22	081D23	520N14	057L12	038B15	057O12	557N02	550N19	504M22	045P14	619M24
229	280	12	524C24	551N06	020J19	505O02	087J03	091J15	556N02	082P09	524N12	524N21	603F01	087G04
230	730	23	534A21	087F24	537D15	011M24	080N13	041O13	041L20	525O17	504C11	011M08	559H07	524P02	084I08	042K14	005E10	619C12	060N14	094P03	548G22	021C19	094F23	006H13	021B12
231	330	8	094C05	094E05	093F07	541J16	092A13	042L19	062A13	532E18
232	370	11	501G22	501A08	621B24	003J19	502J08	544E16	507P10	539B22	093E02	616H04	653P15
233	430	10	546F04	088O17	035P10	553G05	548O10	549J04	004I24	091B19	005H20	041H18
234	430	11	019G01	082E19	632B15	092H13	084G02	084M23	083A07	084O15	084M24	084O16	005D04
235	790	19	092B04	533D02	539I13	552C08	523I07	523O06	553G11	655I08	085G13	093E23	556F05	065C23	502H13	093M06	510F07	086G22	095D16	606K24	529E10
236	440	15	537E02	619A08	646A18	534N08	647J22	539G21	652M11	093M12	627K01	528F23	026F22	094C16	554G09	632M15	090O12
237	390	6	008J09	607J21	058O07	091C02	042M03	538A10
238	390	11	540H19	503H12	536D21	064E16	092I01	090D20	090E19	006D06	045K06	091K20	515C10
239	410	16	059J12	083J04	077B11	555O14	082E09	618L19	096H08	086F22	534D02	089K07	084L09	090I08	087N18	084O01	084M09	090I09
240	350	9	010M07	086A03	070A15	559P14	061B11	060A17	044C20	044C19	079F19
241	780	28	618K20	520E06	509P04	647J09	085A16	088G10	082C06	025O09	077O23	086N01	088C02	088H22	093B02	040P01	003L01	552N14	628C03	040O01	609L06	538P10	626L21	527B05	616M13	607E03	522E01	524M05	543P17	512J07
242	460	11	082C18	062O14	534D13	025L09	082C16	040M03	035I16	084P15	084J18	083N18	525L13
243	330	9	522G08	625A06	525A10	560D19	092O02	092O01	510D03	606A22	628J19
244	570	20	636F09	072A11	041M10	069E18	025N05	523N12	068O14	552E09	089B07	092L04	042C02	082O11	005P04	062K03	094M08	087I18	088O09	604C04	617D22	093A10
245	590	25	094H07	538M19	613A10	063G20	650G03	060I05	059I12	060G05	509J09	526E23	020J11	532H18	022M19	519L04	602I06	064P14	612I24	085F11	525D09	545J11	528C12	650F14	043M08	078G14	071A16
246	580	22	088I04	005K09	005A09	025M21	557O15	088P21	035O04	019G10	025K21	083H09	025H14	546G19	078C16	502K19	060L01	626C08	089G08	063B24	549J18	511E04	548A15	509C13
247	430	13	538C21	033B02	551P20	005O12	061E15	524E12	527B09	063P13	063O12	060N09	003K10	003B31	003B07
248	1120	20	082D18	543P07	015I18	090K10	091F17	090K09	089A21	026H15	057K02	071B20	068K03	042L22	090K11	518G05	540N11	009E07	039B19	074C23	023L12	074C24
249	580	21	629O15	559J19	536P14	025J13	084I10	045L20	607J15	027K02	005D24	078F18	095N13	020I18	524O02	502N12	003J17	607B14	545H08	544G24	527B02	615E01	601L11
250	410	15	601M19	086P22	509N09	526D14	518E01	522C20	544O23	020B24	510G08	091I12	091G20	079I21	079I17	079J21	079J17
251	410	10	556L14	537C12	641C03	078A09	605A22	633B08	059O12	082M24	038B02	517K13
252	450	25	537F14	538G21	505N03	604P08	602B20	616L01	096D15	096P17	631P20	090J13	019C05	052A05	090P13	554O04	034K01	605B01	052A04	095O13	529L06	631O13	003D24	613C23	059A22	516D03	003F24
253	280	7	089D10	557D20	521H08	532G08	613F06	654H09	641F12
254	660	21	086L06	085G20	005H02	025D24	094C11	094E09	642C04	090D15	091C05	547H18	522H19	628H15	605F24	059A06	089P02	551G20	081O20	604P16	092G02	509O16	531J09
255	640	21	094K02	525J05	621P18	064O18	072A12	528L12	548A11	552G23	556I03	532G06	545E15	548K04	040F05	552E10	555I01	531P14	528L08	078J14	022K20	059C14	044H03
256	350	16	001G18	517N18	034A07	042P09	090G05	527J16	071L05	006C10	042P08	044D15	042P07	064P05	510E15	545K17	088A06	005N10
257	370	12	009P14	033G06	009N22	089K13	546F08	546G03	088P05	643E12	510N06	628M08	536J21	041O14
258	320	12	604N17	524K13	612H13	530H24	641G23	556O01	536G14	065D20	069C21	087G16	069C20	533K10
259	400	10	086D01	060G07	029D13	075P12	083L04	606G15	611I23	530J01	632F06	080G09
260	350	11	084C16	019J07	088K21	028J14	003P04	607C01	604E13	088E09	005O17	652J13	093G22
261	810	23	089P23	547L03	631L06	005B19	527H22	035P08	064P12	001N01	090K20	550O12	027F15	090K19	027M12	559I10	062M23	524M16	526P21	038A23	038A24	502H17	504A18	053K11	054F11
262	460	20	629E13	525E20	020L18	022O03	539G11	638B11	553O12	085F05	094I24	501I04	540N10	551F10	632C06	062F11	501K16	093G02	071K09	601C15	071K12	062F10
263	420	16	094C21	064C20	069K10	604B17	623G12	541G09	096F04	096F03	502I12	606F01	083K07	524O01	525G04	602H06	551F07	523N17
264	430	14	084C10	091I24	091H08	518I19	626D05	546L23	520K20	517O22	629O23	008H13	086O22	536A07	090C24	548J15
265	430	5	003B12	003B36	087K09	087C09	028I09
266	460	21	530L07	045F23	015B20	555M24	619M16	558C24	523N11	077K16	504C18	547K09	552C21	622O14	631L13	552F09	560E11	559J17	537O05	089K02	094N02	094M02	603N02
267	640	23	069G13	642J22	020J02	069M13	077D03	069M12	033J05	086I08	085B19	060I24	019M14	554B04	655N11	086I07	087F11	071N21	025J23	615M09	025K24	025J24	001D09	625L05	628C14
268	330	12	651D15	043N21	553A22	560E17	081E12	085B16	638N06	531G20	633B19	653C15	642J01	654E16
269	250	8	081O05	062E24	654M17	059G01	539B03	525K03	089H06	651H14
270	430	11	528O09	087P21	025D20	093L15	093L14	547G07	531I21	028N13	041M04	502G06	559K19
271	620	20	064N12	070K14	009M07	045I09	062I11	083O08	076A21	619A16	040D19	078O10	062A04	027K13	502N15	044D22	547K08	545O04	547J17	070C23	011L23	070B23
272	430	10	090L04	090L03	034E08	027L02	036E13	087K04	090L05	027D06	049N04	071P15
273	770	22	095P12	539J19	089J10	546D09	541L19	550J03	071A13	078N10	528H10	622D21	060G06	034L04	076G07	054M03	076I09	059G13	073F13	071A09	059K13	540E19	527C20	515G16
274	340	6	084N06	084O22	081B03	064P22	092K20	528G24
275	530	16	509J05	514I22	509N06	629O24	523D04	042L06	042L10	019H13	026C22	042L11	020C15	006G17	032P18	510C03	634F16	559M06
276	370	9	019I06	533O19	027J22	081A23	003O05	005K17	078P18	506C04	553D20
277	620	20	089E21	059K22	551K20	090E10	061F08	527M06	536G08	617P13	546G24	090E11	502D09	090E12	042K23	502D13	090G09	090G10	093D17	549O18	501N09	527E07
278	450	16	034H01	609E14	612L07	034F01	087D10	534G10	090H19	516P03	540P13	635B09	008I05	525A01	026F03	518G23	085N23	518G24
279	450	13	518K05	093L24	502G09	094C01	005C08	061L04	559L19	082H23	001I01	013E01	630I06	045G09	560J19
280	360	14	537B06	628B14	085C01	044P19	082A06	503E19	066B24	090M14	602J11	080K16	041L16	557C01	558K05	546O03
281	620	23	517O24	093P01	085K07	025N08	655O21	524O06	634K02	532L19	045P12	084C09	610F08	092C10	629H19	061D23	061A21	060F09	054A18	060A20	069E01	041B18	089I18	045I23	041B22
282	280	5	503K21	085A23	602E08	612J09	615A04
283	440	13	088H14	529J08	547K07	083L02	019F03	537A16	019I19	003B18	041B17	063L21	040N08	530C06	063L22
284	810	24	019M24	079P22	079P21	093K06	076A08	522J11	530P05	541I22	544M21	629H07	091J22	531N22	528J10	069I19	086J22	538H23	518P15	094E18	517C07	553E19	063I22	002B08	549M11	063M15
285	380	12	065C22	528L07	602G24	094H19	081P07	527J11	604D17	602F11	625C22	527C02	502E12	642H20
286	1510	32	047O20	047N19	648C24	652H20	525K21	609B19	080H12	008O07	086C02	084F17	520L17	092H21	076O07	651A20	006G15	625B19	549N19	004A19	004M21	004E16	004M20	085D05	085C06	028I02	523F14	050A23	020H10	059E17	079N03	546I01	527D04	558N10
287	360	8	035K22	628D18	515O09	035L24	078G24	002A10	053A15	002A09
288	250	9	629C21	537E11	525J18	547H23	525P14	547G23	603M01	628H02	618B10
289	460	10	617L01	005C19	006E03	531I22	019N06	090P20	045K07	096M14	631I02	531F13
290	420	9	627D16	081E18	622D17	550B02	650H20	069L22	094O15	552E23	047H09
291	320	8	539G02	019G13	086E07	504G22	042B10	077O11	089K06	077N11
292	430	16	077M08	041O07	089C07	616M14	633C06	648L07	619M08	602L13	606H14	082A09	610E04	604K06	078M01	089C06	089D07	026L22
293	380	9	527A16	045E10	518E05	059F24	601E02	087N19	079L13	079C05	079H08
294	430	11	509L17	539K15	090H10	082D11	547J09	090H09	622O13	535P22	082C11	539I22	049K23
295	420	8	090P22	090M19	090O21	092C15	043D03	043E03	028E06	062P08
296	280	3	003B11	003B35	513N07
297	350	12	502D16	502D18	093D20	560E06	525N08	006D16	516O17	071I22	557H05	512J03	548N03	539B24
298	580	21	089I19	548H20	061F02	061H02	525J09	061J20	533O11	061B01	090L22	090L21	065G16	088D11	090M21	043N18	065M16	080F07	062L12	079M05	060B24	061I21	062O10
299	550	20	092L08	092L09	028N20	065G03	062A18	094F10	093B21	509K16	025J02	034K24	540E09	086L14	558E01	003O09	003M09	088B16	545E22	086L13	536I05	548H02
300	340	6	602D03	034G21	003L09	529F07	003L10	655L23
301	860	29	069N13	082A14	079K20	039A01	091A08	060M11	092F07	502E02	604O15	081N10	604I22	081O09	518M03	531A21	505K09	069K22	039F09	052A11	052A10	052A12	560P09	634B06	603D20	604L23	528J03	059O24	608J18	083D05	083D04
302	380	10	081F20	501O07	503P21	634L22	504H20	504P22	512J05	502O13	069M24	531N08
303	540	13	551O23	042L18	539B12	071D16	094A18	094E14	026N16	540A22	026N17	058H22	093E03	558B03	532B12
304	300	11	614H04	062O07	081A09	087H15	539D24	547H10	537L20	606J07	603A05	557F07	606K07
305	1220	19	541L16	541J13	534F24	020J13	036D03	521M21	536P06	071A14	063O13	621G07	510C18	001D18	027H23	085J05	538I04	045P24	091G01	028C01	532C17
306	570	18	078G08	078G09	546A06	618C06	090P09	001J16	057P22	090G13	505D04	001D19	003N07	020J08	062P02	090G14	091E04	012A16	543B07	505K16
307	400	9	082C24	044F14	087B18	042M07	096C07	087C15	087A18	042M06	088L02
308	420	11	631O14	086A06	044A24	626N08	079M11	088N17	086F23	086E24	086E23	522B21	515G03
309	340	16	618E14	515C23	632I05	650G20	639O13	628D10	617A21	625H06	087L11	533K05	524O22	625H13	625C11	521H22	526C24	515C02
310	580	18	086A20	531I19	525G17	510B03	546H02	555J03	025D18	503K22	009F14	047A20	091G14	078J21	022M16	035M01	078J19	643D18	508A04	085P20
311	400	9	003P05	002A16	027F09	079A12	085P09	004L23	004I06	004O17	063B17
312	310	7	045O15	084P23	607A13	516P21	509A19	516P16	550E09
313	370	10	084I11	525N24	539H06	511B22	004N23	560P16	608M05	524O14	601A10	536P08
314	310	8	641L09	641J23	541G02	630K10	079I14	079J14	655K24	071B13
315	510	20	616M12	613K24	524K23	532C24	028L15	086M12	522D07	029E06	040D12	550I12	005A12	523M15	092A05	006H11	086N13	548O02	509F16	065C04	091A07	090E04
316	330	2	012P17	012P16
317	710	17	087H20	005B1005B17	504B12	087K05	090D18	090C19	533F10	515P15	532C16	086M24	057F22	096G24	086M23	040L11	525E08	009A12	631L03
318	380	6	060I04	546C24	501H03	617K16	501D07	501D03
319	310	13	090K03	086N23	086N24	090K04	537B13	555A18	534M12	537C16	502H11	556C13	616P13	603J01	620E24
320	470	10	005P15	006H03	542O22	063C17	005J05	054A12	079L04	088N12	061G15	608B18
321	390	10	002H12	073H01	086E20	041I18	086E21	069P23	504C04	506B13	511P05	504C07
322	300	2	003B05	003B29
323	560	15	558C02	088B23	088D20	040P21	026H04	026E05	513L13	505A06	548G06	077D07	076O16	004F21	077C07	070E16	633F23
324	530	24	061K18	061K19	085J22	001F18	551J12	092F16	551P03	005D23	526D09	530K01	504H14	534L23	553P04	052I24	052I23	057N12	009P05	015I15	070B03	070A03	627O22	063H23	063H24	076N23
325	540	15	043I01	515O21	094J20	058E23	065G15	064D19	087F13	087P13	514C02	065E15	525D15	082J11	623M03	530I19	633E24
326	370	15	615H06	601B04	006I08	092F23	545J20	087P22	019J14	087L22	524F17	009H01	006H15	558D01	088I23	064C22	089I23
327	490	16	652M07	626H14	519L23	077B09	526O22	528N20	503J23	632K02	628J14	536L18	530O22	546K20	045O03	092L14	092F11	013F17
328	330	10	043B24	602B08	090O04	090O05	069P15	558D23	090G16	087O13	021J23	630I03
329	250	4	524B23	524B24	529B07	649H02
330	380	9	523P01	547J01	540C23	082C13	083K24	521H10	095J06	504F08	512J16
331	700	17	020C22	501L12	005N16	006D04	079L18	096D23	069C16	632K16	079L17	610N03	602M12	617P23	079C09	088F12	090I20	090I21	522O07
332	600	19	502G24	004G11	543P11	078F07	004F20	006D12	550A21	085E15	069L24	042J15	019F09	538F18	553F08	063N05	041E18	528N01	610H21	509B22	063N23
333	320	10	521K23	520J20	546O06	045C07	060I07	655J16	085B18	085G18	635M06	085H18
334	300	14	083J18	540C04	501P11	602D18	004D24	078A01	617A13	045N24	033D08	028L18	063M07	086N14	086N15	063B23
335	350	13	522E13	040D21	528K12	004P03	001F02	082I10	505J13	004P04	088A23	552D15	503B22	615N04	606A08
336	300	10	090L18	034A04	001N17	028H13	059E06	083O01	083P01	057K22	560G16	086F14
337	440	19	628P21	557O18	009F03	504F24	504H10	604K23	536N14	044C15	082C08	513A08	019B03	522D02	642G03	001E15	095K06	545H03	647A10	629K04	625P10
338	410	13	090D05	025N14	007B07	034A02	090C05	091K07	028H17	060D19	040M06	060E18	061B13	061B12	507J15
339	370	18	639B16	625L01	632N20	636B16	638B08	606L05	080M17	503J14	512H21	020N04	086B03	019J04	072L22	547I19	509B14	619F13	045D17	560H07
340	440	16	068I22	068I23	069F04	069E04	007K09	051O18	069D04	069H03	069G04	532F05	080N14	640N23	010I13	558N07	644K09	634N13
341	520	13	090D11	528K04	089N19	541A08	513A23	502N11	646B04	538D11	617B09	601G03	558I02	096L05	539P14
342	420	9	001E21	019O09	603A18	505B07	630O18	528P14	530L11	509B02	606E15
343	390	12	090J04	549M24	019J10	003I01	087I10	003J01	605J02	083M19	009O15	616M10	523E05	634A09
344	390	8	084C08	019F13	510F06	525N22	501K04	502D15	504J02	517H02
345	300	8	539G22	539M09	611H06	086D20	063A21	019H18	006J24	011P19
346	370	8	095H12	019N08	082D15	019O08	606D24	089K20	503E01	557P19
347	570	15	638M24	027K17	043K13	043K14	084D07	043K12	076G21	084H08	536H24	084P20	614J11	071D13	557M19	090N21	076M13
348	400	11	654P21	648C14	003L24	078A04	071L13	084I18	053B03	063B04	532J20	534C04	510K22
349	280	7	020H07	081I02	087M04	082A27	082B03	634O10	641N08
350	280	5	606P07	003P0003P01	003P003P01	063J11	506D13
351	610	15	510J15	611I13	537A19	510C19	035J13	086P08	085L22	602E15	019M03	506D04	544F04	020J09	019N03	628C22	088G20
352	300	6	096E02	047O16	089I12	052C14	096E01	088D03
353	340	8	035I21	090C11	085G24	619C09	530G21	089O22	633C21	090H07
354	400	9	081J13	087C19	545G14	061C22	548M23	530K16	539N02	511M16	527J02
355	480	14	087K19	087K20	501D24	004E13	603O19	086K14	539C24	538G20	027N18	086K13	086F18	514G23	065B18	554E22
356	330	12	005O04	005K04	524F12	522K21	502F22	525I11	504J21	504H09	058E24	504E04	550J01	655P20
357	390	13	084M20	601O22	084O12	090M13	054A15	054A16	061H14	094O12	646N01	625K01	650C23	650H10	650G02
358	320	3	081M15	081M17	081M16
359	360	14	506D24	081K08	533O03	060I06	653H10	059N16	551L12	022L19	083G04	042M18	640I19	068L19	052B19	026E07
360	250	10	513K16	618F24	527A22	509B18	554B12	518G19	554B02	057K17	534D16	630I08
361	740	15	086L18	085H10	086L19	086L20	084J23	517E23	093P14	093M09	533F19	057C12	071E08	096G21	033D10	542N20	559B21
362	1080	25	093I07	021I21	083O09	559N15	636D03	555L20	644H03	612F13	071O03	081C13	071N10	094O05	069N19	549F26	642A03	655O12	545F22	060M03	061L05	062B10	090A10	001M05	002B11	606M24	549J16
363	260	11	065F20	032P10	533M06	077J03	515F18	535M22	643E15	059A12	628J04	550O08	533H24
364	440	14	534M11	634N19	091C19	077M19	547I02	529O09	510O13	529H24	084G13	525P12	525H05	557N11	541F19	087B16
365	300	3	004K15	004K14	090A13
366	360	9	560N13	086D03	065C24	618O17	083P04	524L03	646A04	554F03	636J01
367	410	10	069D07	085O24	507M06	533G23	650C04	557O11	517F04	066F22	092N12	534M07
368	370	12	083L09	072G06	070J04	092F18	085B13	646A02	006I05	070E20	092C07	523N03	528P21	641F07
369	440	12	524J18	081A05	558L04	537D10	526B06	525I09	530C23	532L02	083N17	605A24	553N23	544D12
370	280	10	546I19	078N16	096C16	645H18	025G21	027H03	027J05	082K20	006H16	004G24
371	570	17	506A22	090G19	547G05	086P11	090H16	560C11	086P12	096M15	090H17	028N11	041L04	034L10	083P09	053E19	041H04	558O08	088A04
372	320	8	093J12	607K11	554H13	052A16	519J06	019N22	019N21	019O17
373	340	15	618M11	092N24	083M11	087L24	628D23	504L11	005K15	516M02	532L21	093J11	059I03	646E01	041F10	078I23	069O18
374	330	7	529F16	502J16	544N01	510A08	019L17	504M09	632M16
375	370	9	534K13	070B08	654O02	086A16	086A17	070C08	094O07	012O10	066D21
376	440	10	041F21	027F18	042M23	089B23	092N05	516J03	501C21	085K10	090D17	083C09
377	390	6	087I12	042K21	033B15	088H20	088G21	078C22
378	330	8	057F17	034I17	003C16	004A15	085G23	555C23	019H11	001E18
379	340	7	019B18	015J08	011M13	061E23	556B05	093N05	646P17
380	430	13	035J16	087C24	060H05	652J14	005H01	085B10	070E21	545P17	554G18	527B06	027F14	529H11	096I12
381	350	7	543I10	503J04	090H04	502D14	525K09	081L12	090H05
382	410	10	035L12	093E01	087O18	042E01	079O18	532I14	552P18	521N03	611G23	088K17
383	330	11	531N11	529K14	616A10	512A02	602L10	539I03	549L16	601E20	089G14	089H20	652E02
384	410	8	528I05	092O09	009O03	084C24	527P04	539K06	545J06	091K11
385	720	21	096I01	558J08	093H15	539K10	539I05	086P05	043D02	019M17	501L02	066A09	531D01	558F07	084A20	522L18	008A18	652I22	510C13	511H09	521J20	082A23	082O10
386	360	6	501M20	552L02	524N05	524O03	088O19	063N18
387	770	29	035A18	002N11	075H08	010K14	068N15	072A24	048L08	040A11	048N09	033B22	057H05	022M15	043N22	043M13	552E20	536M15	537E22	551I02	006E15	026O12	045O17	028J15	509P16	090C20	057F05	079H19	019A17	019A21	063D02
388	300	10	033K20	086H06	086H05	635N11	605L06	518N19	651I21	634J02	043J13	077J19
389	460	14	516H19	514N06	514N05	544L09	538D17	088P17	544N09	510I08	558H17	088G23	025I20	025K20	034A15	036C05
390	320	8	509O18	035K03	064E05	606O13	027M17	084I21	084I23	503P07
391	480	6	019B21	092O21	502O21	538C07	553I06	618M05
392	360	12	061H01	045L01	533H18	634O16	629C18	003O22	556F19	061G16	060K21	080K09	045B20	045B19
393	640	24	555F16	012P18	090H12	504M12	058E19	550M14	058E06	090H11	021C06	061G19	554O07	004E11	094D11	541H19	517I21	504F05	616K13	502N24	521K05	517I22	026H21	060M14	525O08	547I18
394	290	10	604H12	092O22	612F03	005B09	092E14	633B20	045J03	061O12	009J11	520M24
395	390	7	532J06	531J20	502J15	088N20	064D10	530C08	026F10
396	440	7	509D02	512N10	005P18	005O18	007A08	005E03	601A24
397	360	23	531P19	548H17	059I06	027K04	632B10	653K10	521L22	622I15	620E17	613I09	622O18	502L14	529F15	625L04	066D09	636J22	552G09	057F02	066D08	058B22	629P18	517K03	089H08
398	620	14	542J15	537H17	503I24	077B02	543P20	549P05	606I01	062O17	079C23	087I05	022O20	061E05	090D19	068H23
399	280	7	505H11	087C07	001K10	028D09	539D07	079H01	052H16
400	360	13	084A03	539G13	643B02	085F03	084B03	089D17	078J18	509I11	530J17	501M23	526D22	504A16	547M06
401	500	15	503J13	525J14	086H13	093P08	077M12	090O01	087E07	095A17	087C08	546J09	043D18	027O18	064P10	025M02	088P09
402	540	21	044K14	044J14	524O20	607H11	041H03	027H06	012P15	085K15	649H10	091B06	001L21	059K18	002G17	003L16	091M02	616M06	087C14	058D14	041I04	043E16	529E09
403	310	10	633D21	094B07	050M19	612P22	068N14	088K02	068N13	064N13	063M16	081N13
404	510	9	501I07	554K09	614L04	092O10	090B14	090B15	076A03	094M05	095P19
405	270	13	079M12	536J11	558L12	033J20	043G14	057N09	079N14	060K01	080L01	558N01	560B18	071E15	514H11
406	300	8	554N13	028J18	008I17	027L22	008I18	546O18	084K14	027M16
407	370	14	034I02	059G10	059I16	082M10	609I12	082O08	025E19	505N04	554D14	558C05	520N11	543J07	015I19	087M18
408	420	6	003A19	521K21	528J05	527I05	536C05	612H10
409	180	7	034H21	069E15	095O12	047H04	089F23	089F22	091I03
410	680	24	005E01	054B15	027G22	548H07	546I15	531P22	551L04	627F18	603M03	617D14	621J17	065D16	069K17	083B19	077C02	083A19	077C04	555J20	504L23	535L03	517J15	536K19	060A11	606D14
411	890	23	045D09	028M14	045C09	042E22	089E10	090K02	035I17	545K07	523M24	532C19	501N07	646E04	004F12	545M11	550K23	532O05	046N23	648M05	055K07	055L23	012N21	074J07	072E09
412	650	18	655P14	086H21	086H20	072F07	552P08	623N07	546A19	546I17	601O08	546H17	634M02	530M11	091B04	087D03	510L01	604E18	555M10	503N18
413	340	11	068K04	068K05	063H03	050A16	519C09	502N23	042D15	089O05	090A08	524L10	506C18
414	270	6	515C01	084L03	001I21	089O18	029E01	003M23
415	310	9	537P24	087O04	043D09	025I22	043C10	087K17	505J11	528F01	521K16
416	530	23	004E18	001A07	039C24	516G16	548M08	058A22	043O04	043O03	538A04	063G23	513C12	641L12	019F18	613F17	019I04	503G18	086P19	629L02	019I03	539I02	609O02	559A05	612P15
417	290	7	027L24	093E18	061D24	531B09	093C21	093C20	001G02
418	490	12	033C11	044C06	555J04	530B15	526C06	045N13	544I02	534A13	039A17	537B19	006H22	064P18
419	320	13	502J06	089M20	635D13	629I17	084P19	635A04	044C14	089N20	519J11	653L24	077O03	031G06	028B20
420	270	2	003B16	003B40
421	690	24	070A02	629E12	096E10	505A20	025H09	027M01	089K12	069L12	089K11	560N22	095F10	502J24	623I20	628I17	554G02	083F22	602D14	034O11	091M13	505B16	547N06	095A04	556I06	612G12
422	380	11	534C13	615H01	529H01	539G23	503K06	021C03	523I15	549J01	096C23	026F07	089H13
423	340	7	521F15	607F16	020J10	093J01	606G23	032P16	616D10
424	350	12	528N02	064D24	535O18	087F16	514C08	607G23	092N01	093D24	654P07	550K06	064D18	503A17
425	300	5	606E16	633E02	094L22	094M24	094N04
426	300	12	505H06	043C19	626K21	086J13	034H17	061E07	025D10	553E12	040A18	502B09	040N04	559D20
427	320	5	042K20	057P17	001N06	005C13	001L04
428	470	12	026M03	003D05	006C04	517K11	003F04	086M05	529I11	560P23	555I05	601C05	086M06	003H04
429	290	6	011P15	078A24	092F24	070E22	089F09	631D18
430	460	16	025H01	025H02	088N14	621A15	058H05	502J14	071C04	033A10	033B09	033D09	530F03	091E01	091K01	019G02	628K04	613E10
431	420	15	622D04	620O13	647B06	602K12	650N02	643A19	604M01	070E12	079H06	079E07	646E14	063J02	025N09	647I03	613L03
432	640	23	553J18	525I12	087H16	087I15	512I09	064C23	654E03	554E15	065E12	633A24	074A20	558I06	527F23	543J15	628A06	517J10	093J14	604P04	059H21	054A04	001N10	032K17	544B12
433	440	10	558E05	082A08	015J07	084J03	058G18	057F10	092B18	523D23	542L02	548G20
434	590	17	094G24	064D20	608D22	089G12	089H12	006G24	613M23	552D20	004G03	088D06	021E09	079H03	089F12	057G24	604N10	026K12	633B14
435	440	15	087C11	086N22	076B11	087O01	079A04	088B03	546M09	552P06	617E18	082K10	060F10	068O18	531O07	539E09	550J16
436	420	8	511K22	546M22	546J16	541H15	547K17	556J18	535P20	529E12
437	390	9	091B11	059J06	638A06	515K06	002B07	059N21	021A03	525H11	041O12
438	380	8	501C15	612F23	607A05	601F17	601F24	603G03	618L04	601G16
439	390	7	522P18	505A07	530I07	093H07	041N09	043H11	077L21
440	370	8	533F16	096D20	628E03	003F13	026I17	602G01	624H13	631B02
441	410	12	635I13	077N10	049K04	089O13	082N08	083I20	062N22	081D02	553H14	525N06	052B03	523M12
442	400	10	633E13	072E06	063K13	076N11	035L22	057N21	541B22	621G04	028M06	069M07
443	240	3	0001H21	001H21	061C24
444	660	22	060N19	060L17	032P08	032P07	060N18	548B06	032P06	557O03	617D15	546P12	093H22	545B10	092C05	531H10	028D15	615M01	061J22	067B23	093F22	005E14	065E20	618C09
445	360	7	060C16	529B01	019G08	019J24	092L01	086F16	521P08
446	400	14	010K17	080G08	632O19	094G06	083B03	079P06	522C23	036E07	089J22	501H14	638A22	020H14	001H04	061D16
447	320	6	509F15	091A03	506D17	601M01	095D04	025I19
448	410	6	089A03	089A02	001H12	005B06	088G13	004I05
449	560	18	501D06	527B08	553D10	617F01	628J22	062P22	654M12	094M14	070B12	070C12	062P21	078O24	635N13	552E13	642A18	548C21	608M06	074A19
450	310	7	606C01	606C02	083A15	084B23	064P17	093M05	517J01
451	370	7	005H11	602D08	007A17	090E05	545A14	005B07	033J07
452	340	6	052I08	020F13	001F23	001A18	005O21	082G11
453	430	12	045C02	539G19	555M04	510M04	541I11	550J10	535M15	558L08	538M22	548C18	551C20	084K23
454	450	8	082E11	096F19	081E16	058I22	019I20	065D18	047N11	029B10
455	370	10	004P06	004J02	005O10	001F07	548O07	059I14	057F18	025K23	613L16	606M21
456	480	15	560F02	635E04	642I09	532D02	605N14	538I20	021O17	089H01	085M22	619E08	009M15	025O11	534K17	051P03	604H14
457	330	8	545N23	079N17	522E06	079P17	539I15	510A24	511M19	060F04
458	250	5	553F01	536P02	552P15	547K19	602A11
459	410	14	549P16	547F13	652D20	602I08	080I19	518N14	543M06	539K18	538N20	641H11	096O07	607F13	058K07	044N09
460	270	3	534A05	534A06	514B12
461	530	11	093M14	623M10	083K01	042I19	083J02	025J17	061E01	061F01	087N15	061M12	012L09
462	270	3	008L01	008L02	008K02
463	340	5	091C14	025D17	063D19	063C19	092P24
464	350	9	532O12	505N21	508B05	087C16	515J01	501M03	515O24	043E20	062D24
465	410	10	087L06	007A03	558H14	626P13	090G07	606M02	560B10	516O24	606I13	061F19
466	310	3	030I21	036I21	047D12
467	350	8	040K10	040L10	535M04	089P17	514F20	079F11	062E01	035K07
468	500	17	507M22	627H12	502O24	617A01	633A06	636I10	601E13	548H08	094E07	609D02	545E14n	058A08	090E09	008A22	081L07	057G12	529L20
469	270	8	532P03	504L10	503L23	638D22	083J19	045L06	002H07	002I07
470	400	11	557L18	544L21	516E15	616N08	521B23	041P09	078C11	087N16	082L24	077M21	008H18
471	550	24	057K06	043E01	071E07	087G14	071D08	503M05	528J04	536H13	035K23	528N04	622E23	645E17	515I11	519C07	628B15	026J13	559A24	651E01	558E02	088I07	522N16	512I20	502K02	530C16
472	360	6	090E23	090E22	083I11	040B08	090E21	001O05
473	310	7	042E18	092E06	545A21	041M15	041N14	041N15	650C13
474	270	5	617P08	070O16	621D07	622I17	530G19
475	320	6	648N08	537G01	082F15	526A10	554E01	616A07
476	500	12	090F02	087H17	091K19	095A08	038A20	090P06	543G19	604A06	081P13	503K03	601K23	058H15
477	370	12	044K17	544N15	019M09	528P13	520I09	629I13	533N15	629E04	509B24	019M10	614C15	647J18
478	720	15	070D09	083L13	544N14	634F22	528E14	623G19	539B04	055L10	055N02	052A21	524O08	091L20	052A20	015N14	023L18
479	260	2	030B17	036B17
480	290	4	021C10	021C11	001I04	004J16
481	260	2	003B10	003B34
482	350	8	632B24	552F19	528H14	606E24	546F11	545F14	501L03	085A10
483	560	16	094L05	538H11	079N11	096I04	041M09	527K05	034A16	003H03	077M11	041E09	527L23	530B21	633D20	085G06	094J05	060E04
484	530	13	059I20	629G18	091K03	509K19	510K09	028F03	554O21	043E19	042N22	527G13	501E14	022O02	064B21
485	390	9	080P22	003G13	094D20	090E16	522G20	082L21	643D16	059N19	606K19
486	470	16	547E06	093B11	628M13	096A01	040P04	093B10	558G12	040O04	084C06	089G01	085C20	559M17	055K21	002B04	651H07	632M22
487	570	9	555F22	516H01	509L23	607G05	601M21	601M20	511P16	027J06	082O06
488	380	7	041O18	504K20	612C11	027G07	012P05	093L08	041N19
489	460	10	091P09	045N20	544E17	019F24	069J09	069M08	069N09	642J15	069M09	631B16
490	390	7	085G08	092G22	092E22	503B05	502K08	550I21	553E20
491	320	6	090F16	503O13	502H02	533L05	537L14	516E01
492	530	13	544L16	516M23	545E24	505H04	547N02	504A23	521N07	085B24	092N07	088K13	545O02	005G08	084N12
493	390	14	635C10	646H24	521C08	547J23	532P12	559B24	533H05	545K10	537G18	501O21	501E03	060A08	521G02	612G03
494	410	17	091H17	004N13	085C19	085E19	021C08	509I10	039B10	085F24	557O19	545P15	065E23	057E10	533D04	045C15	083E13	096N13	037O11
495	700	23	001O11	502P12	556N12	096A04	532N20	549K13	609I09	530O18	648D04	523P22	554A19	554K08	047K09	025O05	008N17	078H17	614J07	549K17	537P05	615B15	609M14	555H08	547L17
496	550	15	043G18	059J23	527D22	093M03	087M11	094I09	035M24	558E10	094O19	086D22	086C06	083E17	077I06	086C07	654I02
497	320	7	540B06	028D11	028D10	088L08	088L09	538E08	021J05
498	340	11	548M03	528M06	087G15	081G01	081F24	526I13	083L05	504M04	547F21	528L04	502E11
499	630	15	546B24	503P23	088L06	534C01	518J15	553I19	622N11	532I05	539B15	544N21	623F17	505I04	541C20	083I17	019I23
500	400	5	019N14	087B02	606M10	094B20	064C02
501	240	4	060D20	006E09	060H20	001P14
502	430	22	091D11	086H19	521I07	625J10	515O06	613M13	625A11	549N22	503E03	606E18	083B12	516O16	516P14	033J06	006E12	006C13	040J23	035L10	057I19	078J17	538P11	623I01
503	530	13	002N19	092N17	044I23	646B03	623F12	005I17	527G06	527A24	004J05	069C13	551O02	626J18	616N19
504	380	8	626I03	636A01	534P12	635A01	521D24	650M11	654N05	648M16
505	1110	29	095B10	059G21	086C10	028H01	089N02	531P18	521K22	531P17	094F13	551L22	509N18	085F14	531P10	616N03	519L06	088G05	086N07	086N08	063J23	025G22	537G03	554A21	086N06	092F03	094F05	028D12	035J19	035I22	605L21
506	560	15	605P04	509F13	517O12	089A10	544N24	512A20	082N03	547E02	022M22	043N23	063M01	651J07	003C06	070E19	043N20
507	810	29	095C21	092E24	089D20	041F12	003P22	041L22	078I03	058K16	078I04	096C12	604N03	043N07	648A13	504F02	034P18	019I02	063J03	085A02	085O07	614H10	540N03	639D21	651M12	629H08	080L06	034O13	063J04	064A23	048N21
508	360	11	615H13	533F07	085F08	043C17	033A17	609I22	647J17	550E05	088A01	633G08	095M05
509	400	15	038A01	604L17	502L04	076N16	058J04	085N08	086D13	555I18	068M19	038D21	086D12	057J12	026J12	038B01	056N01
510	380	9	044M06	036B22	085J17	085F22	089B15	601N21	524D24	033J04	004E03
511	440	13	035D09	050B15	642P11	073E03	536F07	050B14	073O01	514H16	515I17	066N24	072D05	033K18	043J18
512	420	9	003P16	008B06	094D13	526E11	053A11	042K03	058N12	060K05	557O13
513	850	20	067K04	044G18	558B04	026I11	091N06	084C17	501E24	539E15	071O04	526B15	069P14	629J22	070O03	084I05	084I06	070A20	002B13	070H05	087N06	522P15
514	400	13	543K18	617K11	602B17	655H02	558H08	077A18	518O23	078F08	057K19	529C24	523M09	083N20	523M10
515	360	10	070O22	632F22	082A13	554F20	651K22	025N22	634F14	025N21	026L02	631D12
516	300	12	609B23	043M19	059I01	043H17	085B12	094H13	077F04	043O19	083O21	014M17	621M21	649I01
517	310	8	511B20	606L13	503J17	084M19	021B24	084O11	071L08	062N11
518	350	8	033M22	033L24	525K24	041M02	515D21	557O14	041M03	547P15
519	500	9	553D23	551H20	539M07	539H07	089L06	085F09	079J20	079I20	612F16
520	380	10	548M18	515F13	612H21	609J06	525D22	054A11	552L09	054B08	035J21	064C07
521	330	11	527P03	534C10	093M04	516G22	613C14	548E13	526P15	642B06	033F18	527E06	549O19
522	340	7	004M22	005J01	003F21	005K02	061L18	061L19	061K02
523	290	5	549P10	065D14	092I05	540B04	035P18
524	450	9	510J08	060P15	003G07	025O01	003G08	061M15	003I07	078L05	078L04
525	600	12	078C14	078C15	095E09	080I16	528F15	096A17	545B01	535A19	534D15	608E09	524E16	537K18
526	410	8	541F12	076O14	059A07	035D20	646H13	655J07	041L23	041L21
527	300	8	513P18	505P08	503A15	528K15	091J17	552K08	091J19	091H21
528	360	11	093K16	063A01	078I08	088O04	088G12	009O04	091M10	058G19	040E21	528I12	544K09
529	570	22	079C20	545J14	062B12	618K08	060J07	003A17	021D19	074B03	513M06	087G20	529D15	553J04	525L11	044L04	509K24	094A04	070B20	063P14	542P21	081N18	096G01	062P01
530	1710	36	531N21	548F09	041J03	078N14	020G19	091F04	069D19	094L20	012B03	535N24	504G13	510A17	559A21	005J18	634G12	547G02	005E08	001N21	004P22	005C22	546J15	001P23	025H07	530P11	650F19	613A05	629J12	617M08	634M07	559M09	558I24	651N01	515N15	044C05	634G20	633F16
531	330	10	086H15	020M24	555J24	641B24	633E03	010P13	084B16	615D12	054L19	077N14
532	500	8	007O12	024K22	007O13	040H13	042G03	006L08	002J21	002J20
533	560	12	558K23	631L11	075P13	602K24	542A09	627P01	545H06	628F22	522L22	650F22	544G03	505F06
534	290	6	007A23	092H08	042N06	557J06	042N05	001K18
535	270	8	514H01	526O08	035L01	524K16	042L24	514I12	091E13	034H05
536	390	8	509J01	082G03	532N07	060M19	069J18	094B23	085O18	085N18
537	420	6	088H04	006C03	006D03	005O08	062O18	005P09
538	500	13	045G07	006F10	008B11	537K11	081N21	066E19	061E12	001B05	061K10	003J11	006E22	058O19	652M08
539	330	5	093J23	004N24	088B17	604B03	615H12
540	430	8	070I10	634A10	061L10	085J16	087M19	005C20	003I03	089C22
541	390	7	524E22	524J06	020D07	005E04	045K02	079K15	526D16
542	330	9	006G09	519L02	542I19	069D01	502O15	528P03	531F04	521K15	654I22
543	360	15	629F04	632J15	532F18	025L17	644G23	605P03	528M02	007N01	513C14	019O07	526E10	085E07	535F24	523C22	602C21
544	270	6	064E24	096G12	539N06	026H16	539C02	617N06
545	400	9	530P22	527O21	528E03	043C13	084H11	043E12	503B09	528L06	636D08
546	380	6	019O16	609J07	086G19	058D18	060G03	085F21
547	480	17	535B08	551L09	532J12	601L24	019A03	534C03	545L08	034N14	534G04	026K21	061G05	078C19	543M12	058K10	026H18	504C23	614H02
548	330	6	560A01	548M10	549K23	542K20	093F08	541B09
549	270	7	026K15	081C14	551A23	096B22	095E10	054L11	531H05
550	430	9	008G24	083H01	087E16	096N15	025N20	647B16	544P06	082E05	504E08
551	360	10	001H24	058I02	087D05	534J02	080P24	001O06	083A09	546E08	523F01	553E22
552	400	11	557M03	629G22	606B10	538C05	558G02	654P23	086B06	043I18	020I22	034M18	076M14
553	410	11	003F08	096F11	516O12	525M07	001D17	063N10	063M11	063O11	510E18	079D17	560B22
554	470	12	073O22	061H08	061G08	083D20	096A21	081L03	085G19	059E03	630P23	079F15	086O13	086O14
555	350	7	081A11	042P04	059J21	093D11	612F19	648A19	631C17
556	410	11	546H09	528K06	508P18	084E10	060K15	092N08	083M24	062D18	518N12	543A19	606K20
557	360	11	060G16	093I16	009B04	533F12	093H16	062B09	548L15	548M17	094B21	506E04	553L11
558	380	15	503K16	093E13	085H24	540O20	006H02	536P11	536P15	045M14	083B06	060P07	553G13	541B15	085M08	095K03	601E09
559	400	12	088L03	063B10	088G08	026N11	526C22	081B09	502H04	005A20	542N18	081C08	512J01	521C14
560	340	10	011M19	060K13	059E10	059I18	527I01	059D14	601L06	608N08	632J20	616L12
561	280	8	077J12	077J10	061N06	061O07	086C14	086C15	552P09	083D01
562	390	3	046N19	046N21	046N20
563	670	14	539J23	504O05	070B15	611G06	085L17	611K03	623N19	085L18	642D16	078A21	094M22	629D21	019F19	520M23
564	330	7	088N18	020M06	093I02	043C14	042O01	042O02	059A24
565	500	12	548O01	092C12	549K07	086C22	092A12	556H12	546L11	002A05	527M21	021A08	026G20	616C17
566	430	10	008A10	091K21	555F03	638B10	625C08	089M06	548G15	628F24	551M24	505N23
567	420	17	070I03	043M10	080H20	648G18	505J03	655P13	542B03	516P11	554D16	611J05	606I24	092L13	621F20	613K14	611H24	061H10	063M06
568	440	12	095H06	020L20	083O20	060B01	554H16	533C22	045N10	509I13	614L02	087P14	612L06	654P16
569	320	6	078G01	533O17	655H08	607P18	045N21	045N22
570	460	8	062J17	036D08	004E15	004H18	004J24	061J12	027N21	087I04
571	360	8	059L12	039H22	059L15	076H23	095L02	629K12	031H11	503G21
572	380	11	082A29	082B05	045C18	003L02	094J04	084I19	613N12	005P10	504B04	085P03	519J15
573	300	3	004P10	004P11	513C06
574	420	11	009J24	028E20	511E03	652E05	633D18	079A22	555O20	088N15	551A17	546P19	609G22
575	370	8	548P18	079L05	082K03	043H14	065F17	090O22	539F20	090O24
576	460	13	034F23	505N02	501N16	084C05	514M13	654M23	060L21	094C17	551P09	004D10	090B19	555D12	554J05
577	380	11	065F06	021E03	021E17	085N06	031L02	085L09	095A02	503C23	548L19	534A12	557L04
578	250	3	003B09	003B33	042I17
579	440	11	019I10	088J04	078B16	084N02	084N01	084O18	078M05	084O17	529J21	505M23	555F23
580	300	3	059I11	059I13	095F18
581	310	4	517P22	089B01	089A01	537N11
582	260	5	001G06	003I17	026C16	026C18	026C19
583	430	8	077N04	086M08	615E18	004G04	058J07	058L12	085J03	058L11
584	310	5	616H07	090F03	090F04	628P18	641F15
585	360	7	541J14	513B04	548F12	555G14	503O18	003F02	003F05
586	430	9	045C12	095J07	082E21	068M03	501P12	525G16	613D24	511F16	536P23
587	470	12	088L12	021B18	085J15	063B03	520H10	528N11	089J05	060N15	540L02	090M03	043K06	536O12
588	360	7	042N18	063B22	079A09	021B11	001G07	059D17	003D03
589	370	9	549L21	606B15	076N17	079N12	080I13	085A03	090K18	527E17	079M10
590	340	8	528J19	510A14	532K18	643B10	503C18	645O04	634M19	606C05
591	280	5	505P24	503C10	084P21	003G17	005L10
592	370	7	511L08	001P21	053A17	515E04	002A02	614K03	502F21
593	400	4	091M01	603P24	091C15	082L10
594	410	5	083L07	083L06	076A11	095M24	654I09
595	370	15	085J07	082F19	001F06	542O20	084A06	502N16	555P05	003J23	015N09	512M14	015O10	538A15	045P11	043I10	538A16
596	350	4	085A06	085B06	550J23	547E01
597	740	18	027M03	061G17	087O23	090F12	045C10	086J18	085D15	092D11	093L04	071G22	090F11	065F11	504B24	082K13	003I06	092P09	066A16	025O23
598	270	6	044M14	084G10	044N13	025L15	090G20	090G21
599	400	12	045E07	044I09	044I10	062D23	087A16	038A17	001O19	004N19	042E05	541J17	042E06	654E17
600	350	9	012N13	524O05	065C16	083N06	025J09	527L18	622B19	541B12	546O05
601	280	12	556B24	654N14	629C17	087A15	087A14	605H15	552F13	021E21	509O13	532E17	078J03	078J04
602	300	11	611K19	525A07	628K17	058I08	504N05	002B14	630D14	058M08	025L18	025L22	654G15
603	500	13	521P18	530H23	083N10	089L02	083N09	539K02	093K12	081B07	557M10	093K21	548J06	654C07	605A09
604	370	9	010P18	533I03	531P21	504L17	546P13	519G22	558L07	042J19	042J18
605	300	5	084E19	061K04	092A03	504L19	092A02
606	240	5	076I06	069H16	060D08	029B14	052C06
607	490	12	559D22	531H11	630I13	610P06	653B17	082E02	092D08	628M01	616L08	070B21	560C18	602A22
608	380	9	526D13	521K18	083P14	078D05	026I08	083P12	077A05	094I05	042D18
609	390	6	080I12	089H04	079F06	089G03	559J24	559I16
610	540	12	529M06	015J01	509I18	511I07	606A01	654H05	629D03	501P05	087F12	560G02	065C10	040E19
611	1460	30	605A07	511M14	549B37	604M11	529A18	078B17	541J20	093P13	605A10	546M06	529O16	050N08	090K01	560P18	059F12	028D03	082P24	059L04	078F15	625E13	003J22	068L22	070E15	629A01	078H14	071K23	547G21	546P17	020N03	514G10
612	240	2	003B15	003B39
613	240	2	003B02	003B26
614	300	6	632K10	606C16	534N07	512J04	621F16	510I06
615	290	4	601A08	505J02	092P01	062O22
616	570	16	622J01	091L19	501M15	501M14	502M07	087F18	087F19	059H12	525O10	019N04	523H17	544L23	527D24	552E08	616I21	605M06
617	500	16	622M19	085C21	603P23	092H05	605J10	609L24	092H20	530K05	542P04	655H17	039B13	604M15	511H10	551P12	543O18	644P08
618	500	14	001G11	001P10	510N15	012P03	515A05	551G24	083J07	001G22	028D19	555M01	009F18	009F22	509J24	545J08
619	380	10	077C20	077C21	044J09	526I18	515F12	074A21	536J04	076M19	063H11	634D24
620	450	7	079G12	522O03	545E18	534A03	086E18	086E17	546K01
621	310	6	022O01	502O01	092L07	501P21	546G23	092C23
622	300	3	046D23	046D24	046D22
623	330	6	509I20	084F09	094B24	085D20	026J19	655H21
624	380	5	095G18	064C16	042N21	096O05	069D18
625	290	8	027N14	059F14	505L10	011L17	082E22	506E24	503A13	022M21
626	590	17	094L10	041O16	089J24	056M24	059B02	049M02	085G04	021D04	008A01	059B01	087D09	028D05	089O20	028C05	503O22	093D09	606D04
627	270	8	044P08	038J24	080D22	051B16	027D03	080C06	009N12	647A03
628	400	13	062E23	004K02	601O17	520I06	064P01	059N24	005F16	628J24	045O13	096A20	092K09	085M07	085L05
629	410	12	038L05	559O04	044N18	020I05	080P21	043M01	033E17	084L15	043L03	043L02	548D04	631O23
630	360	9	080H10	613G10	629K07	607E24	090K06	644M23	060I01	519C15	517O06
631	390	9	504G12	638C13	502I24	082F13	609K14	602J02	510B18	065D22	088C04
632	380	12	094C13	079D05	078J15	655P15	009L21	530C15	094B13	605N08	078K14	063F03	605G12	001F12
633	340	9	021E06	087N20	078J07	082M09	085A19	536N02	081H23	044C10	045I20
634	470	18	086O09	086O08	082D02	559L21	510G11	510G14	082C23	063C11	634F15	068M01	525J22	063B12	615I09	503P08	061E11	061A14	063C12	044K04
635	410	10	633D11	503O04	503A04	077M15	636G10	527P11	509D12	606O17	502H12	601F12
636	490	19	008O03	079K02	642G05	548E04	532O13	538B05	627J17	632D07	551D10	539G16	529M19	089N09	083C17	070E10	555O21	641L10	531D04	070D11	643K21
637	450	10	553L13	532H12	079H04	504J06	558G03	505J24	541F02	086A11	086A10	086A12
638	710	13	045M09	090J18	087J02	008H20	006F06	082L22	058H06	058B06	054B07	025E15	092D05	028D01	010M04
639	350	6	090E08	606K15	005F20	034F09	540A18	510J12
640	250	4	055M02	055M03	055K10	055K11
641	280	6	028D06	645H20	082D13	547J22	002A13	553O04
642	310	5	085D18	040I15	027N22	509B12	059N17
643	240	4	086D23	528H09	086D24	502A11
644	370	9	553G15	646E07	558F20	045E06	090E13	090O18	528P05	609O04	546B06
645	300	8	083G05	537B10	532L10	088L13	087A24	096A24	529O22	520O23
646	320	6	513K13	088O18	558K24	530L23	551D13	528N05
647	420	17	553K22	525D18	001F09	081B13	028G03	005F06	517O18	066A23	079M19	079M21	560N24	654F18	084B04	540N22	084D04	615F09	085N19
648	720	19	608N22	518H03	027L17	538M16	042E11	089M18	536C14	062P12	505M14	505M17	020H22	519I17	041C08	033E01	029J09	088H23	527M11	601E10	601E12
649	370	7	528H12	503K13	540O24	541P20	502D20	096M07	096M08
650	320	7	530J24	559D02	009I21	088H07	038B04	003E10	003P23
651	330	8	032P21	537K21	084C18	558K15	042D04	076A13	535A01	546H12
652	390	9	548B10	088H09	060H01	089P19	515M19	044M03	505B21	548D20	618C19
653	360	11	543B14	639O05	654C04	090G06	651A18	544L24	602M04	544M01	514O21	521M17	625L14
654	390	8	604H10	621G15	093M24	516E17	645F02	524F10	532E19	530N01
655	490	11	090J05	083O05	092M06	019B20	035L11	003C04	081F23	536C21	093M11	642F13	606M22
656	320	6	040N03	040M02	026D17	026D18	040N02	628A15
657	410	11	538M06	034G19	529H14	041H16	004D13	064D12	537O18	528N15	529E24	512A18	553A24
658	290	7	058O05	058O04	003L20	003I16	604J12	605C17	607M11
659	440	11	646B16	511G04	654F04	623F15	641H03	532D13	069H06	548M14	515I03	084E08	079M24
660	370	5	020M11	089O17	094M01	603I15	088O06
661	300	5	087O12	089N23	034J08	544F24	086I05
662	350	9	005L12	005N24	553J06	502M20	089F03	057G13	057L05	044K23	043F20
663	360	5	085B07	534L08	555B02	084H09	035E21
664	310	7	071B17	059J08	515D10	503H01	546O19	501E02	625B22
665	340	7	630O15	065G08	628F13	620I17	617P09	629L20	636C01
666	460	11	006G03	548G07	528L17	042O18	040F07	040G07	512K01	087I14	060G21	027J13	053B07
667	260	5	504E09	531J24	534G07	634A20	522E23
668	400	12	527N13	096A12	605F13	615D11	514N02	092N06	082F21	004K01	034E14	060B07	003M10	004N01
669	370	6	021N16	043N09	039K24	078G20	077A14	547G24
670	230	5	008I10	093A12	519C20	026H08	559B03
671	330	8	081E04	540D21	078F03	078L03	078B03	554A13	512J06	552P11
672	530	26	095P03	034I05	069E20	532H01	068N22	043E14	095A11	530D14	546J23	006D18	533G04	526B10	550L05	510M11	553G23	628K24	003A05	601M15	072D18	072C19	514B07	530P04	553I05	524L19	551H03	538C06
673	350	12	536M20	523K14	518F16	507P12	083H11	088B24	547P09	043E10	525N07	611D07	089C21	613F14
674	380	7	096C08	096B08	094O22	632B22	088P20	505I16	517E10
675	300	6	003K20	003J09	052A08	005B22	003G20	525F08
676	440	10	086L10	088D21	006B18	087I02	086L12	005L04	086L11	096L19	094D04	601K19
677	270	2	036J04	030J04
678	220	6	085F20	094B02	094B03	082I11	089M08	082H11
679	370	6	544H09	521P02	090D13	027J03	027I02	062G15
680	470	12	509N11	093G17	009F10	064N20	093F18	008A11	549P01	064N18	541L01	542M21	553K16	553H13
681	710	14	077A07	088P14	091L06	522F23	061D09	059H10	059H11	019L24	525J04	057J15	027F20	501D12	626L19	629G24
682	630	15	048A03	048A05	048A10	048A15	048A17	048B14	048B03	048A04	048B09	048A13	048A23	048A11	048A22	048A18	048A02
683	240	7	027L18	028L14	625I07	610P09	529H13	523O01	610H05
684	350	8	049L20	096M16	521B18	070C04	006F12	546E21	093K09	045L02
685	280	6	085M24	606O12	088F17	003B25	003B01	602H22
686	290	6	079M23	022O09	094H15	546O23	072F13	556A17
687	300	8	530P12	532L05	553K06	509F06	086O06	094F08	524N09	008J05
688	480	12	632J16	618K12	502K21	633P18	624J09	081B22	622D15	554A02	070P15	064D13	086I15	539F05
689	570	17	088G15	541C04	524B13	084F23	092E08	512A22	063I03	062P23	063H04	091G06	629F14	530I06	043G23	045K12	540N18	521N02	544H14
690	230	2	030I22	036I22
691	290	7	035J20	648C10	502L09	549O07	526A05	502L13	091K13
692	310	6	553I10	553K19	027J16	019J03	006E07	083O06
693	370	7	004D11	065C01	039L13	021C05	020B21	058O10	534A09
694	380	11	623G08	533F09	628F19	544O15	520G24	608P10	091D22	001M12	091I22	091H06	091H22
695	340	8	608H10	085N03	080L15	094N15	087F22	545P08	503N17	547H12
696	370	5	602M07	096C06	089M09	096P18	070N15
697	410	8	008N24	070O15	044A19	528N13	063J20	606F08	043O12	043M12
698	280	5	552H01	043J02	043I11	538K13	036H17
699	320	6	044D08	039L02	051A14	051B11	038J19	075P01
700	350	10	654P15	092M12	039L05	039H05	509F17	096O10	058J05	040I14	040G15	514A10
701	390	5	068P01	069L06	072B11	540B17	555I24
702	300	7	602E24	093P21	044F07	044L05	044L07	086G14	617I12
703	390	6	078I05	085K24	060E01	009P12	506A23	547L01
704	300	7	525G10	503F02	557M16	556J15	088C21	088D08	625E15
705	300	7	546N19	528D12	504O23	552P20	517H24	089N07	511N03
706	370	6	026N02	548B01	025H18	524M24	003I11	025L24
707	430	8	522D18	083J23	517F03	002B09	525B03	052D01	092F10	532G09
708	440	5	651J01	095D05	082B19	025H15	082D19
709	360	5	608P19	549N16	537H11	525F12	518H16
710	380	7	041K08	041L07	091M08	052J16	001K21	001F22	034P09
711	380	9	087P23	033P21	533H17	641G09	528F13	525C23	611F17	547I24	534N11
712	530	12	086B09	014N14	092E03	086B10	086A09	069I18	559L04	605N07	070O06	096E11	527F03	537C10
713	880	16	655H09	634O01	538P03	538H14	543J12	096J01	090L24	080E06	080C14	069N10	006H08	089M03	547G10	064C05	090P23	090P24
714	290	9	034J06	060H16	088H06	060G17	060H14	088H05	060K18	012N16	065D02
715	280	8	088K04	001M01	084H21	005H21	085J01	531I10	085I08	085J06
716	380	8	047K12	005D16	061H23	557K13	511L09	004L20	086P16	086P17
717	360	7	087M02	639B12	532C03	608B17	532I09	655N18	642L13
718	420	7	542M05	510N10	547L07	028O17	096L23	093M17	091I05
719	470	11	003H01	509O03	543I16	071D17	554K21	540M21	068O24	526K05	540K23	626P17	521F04
720	280	5	529F08	533F18	517G05	077A01	077D01
721	290	6	044E15	502A16	629J07	095P07	095P08	559I12
722	470	5	079H13	079F14	042J13	615E23	042J14
723	380	11	653P03	093J24	613N16	093M22	095P24	502E06	544A02	084G16	084H15	654O23	070H12
724	260	3	039N24	039N23	088M08
725	360	13	544F08	546F02	071E09	608L19	654F11	556I16	531B01	556H02	530D17	520O14	523L06	525P21	625D01
726	320	9	521E10	645O20	027N15	624C03	528E18	501A10	093B15	558K04	640A15
727	370	7	025D23	060K04	041N10	008H14	085K11	078G07	038J10
728	420	8	602E11	095E16	550I17	551N12	007B03	533C02	522H09	522H10
729	260	6	602F15	504L24	530D23	601E01	547G17	501C07
730	270	5	516I23	516J08	093E10	522E12	093E24
731	380	7	022N07	078J02	078F05	078P08	646B08	638D06	651E13
732	310	5	615H15	622J21	090P04	634A15	096F24
733	370	7	510K17	537D02	618A24	502A05	503C12	087G02	084I14
734	340	10	503I20	088D09	083A16	553C03	548C11	537N18	611F19	538C24	547G09	556I09
735	270	5	531G14	626M11	558F19	509A08	502M23
736	270	5	087F07	028F24	004P12	006G14	093A14
737	610	19	095L19	009E17	096N19	042E03	062E06	541M22	061B15	027I01	085D01	007E03	019L23	045K17	009A13	069L23	091E14	517M04	518K14	510J07	511N16
738	350	9	510D22	538E02	081O15	524J16	530O24	063F08	093J22	063H07	070N19
739	470	7	082G04	082F04	607P22	551B20	651J16	655H03	507L14
740	550	10	094D19	525P07	525P08	526E04	093B12	541B08	602F19	537B17	079J10	079I10
741	320	5	524M14	525I13	539I21	559D05	543P16
742	330	4	035P23	602E01	542J09	503P14
743	470	13	094O06	044F17	502I07	069L18	654D10	519B18	060M07	069L19	633E20	527K11	556N10	607E04	526H20
744	340	8	630M02	653L14	654O17	654D16	653N03	064O15	645J15	091D01
745	440	6	084K09	087H03	087J05	003G16	005E21	005G23
746	360	6	518J14	515H03	090F17	090B17	093D18	543P02
747	290	5	654B23	601C11	626N15	606I21	041J04
748	360	7	532A20	632I11	504P23	078O17	070C15	094K17	064O23
749	390	10	033G13	052D18	055C20	079C01	076I07	076G06	086I13	086I14	054M02	061N09
750	320	7	083M09	503B18	062P14	501A17	051A24	038J08	552D04
751	240	5	077A21	091F05	091D07	094F15	061O11
752	340	8	532F01	512I11	558D17	606I08	616I15	536G09	539K04	539I20
753	420	10	040P03	502E24	502E22	040O03	025D12	556H23	091G08	083P20	040L23	652P15
754	390	7	501M11	545L22	604O12	084M02	084N18	502N22	094K23
755	380	15	092D09	019G17	082G09	092K06	076N12	013A15	013F12	001O17	026H11	529J23	525A15	086K05	508A15	652N07	556G17
756	300	7	087M01	622O11	647K23	607B16	612N22	601D13	629D20
757	710	14	052O13	087O09	078O14	069M01	078O13	078M14	078K04	092E07	005D09	645E08	085C14	034B12	033A11	034E11
758	830	16	084B15	084B14	084E16	080P05	654C13	602P17	647J20	094P21	655C14	038L09	031I02	061E10	086E15	532M19	033E13	040I13
759	480	16	076G17	612I17	544E10	627I02	503A12	617G09	621B16	522G04	533A12	042O12	503H24	033P17	502L01	510H10	042O11	544O14
760	450	7	524C08	019M07	081O13	081O14	089K03	061B08	081P14
761	400	13	090J08	090J07	087C05	086D17	062L09	076H15	062L08	070N23	553F22	019I01	609I06	089F14	604P11
762	330	6	091L13	531M13	556K15	530H01	520I03	636J08
763	270	9	629N13	540H10	609F14	641L18	529J15	618E17	071P24	086L09	035K05
764	310	8	526E01	084E01	034D09	062G07	042N07	632J03	546H06	541H18
765	340	10	077H02	546C19	534N16	638I19	033C16	001E19	019G09	012K15	085H11	537H07
766	380	11	095C12	095C13	089M05	529B17	071A01	072G07	524O10	560B09	531I14	614O10	558A03
767	270	5	538J17	548F01	608J11	614L10	601O11
768	380	11	084J24	025D16	084K24	095B06	524M22	077H24	092M21	635C03	063E20	546A03	089N16
769	320	6	539K03	529M16	028D04	091H07	091I23	628J02
770	390	6	083O02	009F12	083O03	083O12	630N20	558C08
771	410	5	004O01	532N22	096B05	096A05	088C16
772	530	10	636P02	614A07	635B04	558G19	060B10	503C22	545J16	047J06	075A04	072O18
773	420	10	511L24	602F07	532B24	648C18	089E18	094C20	501B05	094A20	086M14	505O08
774	240	6	041J11	521F11	042K02	088O01	088O02	541C12
775	370	4	091L18	059J02	092K10	521M23
776	410	8	605O09	079F22	094H02	533B20	528M21	512C16	601B15	616M07
777	320	6	087O07	532E03	084A07	065G09	528G20	525C03
778	370	7	531H08	520H01	501N05	087M10	079K09	082F06	606B16
779	250	6	084A19	558K02	622D19	063N11	076P18	093C10
780	380	7	551P24	633J18	634K15	502I23	645B02	651J15	647L23
781	320	8	530B01	626P11	533L22	607D18	603O03	025G23	604M04	601I03
782	310	7	522E24	539E13	041M05	539E19	608J01	511C02	629E05
783	390	9	057I12	082F07	079C22	042P20	085O04	004D16	003L14	089O07	530M01
784	310	8	553I08	091L15	653H23	525N13	034F15	091M17	089L09	089M10
785	280	9	080C20	078A08	617F18	033E24	504L07	076A10	033D23	616E16	058J23
786	340	11	043O16	069K01	510G22	538N17	040A24	635G03	646F04	642C03	090K05	092G01	060N04
787	700	17	019O22	513A03	007A11	523B19	536C17	083M07	059H17	640A21	504P07	526A09	546B18	083D06	642I22	089D22	083D07	515K24	540F19
788	400	11	078P20	090A05	529K16	552C04	631A22	522L04	647A13	079O12	078B24	550L03	550J06
789	220	2	030J07	036J07
790	220	2	030I11	036I11
791	410	6	044J05	077C03	520K21	022M05	614K13	546D12
792	420	8	089L05	089K05	053B08	549L17	527K06	086E19	042J07	082G08
793	390	9	534B15	607L04	086G20	019N05	505I18	548H09	525A18	504K23	528O24
794	580	13	604J06	078C23	646A12	078G03	095L10	520D09	005L15	078A11	095G21	032E04	096F07	059L18	525K02
795	280	5	090A16	090A15	521N01	517J04	093J16
796	320	6	604L12	059I09	636B06	507M10	503M10	548F16
797	500	16	532G24	524D03	548K06	090N09	063G03	512I16	501H08	009N20	084J02	525E01	617K20	061H03	089A16	065E09	090H18	078A17
798	270	7	062B05	062L05	003E18	512N12	091G23	091H14	083F08
799	520	8	536K02	536I22	629N16	539A07	530P03	541K03	518I14	608E12
800	460	10	090G23	524G01	513C02	502L22	092D22	091D16	533C07	058A04	058E02	544P09
801	490	17	549G36	624I15	546A16	040L13	638H19	631B08	635B10	089P05	536C20	078P02	004G10	607C18	528O05	056I15	606C11	544I11	034J21
802	400	4	501P23	092L15	094P20	622J05
803	460	5	025L05	042I11	042I10	038A03	042I09
804	360	6	513G02	001E16	527H19	003P10	045O19	058H01
805	310	7	503L21	560P19	019M08	005E06	081G09	089L22	083N22
806	250	6	537D18	620K11	654H16	087B07	606B01	620M11
807	540	15	044M05	529O19	507P24	551O12	541L10	019H22	546P05	529H05	612G23	536J23	089E13	522E22	522E18	052E23	630M08
808	310	6	519I12	629K24	613A20	066F18	084A24	556P15
809	350	3	039K23	022L17	647O08
810	380	11	534K09	551P18	070D02	647P23	090G22	071P11	548A05	548I24	514B09	079F18	558N03
811	280	5	642O13	641O13	095N10	078I12	549F10
812	350	9	643B12	547J13	060M13	077A03	041O20	020D04	063J07	061B19	556F11
813	330	6	632L14	655G22	533L20	069J16	043M15	648G21
814	250	7	039B07	089F24	079C16	001G19	081B02	527G20	543A03
815	440	7	653A18	090O13	073E02	011P13	542N07	555M06	544O19
816	260	5	034I16	063A19	003C10	057F24	547I22
817	240	5	020I04	057N24	550G24	020M08	003H16
818	500	11	080L02	085B09	532A07	091L11	061E03	013I03	070I18	083E04	001I07	060N03	069K14
819	330	5	543K03	621J12	084K03	083A20	019H17
820	290	8	648C07	648B21	531M17	541G01	503D16	524N20	535O23	608G24
821	290	8	638E05	636F18	636E19	655C09	616N01	530O20	602P20	533C17
822	230	5	052N24	653O24	096K02	096K01	047K01
823	250	3	558H16	558H11	546O01
824	280	7	027H05	085C04	549I19	061B10	026J11	047L11	075K18
825	360	9	607I07	607G08	544C04	554F06	525A02	618M03	651E02	080J06	080J07
826	320	6	529O21	504K02	525D20	558F17	525C08	541E09
827	530	7	096I17	549A25	511N12	553H03	550O18	524E02	553G04
828	380	10	538J10	647G22	084H20	084I12	023K02	523J20	540L23	539O19	635B06	557E20
829	420	7	546I18	090L11	096B12	094N14	013F02	518J19	605F16
830	350	6	609E24	040G09	633C16	063G17	557B01	617M14
831	340	2	090A01	090A02
832	420	17	514E10	094P08	629H01	041O15	652M19	504D23	522G05	081D20	544A15	615L18	090O03	544C22	506E11	506E12	003F19	531N13	523D05
833	300	5	557B15	085A11	071C10	077A02	095P14
834	310	6	539A23	503M23	653C09	540A11	081K17	091G05
835	340	5	623L17	045P21	605B11	080I02	096I09
836	320	12	043H19	043G21	043K19	043K21	094L19	554J06	559B01	607H24	646E06	639A01	602H07	604I18
837	460	12	501O08	505A18	514A02	038L16	033M16	025N15	060G15	654G19	503D14	602P11	626J19	634F18
838	720	12	517N01	087G13	516K20	516L24	504M03	061E04	061E13	093E15	058J03	001N05	005N22	089C08
839	310	4	523O05	540C15	501E10	501D10
840	340	10	083B15	083C16	041O02	044F04	083C15	064E23	008A13	060L24	059O01	020J21
841	390	10	605L19	522M03	086K15	510L14	501D05	647A21	043B23	086O21	041N18	558B22
842	630	21	034M09	013B23	039G12	038K11	022M18	086D10	044O09	086D09	086N03	509E22	026B17	041I14	554H10	617D12	631A01	530F16	026I15	548A08	607L24	550A06	506E05
843	390	5	089B18	002A03	019M02	002B03	060D17
844	260	5	616I07	041H12	041G12	028P23	075A06
845	320	4	087J21	006H20	551I18	512N20
846	240	8	065D13	065L19	654O21	626P08	070C21	527C09	534O11	080H14
847	270	4	621B22	503A02	540G06	550M21
848	420	11	511D09	628J08	654P18	524M21	539D01	070A01	632N09	628H22	519D06	085M11	092D23
849	370	9	063J08	546G20	625L07	546B13	091G15	019C16	622M08	092E17	013E03
850	360	6	057N16	068K22	080H23	646A05	650L21	554H24
851	550	18	033I23	019F15	028K10	509N03	555I07	609J09	092M23	040L15	040M15	088G22	039B16	033D06	091F02	028L17	614J13	529K10	536D14	080M06
852	300	7	626O08	610J12	633C13	605P18	502L11	083L22	632K22
853	310	7	517I05	533K01	550K01	607A21	654E08	654P17	638C04
854	410	6	076I05	078I16	060L23	078M04	536K22	552L04
855	280	5	077M07	092L21	090M07	025M15	092N22
856	480	8	501A12	049M20	645N13	602K13	033B24	022M17	059B16	507N06
857	340	4	536A11	549L23	555E20	521N05
858	390	7	548J08	071D19	559B09	088H19	632M04	027O09	629D12
859	360	6	608N01	627H01	080G02	538L21	520J13	636E22
860	330	7	525N02	504K09	083P11	083F01	531I01	628F12	504G20
861	440	10	019O06	091M16	535G03	627O17	019G21	532P06	505A09	502O09	060H13	058A03
862	290	5	069M05	632P19	625N06	629N08	629M11
863	320	7	081F14	614O03	605C18	605A19	538B06	538N21	630I07
864	300	6	545N06	010J11	065E24	050L20	096I03	083E08
865	380	11	503F17	503K17	622J06	005I08	084H12	035I11	061P03	065G13	527D09	605J22	641F21
866	360	5	082D20	084A01	558E08	028K15	060P09
867	220	3	007B09	007B11	087E05
868	400	11	528N22	528H20	531J21	501M17	093B14	001I06	505F03	087N22	560G12	088K20	501B17
869	230	8	027N08	027G11	088A07	539A05	062E09	088A11	066O09	042C21
870	350	12	040E03	504N22	631K23	521C07	060A16	618F09	005H05	096J13	009G20	009G19	082N22	082P20
871	330	8	045E09	605N15	617B13	632C20	543K14	650F11	079H21	558D09
872	280	5	047C17	052J03	008B02	059M17	059M16
873	390	9	522I19	001M20	001N20	063D21	552F05	094G08	534B16	079D22	045D18
874	380	3	077P22	077P19	077P21
875	260	2	069I17	069I16
876	330	4	522K23	541B14	541B10	517O08
877	340	9	090H24	540B13	530P02	062P18	041K17	062N16	083K03	622C16	608N11
878	340	4	509O19	083J17	083I13	083I14
879	300	6	623H12	543G24	060B16	542J12	628A21	555B23
880	600	19	653D01	619A04	603K14	620O15	034P15	531O16	006D20	087I20	530J08	038A07	559K06	094L21	079L06	005J22	554K04	004J07	512O21	093C22	526E12
881	350	9	082J21	008H01	617K14	077C14	019C11	559D23	607N17	079A08	085M19
882	270	6	005N17	652M18	034F24	007A12	079B13	079B14
883	380	7	611H04	604P15	511C23	001M09	059D19	059E19	087M08
884	400	6	060P17	026K01	005H18	034H19	556I14	034K23
885	290	7	005P16	096D14	089N12	080K15	027G06	027G05	091C20
886	390	11	528M08	635D14	604B16	604N08	539J24	643B09	605C15	076A07	555J16	543B15	079H12
887	220	8	504K05	074E16	555N05	555E12	534O02	504P08	539D09	557J10
888	280	4	086D06	086D07	618C18	552E02
889	280	8	530K14	089P13	061G12	548C12	089O11	026I21	026I19	080C21
890	490	10	094I18	062A11	041M08	094J18	021B23	034I21	043C21	088N21	555B16	539G15
891	250	7	028N22	006F09	028C18	005P01	547F17	517H10	604B01
892	330	6	077H08	089H15	077J15	089I01	094G07	532D15
893	360	7	613L19	632C17	531D06	604J15	550M03	550B20	041K19
894	390	5	549P23	549P20	059F13	027F02	520I23
895	330	6	646N14	079N01	015O01	096C18	043I02	560H08
896	310	6	041I08	534M01	539I07	511P02	078B09	079D07
897	300	5	079F09	632L22	515L04	517C01	605I24
898	340	7	531K12	096E16	533C13	548F24	560N23	632N23	619M05
899	310	8	094J16	537F21	504N23	094C06	504C08	536M18	027J12	052E22
900	270	9	547E08	096N16	557P11	532M03	555D13	614O11	082G07	035I10	005I11
901	210	2	030B18	036B18
902	440	7	536P17	509F02	615A15	516K18	605G09	558B12	545E05
903	500	15	538P19	531D03	644B10	560G17	655F04	089A22	055J08	033E05	073A21	003M24	020H21	042P10	042P12	615C06	042P11
904	290	8	082G01	505L21	061F05	539J11	628M11	506A06	554A03	521K07
905	350	6	086M11	019H15	027K08	035I23	531N15	604H21
906	460	10	042N09	036C15	516J24	093K23	059F17	008A24	005E23	042B19	526E20	547K13
907	310	6	087I23	092B06	502G17	502M17	062F04	062G04
908	250	5	078A13	083I10	615B07	503G05	622L19
909	330	7	080D17	080C01	542B14	613N18	045L12	633A02	066B03
910	340	7	094I02	070K07	648H18	516P12	550O03	640A19	612I03
911	240	3	518G12	501O19	501O18
912	280	3	096H02	096H01	043L14
913	350	7	082D17	003A08	042M13	044J17	079K11	042M12	084D03
914	370	4	005J06	001B04	026H20	060D13
915	410	4	086N10	086N09	086O10	058E01
916	340	3	002N21	002N22	647M14
917	400	4	021D02	021D23	525O09	006D02
918	380	6	081A14	559L07	087N09	535K19	096I18	092E15
919	190	3	044O16	044O17	047A06
920	280	8	557L22	557M09	090F14	520N23	601C18	618M20	520D18	088H02
921	370	7	077O17	087J04	003P14	005E07	546D22	043D06	077B14
922	300	7	094A01	033L15	044B01	629D08	539A06	005K08	521H03
923	610	12	025F23	018H24	030A02	511J10	066M04	027A17	066M05	018H03	032F12	015M14	048F03	049E21
924	400	5	004P02	006E18	005O22	001K09	088J17
925	230	6	513I12	606H09	517B23	085L01	541B03	062A17
926	360	11	511G23	532N03	521L08	634L18	642J16	505H20	618A07	096N22	096P21	504D18	084H10
927	460	7	524N08	546P18	516O09	089C03	034J09	089B03	063O07
928	280	6	623K11	635A16	653N10	043F17	070A13	089H22
929	280	6	626N20	058K15	536M13	609D08	070N20	088B14
930	400	14	013F20	041G18	512K04	042I20	095N08	090P18	085D06	085L21	519C04	503B13	043O18	085D02	086K23	048I15
931	300	7	096O08	622J18	506C01	558E24	070J22	059M13	071P04
932	240	6	078P09	096L21	079G22	039I02	606N07	062N15
933	410	5	044O10	044I12	044O11	044I13	069H11
934	320	7	611O02	611K23	646O06	650K22	645P08	632L07	651F08
935	280	6	022M24	009H22	090N20	005B01	005B02	053A23
936	350	17	072A04	082C19	085D04	650M09	085H09	552H03	091H18	642P13	655C04	062N17	061I24	069I23	041F07	517C02	520H12	504G21	502E09
937	360	5	544G23	558A21	004M16	025O02	001L13
938	300	5	501C14	617K22	606E17	545P03	028K09
939	380	9	606N06	652J16	009P02	085A21	628K21	084C21	001N14	086I18	008A14
940	410	7	033P13	090N12	078B19	041F02	604H09	060N05	647B21
941	440	3	091G19	091I11	091H11
942	280	9	606K11	045C17	603L09	642D08	057N15	614L14	543J03	606K22	652D11
943	380	7	525G01	504E22	539F24	534O06	534D21	628J17	645A20
944	330	10	633J15	069L20	069I02	629G20	005C16	005B16	636I18	505B03	537O20	088N11
945	220	5	061M24	027H22	002B01	002B02	042O10
946	420	6	090I11	003F16	090I10	093B08	083D10	093C08
947	400	12	542K19	094C22	063P15	040E10	521P09	555D09	071B02	652I20	091L16	519G09	528M24	530D05
948	440	9	033C24	648F22	086O11	086O12	628N20	062D16	019J12	552E03	525K18
949	340	10	010I12	010J12	091A13	091B13	626O18	069N17	623F14	010J08	511H07	638B19
950	380	5	522H17	001J06	020C04	064P02	617I03
951	260	5	080G01	058N07	069L02	614N13	636A15
952	280	7	634N17	070L12	634E09	519E20	532P11	641K13	640A11
953	450	9	059N22	605C09	512B14	606D07	509M18	601H03	623O12	081P15	545K04
954	290	5	053A05	087M15	062A03	062B02	064D03
955	350	5	093I15	045O10	093I17	093H17	553H09
956	450	8	079B03	553E05	543B16	079C03	601H01	081G14	527D05	089I09
957	240	6	544B23	088P16	045K03	092L18	510K01	629O13
958	360	4	084B05	655B03	086B16	502P03
959	400	7	514G08	094P24	653H13	080H15	081J14	638A14	069J14
960	260	4	089C14	089E14	528H01	631B01
961	270	11	069N22	650F16	086A22	069N21	096M21	633C20	519I13	560P20	602I01	642F24	061F20
962	320	5	514C09	089H18	529H17	083P07	529C14
963	200	4	067J13	036I10	030I10	036H10
964	370	12	090G04	063A11	538A09	001O23	540N21	012N24	527G08	608D19	604O19	514I02	079A15	603N01
965	290	6	501M08	539O14	615G23	529M02	079J13	079I13
966	430	8	548H18	509N12	536A05	003M22	022O13	096E09	043K11	009G23
967	260	5	560O11	558D20	645F04	506B05	077E16
968	440	7	091I18	091H02	505P10	081A24	088D10	047J01	069G19
969	370	11	651N11	618N18	605B19	608H20	634L19	546E10	559D21	631M11	513A20	525K04	548K14
970	370	13	079F01	070O20	642C07	544C23	536O05	083E18	602K08	542A02	514D11	558E16	003J06	094G14	043D23
971	270	6	606A12	559C02	536I06	507P06	558E06	525M21
972	300	5	601L22	060N17	060M16	079J19	079I19
973	250	4	627H24	642I12	623O09	632G02
974	310	5	534D05	544O10	534M23	558N19	546P14
975	350	4	094D03	078K05	516K04	528O16
976	350	7	032P23	025N13	632I18	602G20	536K07	552P03	602P09
977	400	8	084J09	027J02	034I18	511C20	005H12	006I07	081P18	529I10
978	220	4	510M24	550A04	539L01	522G02
979	330	7	634D05	626N11	512J09	613B12	613L05	554E07	560C17
980	380	5	079O14	071B12	096G19	060C04	557P09
981	390	5	608B24	093N07	089I20	084F04	532L03
982	400	11	019C23	545F11	548M16	554K20	552L05	061O23	614J19	058L05	088E19	050N24	557D03
983	340	10	005B08	044B23	089E09	003D10	601N12	614A03	505O23	079E18	516K16	053I18
984	390	7	544N13	064B20	613N14	093H14	042D13	092D24	095A15
985	300	2	015H23	015H24
986	370	6	044C11	069C09	560F16	644B15	558I07	036G14
987	370	5	535P06	526A02	089A09	092O24	518B17
988	400	10	508A10	554J24	086H11	086J08	090M02	070A10	507P01	070E08	525H23	622O01
989	390	6	550O19	083E07	543I23	547C12	070J02	042A19
990	510	12	646B12	645G19	654P01	534L14	628G17	093A06	094K13	094L14	095I13	022M04	082A05	529K19
991	260	4	001M15	020C12	001H22	022O10
992	360	4	090O15	005K11	026C09	088I13
993	300	4	087E11	059A18	071A20	062L10
994	310	5	001G21	001B15	033G09	004H08	033F09
995	270	10	539O05	609B21	635E17	516G10	539O20	627I01	627H03	620L24	627J20	517D14
996	330	6	063N07	063P09	039B02	040P15	534C16	534A07
997	300	5	515O02	066A15	626K20	642P17	655M20
998	390	10	082G13	095A24	096B11	095I23	057K13	096F17	045O04	079O19	006F01	520P21
999	290	8	539L10	510K11	538L22	555K02	042M24	063O08	026D23	083C19
1000	440	5	090D12	534F08	601M02	019O05	043K15
1001	260	3	085J14	087D13	025I12
1002	280	3	010M02	080L20	080M20
1003	280	4	083J06	524N16	528C14	537H15
1004	230	2	082B10	082A34
1005	230	2	036J02	030J02
1006	350	8	529O23	548D15	609A10	547G15	629B22	509E24	088C05	034B03
1007	300	6	613H05	504I03	096D17	638A16	524L16	647P24
1008	310	7	508A06	653B13	615B20	550L17	504G18	629C19	604C16
1009	370	9	524I20	525F09	543K09	525D12	094A11	064E22	064D22	088K03	546F17
1010	380	6	035D21	006G12	093B04	513K05	546M17	643B05
1011	320	11	061O08	061N07	085J23	065D08	094M12	020M12	070O17	028G23	544K14	534B03	544J18
1012	250	5	072A07	622J15	503K10	546H19	529K15
1013	260	4	534N06	529D24	524N23	560E19
1014	270	4	079D11	096G06	613P07	531F19
1015	360	9	548A01	520E14	059M06	543P13	503E11	044D19	063P10	082J05	082J04
1016	300	8	083K09	527N07	092I08	525J19	055I24	096M13	034N21	096M12
1017	390	7	086B21	086B22	086B23	063H06	044N24	551H16	552O18
1018	320	4	072N20	072N21	073B19	011C10
1019	330	3	069F14	069F13	620B07
1020	480	11	080O14	084B18	642J13	070D07	083O16	081K22	507P15	027O05	549K18	549M09	060B17
1021	200	2	006A006A01	006A0006A01
1022	200	2	003A23	0003A23
1023	440	11	086F21	653F15	064O20	503D07	536K08	508P17	608P05	522M24	554G22	092G20	628C23
1024	340	4	544L17	501L14	088N22	085O19
1025	330	9	548C03	557C10	061C03	526D05	520D11	070E09	088B04	529B11	553A07
1026	290	5	013E22	028N10	058A05	095A13	094E15
1027	250	5	077J21	070J09	080O11	088B20	070J10
1028	220	5	605M13	632L05	629J02	615D07	642H08
1029	370	7	003E02	007A14	553I15	093B03	534C14	543L07	019C18
1030	280	9	510P11	511K15	510O11	080P17	089M23	078L10	019I13	606K17	601A06
1031	280	8	518I15	519L10	518D18	521M02	604P06	555G23	028L11	085A01
1032	350	8	069C19	040F02	047O06	538N12	536H12	627I23	628E04	616I06
1033	260	4	015J04	061C07	009J01	061A07
1034	270	4	538A08	538A11	509E19	548I05
1035	250	4	079C04	089P22	072F03	063N24
1036	440	6	080M01	072G05	085A15	045O22	095B11	628N03
1037	280	6	059O04	004H20	085L10	042I23	059N04	053B12
1038	300	6	091M15	556O19	060J17	001A06	611M16	555G05
1039	330	6	551I14	044E19	002B05	038A05	532G21	019I17
1040	300	6	509L11	515F17	606P03	525P16	632G24	614K11
1041	260	4	080F16	080F14	080E16	075G24
1042	330	5	092M03	655B14	503K20	654G20	530J02
1043	260	4	040J15	556L03	548M20	528L02
1044	250	6	601M23	501K17	510C04	502E20	602H02	548D22
1045	380	6	531H16	069M20	047J13	531H20	535N15	509G10
1046	320	7	544M16	078F06	548J24	084M16	084F05	063A15	063A13
1047	260	6	628B09	611O21	544P05	096P03	628J12	601O10
1048	330	3	034P19	001P16	019B05
1049	450	9	090H03	090H02	539H19	061A24	087K22	085H03	034G16	034H18	062I17
1050	180	7	546O14	529F14	057I11	544M18	614H01	615D09	628P15
1051	370	9	524P15	081L04	092P10	522F14	609K11	084H13	539K07	548O08	548L11
1052	380	7	505D05	522E02	041I03	087B10	505O16	087A10	519C17
1053	300	4	505A01	063A17	082E18	061I10
1054	330	14	527D20	506D01	614N22	614H12	653F11	631K03	641M10	553C04	026K14	653A02	061E14	535L17	511P15	058D17
1055	300	5	070D23	602K09	546E03	075A22	654P10
1056	260	10	096L09	072B10	054M22	096H23	066I03	025J14	025K13	074B05	074B06	640A08
1057	280	5	006G01	005J16	027F11	034G06	006H01
1058	330	9	606M18	601G02	091P06	043H12	012P09	088J23	039L16	620O11	616E11
1059	310	5	078A12	004K11	026C05	026C04	501E19
1060	300	5	043F12	620H03	633I17	642K03	611D17
1061	330	4	093C15	040K08	034F13	001B10
1062	300	7	503N12	505J07	502O19	550I18	509N04	539L13	557N17
1063	340	4	086H23	086H22	517B21	544C16
1064	280	6	060E14	003J12	088P08	033A01	019I22	527O11
1065	350	6	086H16	086F19	064E12	090G18	652L24	528I21
1066	450	13	034D12	641M23	645H24	528H06	542P01	006F17	505A14	511H01	034J03	603F20	012P02	558G24	523B17
1067	320	4	039K16	039K15	047A05	047G05
1068	450	12	613O16	081A16	548L18	623N18	558P03	621G03	644M11	604I03	629E09	090L17	549G32	615C07
1069	370	5	087P01	021J14	086G13	035L15	077D04
1070	220	5	510C21	533O06	552N23	645D02	640A13
1071	380	5	090P10	065C13	032P24	001H07	088F21
1072	420	10	040F11	040F10	040G10	040F09	061O21	091B12	549O17	501B18	503K09	082P22
1073	280	4	503A20	086G11	091M20	501L07
1074	300	3	513C16	079K22	001M13
1075	350	3	532I12	527J10	525F18
1076	330	5	514A15	610J19	089G15	535C16	626D06
1077	310	6	082O14	519J14	510G24	094G11	533O18	040F14
1078	260	4	073C16	046F05	073D15	052N21
1079	430	7	529E16	096I13	087F17	544D02	560J05	096I20	560P22
1080	390	8	091J05	513A22	091J06	089N24	039A13	086C18	629C15	545L07
1081	500	12	090A22	006D17	019C08	079O07	070B24	644M17	078B21	083M21	509A24	005I02	038A02	031K23
1082	380	10	034O05	034O06	026N09	061E17	502G20	072A08	093I23	003E05	510F18	557C16
1083	260	9	071E23	551F16	558A05	604L10	008A16	611A02	550H19	516F13	555P22
1084	340	7	042N20	042O22	042M19	082G24	061K12	060F01	003D20
1085	360	5	514P03	087H02	087P12	061D07	557L20
1086	230	5	057N23	040I23	006H10	004H21	021J08
1087	350	5	073D19	043O02	071G19	082L01	072F06
1088	290	2	082A35	082B11
1089	310	5	019M04	559C08	526E18	530P10	541K23
1090	320	7	537B09	059L19	027O03	089E24	028I05	096P10	602B23
1091	290	4	527K21	516G17	537A15	545E02
1092	290	6	091A04	545L14	084G21	622E10	522N24	608H22
1093	310	4	077M14	070C19	070D19	556D06
1094	270	4	552G15	091A16	514D08	539L17
1095	340	5	004B06	004L02	001F08	004K07	518N10
1096	260	5	655N20	628K18	635C17	534O12	534J22
1097	360	6	082K04	015I24	019G16	510L06	543P18	631I05
1098	340	5	005L13	028L19	520O18	509E05	551O17
1099	280	6	039B12	033P19	085J13	650F24	616P14	604N21
1100	260	2	036J06	030J06
1101	260	2	036I17	030I17
1102	320	5	652P23	035K20	078O15	096D08	029D17
1103	420	7	547E21	077O07	060I12	041F18	078A22	615I03	608I12
1104	300	4	501D23	539F21	611I17	502G01
1105	340	6	087O02	020C19	082J08	089D02	089C02	021A24
1106	380	6	531C15	629G08	546E23	078H18	633G14	078I18
1107	360	5	034B01	034B02	005J13	061I11	061J11
1108	210	3	084P02	084P01	546A14
1109	240	2	020O14	020O12
1110	290	6	535P11	547M15	555E16	061I22	040F04	095O20
1111	520	11	652O18	058I24	096G10	536C11	001E07	079B23	550I11	554E02	088D07	628M02	628C11
1112	270	4	043I23	095N09	039K01	033C18
1113	380	14	070J15	551J08	090M01	088G04	091L24	522F20	042D17	519G13	071D14	519F24	087E21	087A11	062P19	528K21
1114	270	3	085D21	085E20	087N11
1115	370	4	524C04	609L19	534M24	524H03
1116	390	6	529G11	549O11	522D09	517L22	087H13	087P11
1117	410	7	085L15	003K24	045O16	543K24	019D01	075A03	059E15
1118	220	3	001D24	005H03	058O08
1119	300	5	085P12	643A06	652J04	503H02	028E01
1120	390	6	558G04	608H01	619I24	628G15	546F15	618B24
1121	320	4	079F17	079E19	084D19	060N07
1122	250	4	634A02	089M04	607M22	516A04
1123	320	5	601I01	042N12	042M11	003F06	057D20
1124	190	4	520O02	520O03	547F03	548L10
1125	370	6	549M06	549L10	090P01	090O02	090K07	088C12
1126	290	7	528O10	558L11	005B23	031K24	553H02	510B09	541A22
1127	290	5	609F19	541E17	612F09	069E16	079N04
1128	190	2	003B06	003B30
1129	310	7	628J01	612J07	617K19	539G17	631A04	523J14	641E22
1130	310	7	524H14	509E11	501P01	005K18	509E12	505G14	504I14
1131	240	4	001B08	006F11	002A17	092D07
1132	350	9	078H24	069O05	557L14	071G23	082C14	531P20	071H21	628F10	077E07
1133	320	10	085F02	074A12	504J23	045O11	519J22	076B14	044D17	523D07	536N18	531M16
1134	300	4	504M08	506A19	558P14	057F16
1135	380	7	004B16	061B06	094P07	061B05	557H08	530M16	601F05
1136	280	8	529L19	084H22	064D05	520H11	556M04	602D15	654L22	626N04
1137	330	4	094M07	529M11	525B13	525B11
1138	350	8	539C23	631K19	043M22	633C08	650I07	083A04	626O16	645E15
1139	300	5	042D10	001A13	003N17	001P06	616A09
1140	320	7	555A07	090N16	607B12	510I22	502B06	520L09	532M20
1141	360	9	654A07	605B14	608N23	625L12	558B19	089C13	630I10	058O11	058N10
1142	310	4	080P15	076A23	045G08	507M12
1143	240	5	607O13	528I23	550L09	634J04	534M09
1144	370	5	004J20	087K14	019H24	019J11	548B04
1145	400	4	005E15	005P06	079L22	524I23
1146	340	5	093H23	064B17	513A15	530O14	553D13
1147	370	5	045N14	092D18	081L02	081L01	063L17
1148	410	10	096J02	049L16	086J23	076O22	086J24	082E04	045L14	503M07	096O01	096O02
1149	300	5	033E04	060E12	085I17	090I18	094D10
1150	300	5	520N03	625B17	623I05	650C12	557B14
1151	330	7	530E03	558D12	532N10	532N05	536P07	503E24	534G09
1152	400	5	558F01	558F03	087B12	079L19	601E07
1153	220	4	522E05	511G18	625K03	622J08
1154	760	14	014D18	022L05	017A12	017C17	028A02	066N08	029L19	023B21	029L21	037E03	001B23	001D05	052M10	001C21
1155	340	5	021I13	021J13	534A24	527K02	527K01
1156	380	7	021E15	019H16	078G13	070H09	021D15	070J11	061J17
1157	350	2	005L03	094E06
1158	340	2	004B01	004B02
1159	370	5	554O13	003O08	077N06	077N07	041B21
1160	430	11	543L20	074A16	529G09	551F24	609O05	650M13	616I20	092P11	092P13	069L17	063M04
1161	390	7	078N22	078J22	630K01	646I01	043J14	044L11	651O08
1162	340	6	089K10	035K18	041N12	556F07	655H10	557P01
1163	330	6	034D21	021J16	005G13	057G06	060P10	004M09
1164	280	5	023O06	087P02	053M18	542N14	061K14
1165	400	6	503J16	089H21	020H19	083M17	059H08	518P24
1166	270	5	647I23	603K08	515D17	059O14	059O15
1167	290	5	622J19	510E02	524J07	549N03	505H15
1168	380	6	087C06	527A06	513C24	096D19	503G07	538E13
1169	250	7	060J20	537K08	501G24	555L06	510M10	616C18	558G05
1170	300	5	095G03	028P01	615H21	079I11	079J11
1171	310	6	028H05	084I22	026N18	027L07	084I24	025M04
1172	370	9	089K21	082D14	524O16	009F01	536J18	096M05	035K08	072A09	556B15
1173	280	5	501K12	540A14	086K08	084K05	078B20
1174	260	3	547G18	525G18	096P08
1175	330	3	061F17	058H23	514A24
1176	280	3	043I06	043I05	039K12
1177	450	8	520M14	544N04	510O01	548H23	083E21	602P21	560F10	078F19
1178	340	6	554G06	078O16	020L23	503N09	076G19	654C09
1179	260	4	088D19	041D12	043G19	082B18
1180	390	8	069K06	530C24	550O02	088O11	510B22	554A23	524N07	088P12
1181	260	4	035M15	089L14	077B17	527C22
1182	280	3	082H12	082H13	606H24
1183	230	3	539H12	539C20	558L15
1184	290	2	006B14	006B13
1185	310	9	612E01	085O16	088H15	616J07	091D08	038K07	045L22	083F17	546J20
1186	420	5	085G10	544B02	085D11	043I03	085E11
1187	270	8	077B21	079F10	041D10	504N14	630K11	601L01	533K18	645N14
1188	270	11	083D08	096K24	040I09	536L08	648N11	641O17	622E07	602E02	501A04	533F02	604D01
1189	510	13	085E18	511G16	540A12	096F06	639E03	538J23	502G15	504G05	655A11	633P15	650H24	608B01	645E23
1190	330	5	080I08	070D10	515D16	041K05	529P17
1191	250	5	560G05	634C13	601F22	524M12	525P09
1192	340	7	533F03	522M12	521I04	081P10	501N11	503A09	607F12
1193	330	6	075I12	055G07	075B16	047B21	024P03	024P02
1194	300	7	526B20	527J09	530K19	060G23	544F20	514C04	603A23
1195	380	4	042F12	059D07	044I01	044H01
1196	290	2	092J09	092J10
1197	280	2	043K08	043K07
1198	390	5	633B06	093D10	093D15	521D08	517H21
1199	490	10	510O16	510P16	510P15	072N10	544L08	033J09	059O18	004F06	004G05	009M08
1200	430	5	086C11	078H23	554E10	546L14	603H22
1201	310	3	010P20	071B09	558B24
1202	450	7	513O04	005D21	053B13	084B06	087B21	096B02	654H19
1203	260	4	088P04	518O02	616J11	642A04
1204	310	3	055D20	076D14	076D13
1205	270	2	033P03	033P04
1206	390	12	534A22	536B03	544O04	548K13	537G02	502H23	539J07	001L18	025H17	536D07	560A07	083A08
1207	320	4	548G04	083D17	533G13	079M16
1208	400	6	546H24	512B10	528G12	076G23	507O08	506C11
1209	350	8	551I12	554O24	551I10	614L15	520E13	504P11	534M03	519H10
1210	240	4	052J06	052D05	027K15	052D06
1211	420	7	078N13	071E02	035J11	528D13	538A18	538M04	626K01
1212	510	6	523B23	523C16	524D10	028O21	059M19	510K19
1213	250	3	059N18	085G05	063A16
1214	340	3	081B15	081B16	081E14
1215	390	4	019N10	019N11	082G10	094I17
1216	330	3	087G17	005A15	611J02
1217	370	6	050B03	060C20	034I09	062F03	002B10	090N15
1218	280	5	052L13	052L12	040H17	037P15	024K10
1219	350	4	501K11	045O24	091M06	604D04
1220	340	3	004A11	001O21	087K06
1221	240	5	512E07	541E06	530K22	617F07	620A17
1222	320	8	516A21	516A22	515H05	548J16	545L03	652J09	535N10	601I04
1223	240	2	521A10	521A09
1224	250	2	082B13	082A37
1225	250	2	036J11	030J11
1226	250	2	006D23	004N08
1227	280	6	605P06	654C06	558C06	083C18	040G08	543N18
1228	530	8	091L10	529A20	078H15	606P18	638A01	088L10	511D16	534J03
1229	370	6	094A13	555O15	603L17	543M20	060G12	523N15
1230	370	8	026L05	026J05	026H05	521M05	084E18	560C19	079I16	079J16
1231	330	8	025N17	071B15	635E11	606N22	083B18	651H10	608A07	063O17
1232	310	5	647P07	516C20	558P04	529O07	640F23
1233	340	6	617I06	621I11	041O23	060P01	095C20	045M11
1234	320	6	077N01	040N21	040M21	510G20	630A13	609E06
1235	230	2	056A18	056A19
1236	220	2	019K24	019K20
1237	430	13	031H03	029D21	060C24	033I17	006F24	084L19	085J12	548O05	084N11	054C12	510J02	531P24	085I12
1238	360	6	044M11	069L04	076H10	081K10	532E08	559P23
1239	350	6	537O07	056J03	001G10	518L11	059D15	505A08
1240	320	5	077C24	652I17	549K04	546L04	614H08
1241	300	6	058I16	068P12	095J05	095D07	069P12	071O10
1242	400	8	035K04	544C06	635C14	060D05	063O20	605M10	085D10	614B24
1243	390	6	513I11	042L08	505G16	005K19	001B13	062F05
1244	350	8	621M11	645O24	529E18	096J19	096K18	057H18	627C22	610G17
1245	280	7	059L20	504P15	523P09	084G17	094E01	082D12	061F13
1246	320	4	502C17	092I20	622B07	020K23
1247	360	6	015M16	012H11	015K22	056B05	015L22	013J04
1248	340	7	076P22	076P20	083M22	058P08	540A09	526E13	550J19
1249	370	10	066G21	095K02	070E17	084P14	634L04	053L24	088A10	072E08	528M18	532O07
1250	210	2	036J22	030J22
1251	360	11	546L24	546G02	554P16	509O20	654M21	504N13	527H24	601N05	654G13	533H10	550O10
1252	270	4	085K16	085F10	084A15	085G09
1253	280	4	071H20	080K07	071N12	545M04
1254	270	4	650M05	644P10	632M21	631O02
1255	260	3	068H11	035M19	035M21
1256	340	5	517H05	510M21	532N04	083J01	609F01
1257	290	3	008O20	008O22	044K02
1258	260	4	004A04	004M08	093D06	057I16
1259	290	4	504D03	558D22	096A16	602E13
1260	360	4	551N13	523I02	553K18	513L11
1261	370	6	033B03	003B19	554O08	560A15	085K01	059I22
1262	230	3	055J05	055L21	055K05
1263	260	4	544I04	551K09	550D11	554N15
1264	570	13	088F14	031G20	069B24	079M08	063L20	090P12	071P07	532A22	512M09	607A17	606F07	534P13	531L23
1265	460	12	542J18	044B19	012L21	012L20	086J16	086J15	087I01	089C12	549A02	076O21	089C11	554K19
1266	270	4	523P19	604C14	613O22	630M16
1267	280	7	044N17	639E06	604C01	611F16	069I04	095I24	629M10
1268	340	3	091D23	553E17	077M09
1269	310	4	527J14	521L02	559B04	532A01
1270	410	9	094K03	548M09	546P04	558H10	527K08	612P16	617B17	544I18	655E13
1271	240	4	543I01	078O11	615D06	608O10
1272	180	2	003B03	003B27
1273	260	3	060K24	057G01	069G24
1274	200	3	082B04	082A28	082A04
1275	440	5	028O05	087G24	087G23	628B03	087G22
1276	270	6	022M12	058K17	058K18	063L23	060K14	511D14
1277	340	7	505K18	556A16	510D23	090I16	009G02	509E14	090I15
1278	310	5	501M16	535A09	625D03	549N05	528M03
1279	420	13	019F11	087A21	044B18	605I12	545E03	093G11	078G17	089A07	047J19	083D03	047I16	022O18	035J09
1280	430	9	613A17	612I23	634A16	629L16	544C18	094H11	622C23	094F11	096B13
1281	290	5	516E16	042K24	087K07	538B02	516H22
1282	340	4	540P21	551K22	524D06	513C08
1283	230	4	089N21	005A21	556B04	506C10
1284	230	6	518B24	524N06	548E11	008H04	088E06	548G19
1285	250	4	082J12	079G19	517L14	532D06
1286	280	5	069F22	653H01	091G13	079L02	092P14
1287	390	4	080F18	632K07	522D17	633L09
1288	260	5	060G14	090J14	091M11	021I18	005L09
1289	310	7	061F12	093P02	636J19	621B17	625K16	554G17	547G01
1290	350	13	027N13	010P17	092H06	086B19	057J04	503O10	059N08	503I03	503G13	511D19	545A17	077B01	088P19
1291	540	6	612D13	090L01	090L02	035P19	001P15	548H03
1292	240	4	622L23	537C07	529N02	649H18
1293	400	5	086N17	007B08	011P08	550D05	022N18
1294	490	6	526D15	060K11	559A09	040P23	091H19	059H18
1295	230	4	629H05	633E10	625D15	090H01
1296	270	5	078I22	614I22	652I09	651I13	651E20
1297	310	4	513E01	509D14	513M10	517P06
1298	300	5	607F24	609M08	078H10	092O08	092K05
1299	360	3	004N15	001E17	034J05
1300	310	7	654H11	536D15	040L17	084K20	522P13	507O02	644L20
1301	360	6	085E08	093I22	003M14	079D19	548F17	060L15
1302	350	4	028G14	006C06	001N02	054B02
1303	330	5	516N06	516J19	530O15	025I17	611J17
1304	300	4	069M23	626M05	547C19	629E17
1305	310	4	503C09	532E01	602P08	626O10
1306	270	4	514O02	043E21	061I23	034F12
1307	320	2	086K11	086K10
1308	300	3	005J19	005G15	040L22
1309	320	5	520L10	520P14	526C13	604J14	509F20
1310	390	7	006I03	040P13	038A04	085H12	505P05	647L01	539I11
1311	350	7	510C20	520K15	521C06	552G11	624H11	538B21	601B08
1312	300	4	530A03	072G12	538P23	538P16
1313	250	4	602P16	077D02	092B03	606A24
1314	370	4	501P03	040D13	040E13	079O20
1315	350	4	049M19	654G11	529N14	629N10
1316	320	5	079D20	532C12	613L02	536N04	644I19
1317	400	5	035P15	085B17	064E17	005G03	086L16
1318	290	6	096N05	503H03	559B14	506C20	538B18	550L14
1319	460	9	612K19	541M07	094M23	095H08	021E11	094B05	502L12	531M21	621J24
1320	340	3	522G13	522G12	544I15
1321	350	5	093K02	093H08	551K03	089D16	072D10
1322	340	5	073G22	535M14	087E24	534A02	511G21
1323	390	7	021N10	067I18	080D20	080C04	072K22	621F19	621M13
1324	310	3	554P07	027J11	027K10
1325	440	8	653L03	536O24	625A17	095G23	095H22	096D03	096H05	070H13
1326	500	6	601F07	513I03	086M10	086M09	086M22	502F07
1327	430	10	005A14	505N06	510P01	062A20	510N12	601F01	610B09	095G20	089H19	625C16
1328	320	2	081H22	081H20
1329	250	6	070I15	005B04	040N06	034J19	093B05	083P16
1330	330	3	641L23	015N10	634P11
1331	320	4	544J16	004A21	028J19	001K06
1332	280	5	539L12	609J05	042A16	010I14	009M01
1333	380	8	076H01	533L23	502K22	652J12	553L23	070B19	650I15	044E20
1334	330	5	015N18	070A18	042E14	080K12	635C24
1335	330	4	533N11	096J03	091B14	084P07
1336	340	5	035K19	096L04	532H09	618A02	640I24
1337	420	5	540K15	085A08	095L04	501D04	640B03
1338	280	5	558B01	503F03	604O03	551A12	516E03
1339	280	4	626N17	526O10	060B08	627D05
1340	340	8	540K17	533L19	510A09	560N15	502K11	560I01	511H12	532E13
1341	240	4	072A21	628N10	652M15	615F24
1342	380	5	018L21	018L20	018M19	074P19	020L03
1343	400	8	511I05	531C24	081P09	082P21	526N21	022O14	043E04	034J01
1344	350	4	028I10	079B04	083N21	091L08
1345	340	7	081L10	069E21	092P16	511H13	538C11	527M18	516L19
1346	380	4	081C18	093G15	518O09	092E19
1347	490	7	518G20	549N23	082F22	518L12	082G22	002A14	506I15
1348	350	6	529M04	528N08	553F06	516P22	549I17	603K15
1349	350	4	083M10	089D14	083L10	539N08
1350	250	3	079I09	079J09	525K14
1351	340	5	638L23	531M20	510I12	607G24	616A20
1352	300	4	601G06	510K15	505O22	605A15
1353	260	3	042F16	002F03	042F17
1354	350	3	532L22	084N03	084O19
1355	370	7	096A15	096A09	630J15	510J01	536L03	501N24	502J20
1356	280	5	070O05	507K15	059B12	060M20	070P05
1357	270	5	550I15	605I15	652F21	534L02	504B15
1358	300	5	040I17	547H02	539J08	634E11	546E02
1359	350	7	051H23	049I17	049I19	020N20	015K03	025B03	501F10
1360	360	6	545N05	087D23	621L24	509B17	629C10	640A12
1361	240	4	501M13	522H08	501N14	537C19
1362	280	7	644B02	040J02	613P17	084G01	601D08	084B19	083B01
1363	340	9	504A06	544P02	061B16	021B13	059J13	077N05	021J22	646B07	077M04
1364	220	4	084N20	084M04	528I06	645G18
1365	240	2	082B09	082A33
1366	310	4	072H14	072H13	065N16	021H16
1367	230	4	059G17	602K18	654F03	635D06
1368	320	6	535L11	543B09	544G04	044J18	554E12	528E19
1369	280	5	505N22	546G10	543H06	063J01	626I01
1370	260	4	081F17	654H20	059D16	617G07
1371	230	3	553H07	553H11	534F11
1372	300	3	004K21	008H06	004G21
1373	430	2	005K20	005K13
1374	380	3	051P24	051P23	051P22
1375	370	5	654I24	550L12	519J20	086D11	514F18
1376	320	4	034P11	005I23	063B19	026I12
1377	300	5	004H16	001G03	001K05	542P22	528G14
1378	400	6	532O09	559B02	517H06	504N11	079H17	005D05
1379	360	4	527J03	516K19	535O11	535O02
1380	360	4	538B09	601M06	019M22	092D20
1381	240	5	613O23	611M05	621C03	620N17	502O22
1382	340	5	082E20	082D21	081N17	028D14	528H22
1383	390	5	042K07	042K06	510K20	616E19	526E22
1384	280	3	015O04	044E23	079E09
1385	350	6	032P13	002A18	027H16	002A19	005P23	063P17
1386	240	7	552F12	530O08	529L22	530I05	626M24	629D17	503H20
1387	220	4	058K02	074A18	089L13	548I11
1388	260	4	005I05	041P03	009O06	005D22
1389	290	5	044D03	044F03	088B02	068L18	040D23
1390	200	2	074P09	074P07
1391	200	2	036J08	030J08
1392	200	2	036I19	030I19
1393	370	6	508A16	501B20	089H11	509D17	093N06	601K03
1394	300	7	078N18	026J18	087O22	004I07	004E07	013E23	082P07
1395	270	3	004N22	063G06	001L20
1396	330	3	019F04	081P03	083A13
1397	360	4	093L19	654E04	019F14	539K17
1398	280	3	031H19	015N13	077I03
1399	370	9	531O08	535N05	528E09	632J06	632J21	527I07	520O12	520O11	502A04
1400	280	6	525J17	624B16	623O17	601M09	647K22	633B10
1401	320	7	519C05	532D24	514I08	606H06	510B10	512O17	512O16
1402	360	4	065E16	504D17	093F17	085O09
1403	220	4	515C03	515I18	552D23	655D24
1404	230	7	502N20	548C07	550B18	522C21	546A01	606H10	526P19
1405	300	6	527P16	532K07	091C10	091M12	001A21	065E04
1406	390	6	081F03	627P22	653I05	651O13	655L21	625M02
1407	350	9	089A04	026C15	003D17	089N14	552B19	530F24	503A11	616P24	619A15
1408	340	7	524K24	092B12	505G23	525A19	044L02	078A07	001M06
1409	440	7	082F14	005C14	026D14	061F23	025I01	538F19	527N05
1410	210	5	532N11	543A08	557O21	524C06	536I17
1411	290	7	095G09	528N23	013D20	070K11	078G02	528H07	502D24
1412	170	2	030J24	036J24
1413	170	2	030J12	036J12
1414	170	2	003L003L17	003L1003L17
1415	300	4	092L17	079C21	063E05	616K20
1416	290	4	004E20	004E19	005F23	004H12
1417	330	4	542N08	523D20	542P24	091C03
1418	320	7	093K13	088H01	601N11	549P24	515G05	087M03	064G21
1419	300	6	539L04	504M19	091B03	089G20	071K16	076A01
1420	280	4	530A02	540D18	641O19	632H04
1421	340	6	075A16	080D21	080C05	064A04	636B15	045D04
1422	260	4	061G03	061F03	026O09	059F18
1423	250	4	084C23	003M18	009F02	063O15
1424	260	3	534C20	548I14	095A05
1425	360	3	046N10	046N11	013H23
1426	310	3	004K12	026O08	522J10
1427	490	6	518K12	508A03	078G10	040K01	040J01	092O12
1428	250	3	612I21	537E12	531C20
1429	370	3	069E13	538H22	045N01
1430	230	5	059E14	092P07	537E20	536J03	083A23
1431	300	3	544A03	544A07	617P01
1432	260	3	534D07	535M09	036C23
1433	350	10	094A21	078G22	072D08	070N17	083B09	072B08	072D07	558D08	072D04	072D06
1434	370	2	045B03	045B02
1435	300	6	538P08	539A22	554D18	626O17	654D24	083J15
1436	280	4	091A12	093A16	505O18	532B14
1437	330	4	032P05	020B23	090N22	084C12
1438	350	4	544F17	044K05	044O05	517H16
1439	360	4	090D21	001A01	004G13	004A13
1440	260	3	036D06	036D05	605N09
1441	320	4	086I06	022O19	020M23	525J02
1442	360	2	002L20	002L21
1443	320	5	008N21	605C21	524O24	510E05	539J10
1444	320	4	547G04	556N14	091D09	532O11
1445	380	6	042L03	095B16	093P23	525A24	545E17	530O05
1446	240	4	090C04	091J03	090C03	091M09
1447	350	3	008J08	008J07	043D05
1448	310	4	528K23	026O17	001F24	003K09
1449	310	4	044N19	556B12	544G13	536L11
1450	420	8	057P13	092C20	044G16	604A17	092A22	006G22	026N23	089G07
1451	380	6	094A12	625I06	601A18	093A01	085H20	084H04
1452	350	5	090J19	040F08	081A18	025E16	033A13
1453	290	6	540N15	517G17	534G12	523F19	015I11	531F23
1454	340	7	083M15	654N24	543M08	626P16	627C20	645A21	518P07
1455	340	4	092P12	522J08	602F01	510A23
1456	220	3	538H05	534L21	644P11
1457	240	5	088I12	525E17	522I05	003F18	033H20
1458	280	4	080D15	080B23	071C19	074M14
1459	260	4	004F17	004J17	039F15	039G15
1460	240	3	034D14	043B22	028B19
1461	280	3	042M21	006G04	019A08
1462	340	9	509P05	526A16	005F08	020D05	640E17	071C07	071B07	555M03	609G01
1463	280	6	625K19	621B18	080O16	629M19	629H21	629K09
1464	330	6	609G24	653H06	607G02	041G13	506B14	550N20
1465	260	5	541F17	540E12	552P23	616H13	629N04
1466	330	6	545G19	630O10	502L20	554N17	549O14	525M03
1467	330	4	096G20	080I05	060J03	539D21
1468	240	4	521O24	061O02	019O10	520O21
1469	320	5	545O05	001H03	060H08	001E24	033A22
1470	310	2	096K06	096K05
1471	300	2	038D02	038D01
1472	250	4	063P11	063O10	524N10	549K22
1473	350	7	078L11	548C09	535N01	625I08	528K01	549A21	506C02
1474	350	7	522B23	522B22	607E20	647I22	544G11	503K01	654F20
1475	310	4	632I16	027J14	040E05	516I20
1476	250	4	069D20	079F05	638J17	644M09
1477	300	5	094F03	634A13	634B12	094E02	537N21
1478	300	5	040P02	522H23	063I14	548H21	004J14
1479	370	4	003A10	558B15	559M20	601G20
1480	230	3	603N10	635N18	603N21
1481	300	5	618B21	632I15	613M05	081P02	079A23
1482	270	7	087B22	609K06	621J16	601M13	609J01	623O14	060J11
1483	230	4	025L19	085M02	651C14	534K06
1484	270	3	548O24	551O01	089D03
1485	340	6	052J04	052J05	041O17	076O05	539D06	534P07
1486	360	4	502G07	502G03	622O19	617M22
1487	450	5	513G16	553K08	519N22	519K03	092C14
1488	320	4	028N14	075P15	094P11	643A17
1489	230	4	520N09	524M20	502A02	606F09
1490	180	4	635F04	625B15	621N15	632N17
1491	380	8	078D02	086F01	087N10	079H15	529B15	554G05	021A16	040I11
1492	270	5	031I22	073D24	059K06	041L03	622L18
1493	250	8	544B14	538E17	531J07	502M16	060G02	086F02	628I24	606C10
1494	340	3	044D05	075P04	071A10
1495	280	3	069J12	069J13	069I13
1496	310	4	001M21	026G17	003D21	003F23
1497	270	2	039N21	039N22
1498	310	3	086L03	086L04	086L02
1499	340	6	632K03	516C10	083D09	078N24	083K10	552C15
1500	280	4	523K17	652P07	630O05	653P19
1501	400	6	035C19	063B09	088D17	049K18	527P06	523G09
1502	370	3	094J15	060P13	060O17
1503	270	3	061J01	092H04	548N07
1504	260	2	046M13	046M14
1505	260	2	038D15	038D16
1506	250	2	007P23	007P24
1507	290	3	004D05	004D03	004D04
1508	220	5	045D10	057E13	040F13	052I04	077F17
1509	430	11	050P06	055L17	625A01	033G12	059A15	625M06	629A03	084P05	055K01	012O22	012O21
1510	350	5	639A07	633N12	536O15	538G18	543C02
1511	270	5	003C14	081B04	534N20	551H01	611H23
1512	300	5	608I15	635C05	608J04	068O11	052H20
1513	260	4	088D02	088D01	529C18	535O01
1514	380	6	519N12	083A12	077M24	515D11	084K19	604A13
1515	240	2	090B24	090B23
1516	240	3	084G24	084G23	613C12
1517	240	4	606I19	633O22	626O05	635I20
1518	320	4	525M11	502O11	558G10	504L05
1519	350	6	004M05	037C02	539H20	004A18	059A10	061K22
1520	390	6	605E15	022F24	067K13	028B09	067K12	049D05
1521	280	3	546D19	527E23	530F05
1522	260	3	087E04	079K06	539F10
1523	330	8	609H19	609K21	555L04	555O18	005A05	554O20	545E11	605K04
1524	270	4	052B10	059E07	065E10	559J20
1525	200	4	545A23	537H05	539E04	047H15
1526	310	4	083D18	019N18	059E18	078C21
1527	390	9	522I23	005J02	531J19	531M12	090C21	605F04	628C06	526A18	504D06
1528	300	6	063O21	064D06	503J12	060C11	029E14	601M24
1529	270	5	602C23	504K06	534F15	623F08	603A14
1530	320	3	045K05	096A19	518B20
1531	270	3	001J24	006G02	004F01
1532	290	7	546P07	516C09	539E22	625A23	008G17	095N21	640M21
1533	210	2	606B04	606B08
1534	410	7	559B10	530I04	533G08	520I02	501A18	040I21	087J19
1535	240	3	073H20	073H19	651H20
1536	210	2	011N18	011N16
1537	290	4	007M17	007M18	060B20	060B21
1538	370	5	069J15	096N02	620O23	636D12	096N01
1539	290	7	653J07	529N24	627P23	654N10	630K12	634B09	650L09
1540	240	5	614J17	080J03	626K24	618L22	652F10
1541	280	5	060B04	023K23	081P17	069C02	555O17
1542	320	5	537O22	059N11	059N10	059I23	558F06
1543	240	4	025M09	025K09	520K14	088O08
1544	280	4	094J13	086B20	558F15	511M18
1545	380	3	044N20	044N21	602K03
1546	360	4	626K15	645G23	526O07	625M09
1547	330	8	549P18	523K19	527M15	093F16	524M15	536L07	072F04	005E12
1548	220	4	088D16	040E23	554O02	609D22
1549	330	4	052G21	052G20	095I18	025E21
1550	280	4	554A15	547E09	522F21	092G21
1551	360	4	019M18	021C14	021D14	028C06
1552	360	3	046M01	046M03	046M02
1553	260	3	609N03	631O03	558N24
1554	250	3	501N18	553G18	519L15
1555	320	6	521G17	501L15	601N01	602A04	003H06	601N15
1556	320	4	089I14	069M18	033M08	527F09
1557	190	2	036J03	030J03
1558	280	4	524O18	620N19	548E23	527I19
1559	270	5	005C12	025I04	556N24	004M12	004M13
1560	330	4	080E17	080D01	507P08	610A23
1561	280	5	082B23	082B24	615B04	614I12	066B18
1562	250	4	089C09	532I13	546G22	510E13
1563	260	4	059A17	552L11	034N12	526J02
1564	270	4	058A06	052B04	052B05	034N09
1565	400	4	043F22	621E04	503O08	553B06
1566	280	4	613M01	619A06	070D14	070L16
1567	390	5	520H04	093M01	610K12	079N24	529P02
1568	270	5	523F22	516H08	509M02	509E20	054A06
1569	300	4	086B01	081L15	081K14	504H04
1570	300	4	011F06	011F05	049A17	011G05
1571	280	5	523E02	003A04	512B15	061N23	061N22
1572	340	4	530O23	509P11	523D03	502I04
1573	320	5	624C05	652J01	558H03	501A20	510K14
1574	370	3	090B10	090B11	524N02
1575	240	3	501K02	501M05	540P01
1576	320	5	622I23	623H09	556B11	089G10	089F10
1577	270	3	636B11	642G18	642D13
1578	240	3	060A09	076O13	076P15
1579	160	2	081K03	081K04
1580	380	2	002L16	002L15
1581	280	4	544I05	545F23	003I10	065F18
1582	340	4	093I01	631A19	092G24	035M02
1583	340	4	641L13	535N08	516D10	512J22
1584	360	4	052E07	046N09	080N16	529K23
1585	270	8	034O07	034O08	071D22	553B15	060M09	505J18	071O07	089I10
1586	160	3	516A06	516B12	537F04
1587	190	3	046N12	052H06	052H07
1588	340	5	511E21	532H08	537C14	654D23	553K11
1589	300	5	501D19	605O06	551J23	605O10	550A01
1590	280	5	502M03	531I04	043N05	043M05	653L19
1591	420	7	076H18	076H19	091K04	654J03	082L06	096L20	544D16
1592	210	5	501O14	516C02	537H20	505A12	544D01
1593	250	4	622F03	634F13	621J06	653G09
1594	280	3	093M19	504K11	021E01
1595	440	6	038B20	038B19	059G07	041C15	029I12	035M20
1596	370	5	039N04	039O23	042G06	030A03	008E23
1597	380	7	509O23	058G17	652I23	551D21	042K18	090O23	516M14
1598	350	6	611H19	607B24	611G19	536K12	551P04	081A15
1599	350	4	011J06	073H07	049L12	074C12
1600	300	6	541G07	618L15	621L20	070B07	504H13	543N01
1601	310	5	045K10	507L05	560O13	093I24	062M05
1602	270	3	003G04	090D14	521N12
1603	320	3	086O17	019A04	531H24
1604	300	5	070B11	548E09	651I07	655M09	655A06
1605	260	4	512I15	614J04	630A11	631A11
1606	350	5	080O02	092K14	087G01	034F07	522B20
1607	320	4	087B05	653H18	028O08	527A13
1608	220	6	545J10	548M12	609D20	614L05	616L11	534D22
1609	270	3	048L22	047K21	048L21
1610	330	3	505P09	532K11	012P11
1611	270	3	005A22	062G08	060D14
1612	300	4	071D06	041M07	092B05	628H21
1613	200	4	017D12	066M23	017C12	037P05
1614	330	5	532O08	087E15	552E04	088B21	088C20
1615	330	10	646N23	653M06	532P04	616E17	509K01	651A16	601G21	502J01	634K05	510C24
1616	290	5	079D18	082E17	083M20	084M15	082M02
1617	420	9	080D16	080E13	080B24	502J12	081F07	503B21	069C15	069E17	069D17
1618	390	7	544F13	619B19	002N14	086A14	089D13	068O21	095F09
1619	200	5	514E09	622N04	612J21	510C06	556J11
1620	430	6	091A06	094F12	026N01	009N23	089F02	049L03
1621	470	5	071E01	091F03	635E08	626O04	641O23
1622	380	6	521P10	543M19	533G15	516B10	548G10	508P15
1623	280	5	618E12	614K04	654F15	533D06	608H03
1624	250	5	527I12	622O23	601C14	617M15	560I12
1625	350	6	517D06	640A03	523P17	622C13	527F12	614O01
1626	290	8	521L15	506B22	504M02	043K01	092H10	076P17	076O15	629D16
1627	250	3	001E12	005L08	034B15
1628	210	4	613A15	540G23	605F08	626P05
1629	200	4	028J03	504N07	608H12	612D17
1630	300	3	601A07	503E15	558H19
1631	260	5	045D24	094A06	505K22	020C17	612N02
1632	310	4	026N20	096D24	529H10	650E05
1633	340	8	043F02	043M18	081H09	073H17	547D15	613N23	045C16	639K22
1634	320	6	542M24	085K18	004P07	005H13	536D06	547K22
1635	290	3	048I03	048I02	026B15
1636	400	3	005I09	005J07	531J13
1637	310	3	035P13	520O09	520K07
1638	310	4	529I04	531P07	514B05	623M13
1639	320	5	081H05	081J07	060D03	092D01	501B06
1640	350	6	093M02	531K18	631P07	043C11	079K05	090M24
1641	250	3	556B07	609J24	613O20
1642	250	5	085I16	095B12	085I15	095D10	095B13
1643	320	3	036A21	036A22	036A23
1644	260	3	006G13	004L05	041E04
1645	400	7	623M07	524K11	075P05	087C04	539A18	088O13	061O06
1646	300	2	069D11	069D12
1647	360	3	004K17	521O07	518K06
1648	410	5	524H12	539F09	534E09	532N18	001M24
1649	300	4	529L03	638E22	546D15	528E24
1650	400	8	536I15	033I11	061E02	057J18	086G18	086G17	523O24	621G01
1651	280	4	620D10	613L10	614A08	519B17
1652	260	4	008J12	009M09	069P07	052J09
1653	320	5	618C10	655G20	641O15	070N16	523G05
1654	250	5	510E17	548P03	621C09	604D19	555J08
1655	260	3	531K17	530A20	548J09
1656	460	9	079B24	043H07	050A01	529K24	520N24	055C09	546C06	620K08	606A03
1657	340	4	068M22	071O21	050L19	542F13
1658	380	5	085N15	503O21	081C09	041M06	077A15
1659	290	4	651J10	093M10	530G09	531N10
1660	270	4	517L12	607J02	604P10	554N14
1661	310	4	005L14	544L13	089M01	502M09
1662	270	4	060A19	035M05	093A15	088K15
1663	370	3	060E21	504A04	043D13
1664	290	4	545P23	548E22	545G18	622N17
1665	350	3	071C15	081D15	081E15
1666	330	5	632G14	652N15	653N20	627N15	559F08
1667	310	7	539J15	524L07	082E08	531N16	512L06	083C07	544F07
1668	280	2	513H01	513I01
1669	210	4	650C19	648N05	604A14	629O18
1670	250	4	004E10	004F10	063C04	034E12
1671	370	5	544E05	621J07	540I06	081O10	621C13
1672	340	4	095A16	081A03	502I14	533K22
1673	400	6	544B16	502N07	092D19	080C23	080E15	035L14
1674	280	4	012B02	063N12	557F13	626L22
1675	340	4	080C24	079H14	509D23	509D24
1676	250	3	040O14	040P14	530G03
1677	260	4	634P15	628H24	626N21	630I19
1678	310	6	554O03	508B15	043H05	629I08	089F01	531L16
1679	380	5	519L22	553H06	042I22	004K08	505O04
1680	290	3	553G24	539F11	530I02
1681	350	4	096J24	043O06	043N01	069C08
1682	230	4	524C10	547H21	009N10	601G24
1683	310	6	524N14	545K02	060H03	069I06	083J09	081O23
1684	210	4	039B17	031E12	053K08	054F08
1685	370	7	630O09	534K21	082B22	544P07	541E19	077D13	510B19
1686	240	6	636M01	529N08	646O07	095K10	641N14	638L22
1687	330	3	527J13	019G20	040K04
1688	480	7	095A03	091J14	093L01	093P09	082A22	040M13	511M20
1689	330	4	008I12	607A08	083J03	558N16
1690	280	3	534O18	535N11	520N10
1691	240	4	644L04	625J06	651J12	621M08
1692	290	7	650J08	651J08	616H11	626N22	560F17	080H21	080E23
1693	220	5	629J18	621F01	613K09	626P10	611I02
1694	320	4	541A15	560G20	527G16	628F04
1695	240	5	651E23	617J09	549A11	042D07	621D14
1696	270	4	523F21	606I05	544M10	521M01
1697	250	4	052C02	031H05	524I14	612A24
1698	200	5	614O04	514C22	627L16	602L17	639O09
1699	270	3	541I01	549N12	549J21
1700	270	4	055D04	636P23	070D06	537L07
1701	430	5	066H18	047J17	091E10	076K22	070B09
1702	240	2	072G23	072G21
1703	300	4	064D11	634C11	530G20	550L02
1704	320	3	088K07	089C18	058O12
1705	260	3	645H12	529B24	642G02
1706	240	4	049L11	091A20	512H03	096H22
1707	260	3	550K11	078B15	062O24
1708	250	4	075I07	075H07	075H04	542H07
1709	240	4	094O16	094N16	087A07	627M07
1710	290	4	525L07	655H11	611M24	604K20
1711	230	2	022H20	022H19
1712	300	7	042J21	095H10	086E01	095G10	033J24	031I01	541F16
1713	360	4	094C02	534K23	539A11	515O23
1714	490	6	506H06	081P05	045P04	063H13	510G21	522M04
1715	380	4	019H07	019B16	094D02	043C15
1716	300	3	025F02	025G03	019E01
1717	220	3	607P24	608M04	642F11
1718	200	3	517C10	544I13	508P10
1719	320	4	083K21	083L20	625N07	651I12
1720	290	5	526C23	555F07	546A21	529E23	560D21
1721	330	8	502D11	529J22	547E12	558H15	525B16	045C13	543M10	505L14
1722	300	4	602B12	544P01	643D15	635F12
1723	310	7	647H03	069D08	011I11	549F28	078F14	064C19	044B03
1724	210	2	005P22	006E10
1725	280	3	621L23	640P14	650I05
1726	360	5	095J10	647O09	558D19	602M18	512B09
1727	300	3	001I09	083O07	503F04
1728	310	7	559L12	626C21	634P03	643C23	096F02	066A20	618L17
1729	270	5	603M08	530D01	538P14	086F13	651O07
1730	230	3	628N17	619M10	636J05
1731	310	4	651N10	602E06	026L04	510F03
1732	360	7	006C14	093C17	087H06	091G10	040L18	528N06	652E07
1733	290	4	553K03	502F04	063A05	042K09
1734	270	5	523I22	058I03	088B12	542D14	636C17
1735	200	2	042C18	042C17
1736	300	6	005G19	005A19	538B12	542K09	511P03	547G12
1737	270	4	646J23	625M21	547I10	034O04
1738	250	4	516C13	085N09	538H12	533M05
1739	310	6	091L04	078J01	093A19	525D17	087A13	546C04
1740	370	5	513H13	027N05	556I11	553I02	516M10
1741	360	7	653F08	653M16	540M20	068O19	560J10	558N11	069D05
1742	190	4	503C02	502F03	604O21	623F07
1743	280	6	547E24	519H12	609J16	625M18	642P14	619B22
1744	330	3	514N22	004P23	523D22
1745	270	4	517K04	521F24	543F22	612M22
1746	240	3	522O21	509G03	550O15
1747	330	6	063E01	063F01	094H08	535A14	027J17	091K05
1748	660	8	641P17	635J16	559N20	081N23	648H07	081N22	081O22	646I04
1749	260	4	623H08	616N06	532F21	608G22
1750	300	4	626J21	532F16	029E20	614J06
1751	260	4	545I20	519E02	522D22	603P02
1752	180	2	036J21	030J21
1753	180	2	036I18	030I18
1754	180	2	036I12	030I12
1755	250	4	033J13	062J12	027L19	062I12
1756	230	3	531D18	531E06	025C07
1757	390	2	007D21	007D22
1758	310	4	022K11	037L19	040D06	520F20
1759	360	5	618G15	059O05	021D09	025K01	608G23
1760	330	4	048G02	015N05	045H19	034O12
1761	360	8	626P15	523G12	079N19	529D18	556D01	070O14	507K24	088A05
1762	260	3	096A11	088E01	623F21
1763	330	5	015J03	525L02	646B13	629G21	608N16
1764	160	2	041P13	041P12
1765	340	4	537L10	558E13	509M05	501C12
1766	330	3	625H21	091D06	532G18
1767	220	3	085B22	092C21	003M04
1768	220	4	541P06	625K06	655H15	523L04
1769	250	4	019B19	545P09	555L07	623M04
1770	260	5	554A20	537G04	548F08	548J04	652I04
1771	280	6	553L01	034H13	516O10	540B07	079O23	635E16
1772	330	5	537E01	045O05	503B03	062P05	063F02
1773	300	3	035L13	044J07	044D07
1774	340	4	608J15	540L04	011M10	634N15
1775	330	5	560D22	544P13	615D05	604N22	602H03
1776	260	4	527O07	085E01	063L18	602E17
1777	380	5	080G10	076H22	069E19	049M16	039H12
1778	270	5	017H22	604N02	011L19	505J22	558H18
1779	550	8	091K17	091N03	558I04	093J10	035L21	089C24	547F24	091N04
1780	290	3	560G09	070A14	045I10
1781	210	3	634O09	081K24	081K23
1782	290	4	602G11	654G12	617K12	628N04
1783	360	5	026E21	516M07	607J20	548M22	502O18
1784	200	4	096B15	534E10	534E24	652J11
1785	190	3	071O15	071O13	071N13
1786	340	2	087G03	093A04
1787	460	6	021G20	067K09	021H23	052M05	049F13	036N05
1788	340	4	081K19	606O10	079P14	086N05
1789	240	3	071E04	071E05	533O14
1790	320	4	089D12	026K19	522M20	026M19
1791	320	6	547F07	632B23	604E24	602H21	525K11	653C24
1792	310	3	004J18	536A06	549L14
1793	300	4	043G10	043J15	043H16	020I06
1794	260	4	559F14	654O22	549F08	633C24
1795	270	4	645H08	502D17	549M19	092C03
1796	240	4	086O19	084A12	092O20	095E18
1797	340	2	089B17	087G08
1798	360	2	078L15	078L16
1799	330	6	077A12	096B24	038B11	626O15	089G16	058I14
1800	300	5	544B20	629O07	619K05	645I06	629F11
1801	340	4	529L01	084A16	090K13	090K12
1802	370	3	085N12	085N13	545G01
1803	320	4	609G07	529O01	558H01	632I19
1804	260	3	613J01	626C23	642J07
1805	210	3	545F03	527J17	555P08
1806	230	3	003G15	005C09	085J04
1807	230	4	548N24	519N07	519N08	514I06
1808	200	4	060K03	088C15	088D14	095B08
1809	220	4	504E24	527E02	527E13	616K01
1810	330	2	055L01	055M17
1811	320	5	079F24	089I16	026J17	082I12	085E04
1812	350	3	538F11	536K15	533K16
1813	250	3	008L15	036N23	036M22
1814	290	4	534L09	510H07	511C22	511C01
1815	220	3	502N06	602L09	623G24
1816	320	6	542J17	608O03	527P12	086E05	096G02	622N20
1817	270	3	046O17	046O18	046N18
1818	290	2	013H15	013H14
1819	310	4	514B01	533H23	087L13	506D16
1820	330	5	534C21	523F07	530J10	521N10	087E23
1821	400	6	628M21	093E09	061F06	059F23	085O05	085P05
1822	660	9	074O03	046K17	008B23	008B22	018L19	073J09	037L18	052K17	052K16
1823	380	5	042N11	042L04	509F03	001E14	004N11
1824	230	4	510K13	601K05	607A03	614G18
1825	310	3	094E19	538A05	528K07
1826	280	3	654M02	611J11	532K19
1827	230	3	541J21	548E06	643A15
1828	220	3	528H19	083E24	083A24
1829	250	3	502K09	501C03	617D05
1830	330	4	096P22	527A09	545I13	654C02
1831	330	3	625E07	081F10	531A09
1832	300	2	039G22	039G20
1833	310	2	025I02	025I03
1834	350	4	076H21	060M10	627F01	623M21
1835	290	5	510I23	511M04	539H24	504P13	501C10
1836	350	6	635I07	045P03	088F05	559N21	540M19	644M13
1837	310	5	063P04	063O04	020C10	061A08	524L20
1838	180	4	636B17	650H23	634B17	611L07
1839	240	3	627O05	625D09	651M07
1840	360	4	033O22	033O20	013L05	056P16
1841	190	4	069C07	077F06	560B20	505H23
1842	370	4	005O20	003F22	079G04	026H01
1843	310	4	543O03	529D02	512M03	529C10
1844	310	5	003D14	604K11	510E14	522C10	607D15
1845	250	4	546J13	501L21	504K12	009A02
1846	370	4	647K08	559P15	070A17	031J14
1847	210	3	632H01	629B24	629M17
1848	280	4	085L11	058O16	021B22	536A03
1849	450	2	072J17	072J16
1850	330	3	070L04	521D06	544E07
1851	280	2	094P15	094P14
1852	270	2	086B13	086B14
1853	260	2	004M18	004M19
1854	370	4	086J14	001D10	084L08	082L23
1855	350	4	004P13	021J03	555G07	524E20
1856	310	4	544M19	524L21	525O18	549O02
1857	320	4	038H13	058G08	021G19	054O10
1858	240	3	560H23	630O21	606K01
1859	320	3	623J17	627D21	646D14
1860	320	3	071C03	071C01	538I15
1861	400	4	070I19	070I21	019B06	019B07
1862	340	4	539J21	540B05	063N03	063M03
1863	200	4	608I24	612L24	631N06	636L12
1864	290	4	529F20	551D11	534B09	617B08
1865	290	3	057J01	090P11	057F20
1866	250	2	057B13	020O18
1867	340	5	627I13	551G09	092A01	511N23	550C14
1868	380	6	629E20	072C07	516D21	026L16	040J04	096G07
1869	330	4	524M08	651A05	095P11	089P12
1870	390	4	061J13	095E12	052C17	048O17
1871	200	3	530G12	539E17	532D17
1872	440	2	002L01	002L02
1873	250	3	547K12	094I20	608M18
1874	370	3	006B24	003P12	513M13
1875	320	3	088C18	003J18	556J14
1876	250	2	093D14	093D16
1877	240	4	005F19	003P07	021J24	057O19
1878	290	4	072B06	540C10	524M03	550O22
1879	390	12	060M21	548M11	548G08	602E14	503L14	026N21	527J18	536P10	534M19	629K22	095M07	021E07
1880	320	6	512C05	070C10	552A12	635A09	096H15	094E22
1881	270	3	526N23	526N15	602L15
1882	410	4	628O05	015I09	096K04	095G15
1883	340	4	086K06	025J07	090E17	003D12
1884	290	3	088D18	088B18	555C07
1885	240	2	539P11	539P15
1886	220	2	538M05	044C18
1887	240	2	030I24	036I24
1888	300	4	504P17	528N17	504C05	504E13
1889	330	4	092D10	080N02	078B14	545M15
1890	380	5	547C16	629M01	069H02	069I01	065M01
1891	350	4	010J01	622M10	608J08	651P08
1892	290	5	639A02	615M02	648M07	618M16	555O11
1893	310	4	063F09	516O08	536B05	532I23
1894	280	5	063A23	514C10	027G08	085B05	603K09
1895	280	4	638A17	071C13	039K18	651M20
1896	340	6	027H08	083O04	086E14	090M18	063P12	069C12
1897	260	4	026H02	548E16	061E08	046H18
1898	310	5	021J20	064D04	040J21	040K21	014G23
1899	320	4	082K16	082L16	032L10	071C22
1900	260	3	046O09	046O10	066D23
1901	270	5	032G12	054O12	002G03	031A19	015H19
1902	180	4	603J23	517D09	517C24	549D26
1903	350	3	560F14	093P20	520P20
1904	330	3	087F14	090F13	089K18
1905	290	5	618F18	038A19	644J10	084P03	505N09
1906	330	3	028M03	043G07	043F24
1907	240	3	502O08	505A22	509O04
1908	370	6	045J05	096C14	092P17	628B02	510E12	042E13
1909	280	5	622N16	627F19	095I01	530H16	550L16
1910	260	6	655E15	635K14	044A16	079B20	614O09	631L08
1911	270	4	530J06	527B11	548D13	614N06
1912	270	3	003I22	004J04	506E10
1913	260	4	070C14	090G24	531C19	530H03
1914	290	3	005O06	005P05	020C13
1915	220	4	502F09	531J17	617K08	546D05
1916	210	2	030I23	036I23
1917	320	7	088P22	537F20	081E11	088G07	058K19	005P19	025L12
1918	280	4	019K13	002G10	052L04	059B17
1919	350	3	079D04	080C02	080D18
1920	280	3	057K21	057G05	003A24
1921	360	2	081M21	081M20
1922	340	3	066L18	066M21	008M12
1923	300	3	632P23	076N10	076H08
1924	330	3	069O17	069N18	517F22
1925	280	3	068N04	094N09	651H19
1926	290	3	517O03	501C22	042K01
1927	280	3	062A07	004L15	004O13
1928	210	4	509N15	505A19	527A19	539M23
1929	180	2	059B24	059C24
1930	190	2	021L15	021L14
1931	300	7	021D13	092B17	041E05	606E05	625I17	560F18	515O13
1932	300	4	559C03	078B11	547D02	531J12
1933	220	5	654P04	634E23	546A12	077I17	555L16
1934	220	4	559G18	652J02	551F22	651L19
1935	220	3	615L22	645C11	628G07
1936	320	4	040N14	079P13	057D04	558K06
1937	360	3	630G23	058I01	073E16
1938	290	3	605J24	511F10	510F05
1939	220	3	504L14	071E24	003C01
1940	240	3	073C18	073B18	027C12
1941	300	3	057A19	027D13	092I09
1942	230	3	093A13	005O23	040L19
1943	240	3	026M13	060J14	054B06
1944	340	4	093K08	059E16	087I16	530P08
1945	260	6	089N08	089F08	088B01	041D16	543M03	072G16
1946	240	7	071C11	651H06	510G02	636P18	086D04	626I09	064N11
1947	300	5	635M01	058J12	533H06	089L16	008G22
1948	320	3	081B17	619K06	635C15
1949	210	3	089P06	089O06	077B07
1950	260	3	645H10	654H04	604I04
1951	250	3	080E01	080G03	080C09
1952	200	3	655M07	535D05	060C18
1953	260	4	047N22	047N21	053E06	010K11
1954	350	5	501B21	546O07	005C06	558F04	001J05
1955	250	6	085A05	601A09	538K06	604O24	617L04	560O15
1956	330	3	540M01	504K01	554E24
1957	250	4	621K05	533G06	642P21	503M18
1958	240	3	065C20	537H12	538G03
1959	220	4	036N13	015H03	064L04	017B18
1960	380	2	090C14	090C15
1961	360	3	044G09	044F10	044G10
1962	340	2	006A06	006A05
1963	340	6	509O01	502N21	642I14	090G11	090G12	093J19
1964	240	3	629I22	654H21	530G06
1965	210	3	548F21	548H01	559M13
1966	230	3	053N02	053N03	053N01
1967	260	6	539O03	020M15	045B01	610C08	009I20	009I19
1968	290	4	040C01	013K09	032I15	013J24
1969	220	4	082M16	641C23	611L15	618B11
1970	310	3	531H03	540L19	633D15
1971	300	4	524P16	528O02	553E03	638G04
1972	360	6	085P04	533C18	505P22	501A15	547L16	089P01
1973	240	4	033D14	091K14	605A18	603A08
1974	360	3	069H10	043I20	626M15
1975	260	3	605I09	605L03	609M24
1976	330	3	019O18	003H13	027M05
1977	240	3	614I01	620N23	095G19
1978	270	3	001O16	064P09	033I21
1979	210	3	088B05	088B06	035N16
1980	140	2	030I09	036I09
1981	250	4	086A05	526O23	526H23	635E03
1982	260	4	539E05	095H18	095H19	533K24
1983	340	5	076C01	093G10	065B23	034F18	548H16
1984	310	3	003F07	093E16	558H02
1985	290	5	060B23	079G17	530B17	536L21	647A20
1986	340	4	011B20	085D13	085E13	534B04
1987	290	4	629A05	026J06	537L15	604G20
1988	330	2	019I16	088O21
1989	260	4	618P15	654N19	629H06	535D17
1990	240	4	540M05	547B20	605H14	628I10
1991	250	4	087B14	083P21	088B19	063P22
1992	220	3	090F01	008O05	540E11
1993	220	5	618E18	545M01	630K09	531H17	640P15
1994	350	5	012F03	027B12	027A12	056B03	010I03
1995	370	3	523O18	502H22	547J07
1996	400	4	070J17	531D08	554G23	545D19
1997	320	3	501N21	525O24	093P10
1998	300	4	041E02	503C24	025I09	041H08
1999	370	5	093B23	001L01	042M16	077B08	555B01
[truncated: 4,222 more rows]
[truncated: 18 more columns]
