# Supplementary material for: A BAC-based integrated linkage map of the silkworm Bombyx mori
Source: Genome Biol. 2008 Jan 28;9(1):R21. doi: 10.1186/gb-2008-9-1-r21 (PMC2395255; doi:10.1186/gb-2008-9-1-r21)
Supplement: Additional data file 3 — Columns 1 and 2 list the Bombyx cDNA clone name and accession number, respectively. Column 3 lists the LG on which the gene is located. Columns 4 and 5 list the accession number of the Apis ortholog and its LG, respectively, and columns 6 and 7 list the accession number and LG for corresponding orthologs of Tribolium. Columns 8, 9, and 10 list the procedure used for mapping each gene in Bombyx. [file gb-2008-9-1-r21-S3.xls]

## Sheet: Sheet1
silkworm cDNA clone name & NCBI Entrez hyperlink	accession # & ButterflyBase hyperlink	silkworm LG #	Apis ortholog accession # & NCBI Entrez hyperlink	Apis LG #	Tribolium ortholog accession # & NCBI Entrez hyperlink	Tribolium LG #	RFLP	EST hybridization	BAC end seq
an--0103	BY914068	15					1
AU235030(Bmm028)	AU235030	21	XP_001120026.1	LG1	XP_969085.1	LGUn:not	1
AU235036(Bmm035)	AU235036	23					1
AU235044(Bmm043)	AU235044	14	XP_623890.1	LGUn:not	XP_967572.1	LG3	1
AU235062(Bmm062)	AU235062	26					1
AU235063(Bmm63)	AU235063	10					1
AU235065(Bmm065)	AU235065	21					1
AU235107(Bmm110)	AU235107	27	XP_001120194.1	LG2	XP_974390.1	LG8	1
AU235133(Bmm144)	AU235133	6	XP_393561.2	LG5	XP_969672.1	LGUn:not	1
AU235143(Bmm156)	AU235143	18					1
AU235145(Bmm158)	AU235145	8	AF259649_1	LG13	XP_969234.1	LG2	1
AU235170(Bmm184)	AU235170	9					1
AU235236(Bmm259)	AU235236	26	XP_623518.1	LG15	XP_974705.1	LG9	1
AU235245(Bmm268)	AU235245	25	XP_392540.2	LG9	XP_971998.1	LG1=X	1
AU235250(Bmm274)	AU235250	17	XP_001122991.1	LGUn:not	XP_973309.1	LG8	1
AU235251(Bmm275)	AU235251	13					1
AU235262(Bmm289)	AU235262	1					1
br--0024	AV399924	24	XP_393835.1	LG12	XP_967622.1	LGUn:not	1
br--0067	AV399935	7	XP_623698.1	LG8	XP_972332.1	LG5	1
br--0079	AV399937	8	XP_391965.1	LG13	XP_973047.1	LG9	1
br--0124	AV399949	8	XP_393883.2	LG13	XP_971490.1	LG9	1
br--0125	AV399950	24						1
br--0356	AV400020	15	XP_397316.1	LGUn:not	XP_975066.1	LG5	1	1
br--0389	AV400028	9					1
br--0435	AV400042	2	XP_001122860.1	LGUn:not	NP_001034527.1	LG10	1
br--0443	AV400046	15	XP_392749.1	LGUn:not	XP_970778.1	LG3	1	1
br--0454	AV400048	21					1
br--0457	AV400049	7			XP_968870.1	LG1=X	1
br--0479	AV400056	10					1
br--0506	AV400066	9						1	1
br--0587	AV400099	21	XP_625019.1	LG15	XP_972108.1	LG2	1
br--0629	AV400110	17					1	1
br--0661	AV400120	4					1
br--0753	AV400152	23					1	1
br--0854	AV400184	26	XP_396525.2	LG6	XP_973454.1	LG3	1
br--0859	AV400187	4	XP_623094.1	LGUn:not	XP_976020.1	LG5	1
br--0869	AV400191	19					1
br--0884	AV400195	20						1
br--0886	AV400197	1						1
br--0942	AV400218	22						1
br--0961	AV400224	16	XP_396033.2	LGUn:not	XP_969413.1	LG6	1
br--1006	AV400241	15	XP_001121438.1	LG10	XP_967510.1	LG5		1	1
br--1204X	AV400417	17	XP_392167.2	LG1	XP_967921.1	LG8	1
br--1217X	AV400424	15					1
br--1260	AV400451	13					1
br--1273	AV400459	13					1	1
br--1276X	AV400461	15					1
br--1280	AV400463	1	XP_001120829.1	LG6	XP_966801.1	LG3	1
br--1303	AV400476	10	XP_396071.2	LG3	XP_967447.1	LG9	1
br--1338X	AV400489	11	XP_624768.1	LGUn:not	XP_972796.1	LG6	1
br--1345	AV400494	8					1
br--1347X	AV400496	22	XP_396202.3	LGUn:not	XP_969912.1	LG5	1
br--1361	AV400508	21					1
br--1376	AV400517	23	XP_001120965.1	LGUn:not	XP_974468.1	LG9		1
br--1389X	AV400520	6					1	1
br--1392	AV400522	1					1
br--1414	AV400537	9	XP_393343.3	LGUn:not	XP_968404.1	LGUn:not	1
br--1428	AV400544	2			XP_976468.1	LG7	1
br--1451	AV400561	12	XP_392155.1	LG1	XP_973692.1	LG4	1
br--1459	AV400568	18	XP_001119998.1	LG10	XP_972115.1	LG4		1
br--1466	AV400574	20	XP_001122554.1	LGUn:not	XP_973438.1	LG7	1	1
br--1498	AV400594	13	XP_393300.2	LGUn:not	XP_970646.1	LG2	1
br--1806X	AV400790	9						1
br--1825	AV400806	25						1	1
br--1831	AV400811	20						1	1
br--1885	AV400855	15						1	1
br--1954	AV400902	19						1
brP-0363	BP115011	5	XP_623469.1	LG1	XP_971390.1	LG3	1
brP-0621	BP115212	7	XP_623995.1	LG6	NP_001034524.1	LGUn:not	1
brP-0760	BP115320	26						1
brP-1100	BP115579	24	XP_624044.2	LG14	XP_967058.1	LG2	1
brP-1214	BP115667	22	XP_624881.1	LG8	XP_968698.1	LG9		1	1
brp-1346	BP115693	3	XP_393806.2	LG11	XP_973042.1	LG8	1
brP-2214	BP116232	23	XP_001121972.1	LGUn:not	XP_976077.1	LG1=X		1	1
brS-0597	BP116797	11						1	1
brS-0854	BP116897	18	XP_001120774.1	LG9	XP_974294.1	LG2	1
ce--0010	BP117212	9					1
ce--0021	BP117220	17	XP_394363.3	LG2	XP_975775.1	LG4	1
ce--0044	BP117233	17					1
ce--0050	BP117237	25					1
ce--0056	BP117239	3			XP_973345.1	LG8	1
ce--0068	BP117248	1	XP_001120829.1	LG6	XP_966801.1	LG3	1
ce--0088	BP117264	4	XP_391909.2	LG11	XP_972920.1	LG5	1
ce--0097	BP117270	13	XP_396277.3	LG15	XP_974965.1	LG2	1
ce--0109	BP117279	15	XP_396333.2	LGUn:not	XP_967933.1	LGUn:not	1
ce--0118	BP117287	11					1
ce--0214	BP117359	28	XP_624317.1	LG5	XP_973075.1	LG7	1
ce--0227	BP117371	10					1
ce--0274	BP117410	15			XP_969290.1	LGUn:not	1
ce--0296	BP117421	22	XP_395236.2	LG11	XP_973415.1	LG9	1
ce--0330	BP117444	23			XP_970866.1	LG6	1
ce--0333	BP117447	16					1
ce--0335	BP117448	17					1
ce--0336	BP117449	20			XP_968492.1	LGUn:not	1
ce--0352	BP117456	13					1
ce--0410	BP117489	22					1
ce--0461	BP117514	1					1
ce--0491	BP117531	11					1
ce--0501	BP117537	4					1
ce--0511	BP117542	15					1
ce--0522	BP117548	28					1
ce--0531	BP117552	21					1
ce--0537	BP117556	8					1
ce--0542	BP117559	11					1
ce--0549	BP117566	7	XP_397001.2	LG1	XP_973295.1	LG5	1
ce--0551	BP117568	12	NP_001011562.1	LG15			1
ce--0601	BP117601	6	XP_394821.3	LG9	XP_968349.1	LG3	1
ce--0662	BP117644	2	XP_393437.2	LG14	XP_968957.1	LG3	1
ce--0664	BP117646	15	XP_396833.3	LG3	XP_972462.1	LG10	1
ce--0741	BP117664	4	XP_393860.3	LG12	XP_966950.1	LG5	1
ce--0744	BP117667	23					1
ce--0768	BP117684	25					1
ce--0788	BP117696	6					1
ce--0790	BP117697	10						1	1
ce--0824	BP117714	15	XP_393655.3	LG10	XP_971392.1	LG3	1
ce--0840	BP117725	14					1
ce--0850	BP117730	27					1
ce--0857	BP117734	15	XP_394451.2	LG3	XP_968955.1	LG2	1
ce--0860	BP117736	9					1
ce--0864	BP117739	8	XP_395360.2	LG3	XP_970122.1	LG5	1
ce--0906	BP117766	17					1
ce--0963	BP117774	2					1
ce--0969	BP117780	6	XP_396702.1	LG9	XP_968199.1	LG3	1
ce--0975	BP117786	20					1
ce--0976	BP117787	22	XP_001120851.1	LG1	XP_969214.1	LG9	1
ce--1001	BP117803	14					1
ce--1014	BP117812	2					1
ce--1015	BP117813	9					1
ce--1017	BP117815	22					1
ce--1018	BP117816	12					1
ce--1027	BP117824	23					1
ce--1035	BP117831	12			XP_967334.1	LG5	1
ce--1045	BP117837	22	XP_001122907.1	LGUn:not	XP_967421.1	LG5	1
ce--1075	BP117858	12	XP_001120139.1	LG4	XP_970430.1	LG2	1
ce--1092	BP117871	14					1
ce--1094	BP117873	5	XP_624181.2	LG10	XP_967716.1	LG1=X	1
ce--1102	BP117879	8					1
ce--1103	BP117880	17					1
ce--1105	BP117882	8			XP_974449.1	LG8	1
ce--1109	BP117886	5					1
ce--1112	BP117889	20			XP_973372.1	LG7	1
ce--1114	BP117891	17					1
ce--1132	BP117905	5			XP_970558.1	LGUn:not	1
ce--1133	BP117906	17	XP_625154.1	LG14	XP_974448.1	LG8	1
ce--1148	BP117920	11					1
ce--1186	BP117938	2	XP_625102.2	LG14	XP_972676.1	LG7	1
ce--1261	BP117992	9					1
ce--1297	BP118015	22					1
ce--1318	BP118031	23					1
ce--1330	BP118037	13					1
ce--1345	BP118041	20	XP_001122972.1	LGUn:not	XP_973438.1	LG7	1
ce--1348	BP118044	15			XP_974393.1	LG2	1
ce--1361	BP118054	17	XP_396228.3	LG15	XP_970411.1	LGUn:not	1
ce--1363	BP118056	8					1
ce--1365	BP118058	9	XP_396263.3	LG7	XP_968579.1	LG1=X	1
ce--1371	BP118061	17	XP_001122637.1	LGUn:not	XP_971866.1	LG7	1
ce--1379	BP118068	1	XP_392499.2	LG8	XP_967744.1	LG5		1	1
ce--1389	BP118076	7	XP_394154.3	LG1	XP_967587.1	LG5	1
ce--1391	BP118078	22	XP_625044.2	LG8	XP_973446.1	LG9	1
ce--1393	BP118080	14	XP_394363.3	LG2	XP_975775.1	LG4	1
ce--1398	BP118083	23					1
ce--1411	BP118094	14	XP_394648.3	LG6	XP_975543.1	LG4	1
ce--1422	BP118102	8					1
ce--1424	BP118104	8			XP_969362.1	LGUn:not		1	1
ce--1434	BP118112	28					1
ce--1442	BP118117	11					1
ce--1451	BP118124	17	XP_623489.1	LG6			1
ce--1466	BP118138	23	XP_395654.3	LG1	XP_971816.1	LG8	1
ce--1494	BP118160	2					1
ce--1506	BP118169	5	XP_393867.2	LG12	XP_967277.1	LG9	1
ce--1520	BP118179	8	XP_624014.2	LG1	XP_966931.1	LGUn:not	1
ce--1522	BP118181	13					1
ce--1523	BP118182	6					1
ce--1566	BP118219	11					1
ce--1703	BP118288	6	XP_624805.1	LG4	XP_973718.1	LG2	1
ce--1736	BP118315	15					1
ce--1766	BP118335	25	XP_392786.2	LG11	XP_972341.1	LG7	1
ce--1793	BP118361	6					1
ce--1805	BP118373	20					1
ce--1806	BP118374	4					1
ce--1811	BP118377	7	XP_396935.3	LG13			1
ce--1841	BP118399	19	ABH88171.1		NP_001039289.1		1
ce--1847	BP118404	1	XP_395830.2	LG7	XP_974867.1	LG3	1
ce--1852	BP118408	19					1
ce--1939	BP118472	17	XP_392369.1	LG5	XP_966830.1	LG8	1
ce--1957	BP118485	4	XP_625104.1	LG14	XP_973632.1	LG5	1
ce--1968	BP118492	4					1
ce--1977	BP118497	6					1
ce--1981	BP118501	23			XP_970325.1	LG7	1
ce--1988	BP118505	15					1
ce--2003	BP118512	10					1
ce--2060	BP118547	5					1
ce--2072	BP118554	22					1
ce--2125	BP118586	27	XP_001120848.1	LG5	XP_973893.1	LG9	1
ce--2137	BP118593	8	XP_394760.3	LG8	XP_969064.1	LG9	1
ce--2151	BP118601	27					1
ce--2153	BP118603	6					1
ce--2155	BP118605	22			XP_969498.1	LG9	1
ce--2194	BP118635	20						1	1
ce--2214	BP118650	18					1
ce--2222	BP118655	27					1
ce--2232	BP118663	8			XP_967653.1	LG3	1
ce--2237	BP118666	17	XP_391826.3	LG10	XP_972701.1	LG2	1
ce--2240	BP118668	26					1
ce--2248	BP118671	17					1
ce--2249	BP118672	27	XP_392741.3	LG9	XP_968509.1	LG3	1
ce--2258	BP118679	27					1
ce--2272	BP118688	9					1
ce--2274	BP118689	17					1
ce--2275	BP118690	11					1
ce--2282	BP118692	17					1
ce--2293	BP118697	10					1
ce--2303	BP118704	17					1
ce--2372	BP118759	18	XP_394792.2	LG9	XP_970087.1	LGUn:not	1
ceN-0037	BP118808	13					1
ceN-0144	BP118880	4						1
ceN-0235	BP118931	8	XP_397412.2	LG8	XP_971047.1	LG8	1
ceN-0241	BP118935	28	XP_624341.1	LG5	XP_973117.1	LG7	1
ceN-0274	BP118951	12	XP_623506.1	LGUn:not	XP_974780.1	LG4	1
ceN-0299	BP118969	20					1
ceN-0313	BP118982	13					1
ceN-0318	BP118985	11					1
ceN-0331	BP118993	20					1
ceN-0353	BP119007	22					1
ceN-0355	BP119009	22					1
ceN-0416	BP119064	1					1
ceN-0444	BP119082	9					1
ceN-0449	BP119087	7					1
ceN-0452	BP119090	15					1
ceN-0478	BP119107	20	XP_395050.2	LG4	XP_973505.1	LG7	1
ceN-0495	BP119121	9	XP_391898.1	LG11	XP_969888.1	LG10	1
ceN-0497	BP119123	28					1
ceN-0512	BP119137	5					1
ceN-0537	BP119154	18					1
ceN-0545	BP119162	5					1
ceN-0561	BP119176	22	XP_001120797.1	LGUn:not	XP_974125.1	LG5	1
ceN-0563	BP119178	17	XP_392114.1	LG1	XP_975100.1	LG3	1
ceN-0575	BP119186	25	XP_624888.2	LGUn:not	XP_974693.1	LG3	1
ceN-0579	BP119189	12					1
ceN-0615	BP119217	6	XP_625288.1	LG10			1
ceN-0641	BP119238	1	XP_394316.2	LG2	XP_970851.1	LG4		1	1
ceN-0707	BP119293	13	XP_396568.2	LG4	XP_975477.1	LG4	1
ceN-0803	BP119374	13	XP_001120242.1	LG14	XP_966468.1	LG6	1
ceN-0823	BP119390	8					1
ceN-0835	BP119399	28	XP_393293.2	LG7	XP_974072.1	LG5	1
ceN-0876	BP119433	10	XP_394576.2	LG5	XP_969797.1	LG9	1
ceN-0913	BP119458	3					1
ceN-0948	BP119487	1					1
ceN-0965	BP119501	13	XP_624347.1	LG8	XP_970106.1	LG2	1
ceN-0966	BP119502	17	XP_001120493.1	LG15	XP_974549.1	LG8	1
ceN-0990	BP119519	19	XP_393999.2	LG14	XP_967440.1	LG7	1
ceN-1068	BP119574	2					1
ceN-1102	BP119607	9	XP_396277.3	LG15	XP_974965.1	LG2		1	1
ceN-1124	BP119626	22	XP_001122709.1	LGUn:not	XP_973697.1	LG5	1
ceN-1133	BP119634	20	XP_393283.2	LG4	XP_967834.1	LG7	1
ceN-1174	BP119663	11	XP_623333.1	LG11	XP_972649.1	LGUn:not	1
ceN-1236	BP119718	21	XP_001120737.1	LG1	XP_973216.1	LG1=X	1
ceN-1240	BP119722	16					1
ceN-1242	BP119724	23			XP_967880.1	LG2	1
ceN-1259	BP119738	19	XP_625183.1	LG5	XP_967866.1	LGUn:not	1
ceN-1261	BP119740	1					1
ceN-1264	BP119742	15					1
ceN-1267	BP119745	18					1
ceN-1268	BP119746	23					1
ceN-1274	BP119751	19	XP_001121112.1	LG1			1
ceN-1276	BP119753	12	XP_001120492.1	LG15	XP_975376.1	LG2	1
ceN-1306	BP119776	11	XP_624283.2	LG1	XP_966660.1	LG8	1
ceN-1308	BP119778	7					1
ceN-1324	BP119792	4	XP_001121436.1	LG1	XP_967173.1	LG5	1
ceN-1336	BP119801	27	XP_624524.2	LG1	XP_969375.1	LGUn:not	1
ceN-1339	BP119804	15	XP_001119961.1	LGUn:not	XP_968805.1	LG10	1
ceN-1370	BP119824	4	XP_625004.2	LGUn:not	XP_967631.1	LG2	1
ceN-1375	BP119827	20	XP_625135.2	LG16	XP_974384.1	LG7	1
ceN-1413	BP119850	15					1
ceN-1427	BP119859	24					1
ceN-1452	BP119875	12	XP_623642.1	LG12	XP_968578.1	LG1=X	1
ceN-1506	BP119921	17	XP_394355.2	LGUn:not	XP_966896.1	LG5	1
ceN-1523	BP119936	15	XP_395908.3	LGUn:not	XP_974126.1	LG6	1
ceN-1533	BP119944	4					1
ceN-1534	BP119945	6	XP_396017.2	LG4	XP_968188.1	LG10	1
ceN-1566	BP119970	11	XP_624951.2	LGUn:not	XP_974942.1	LG8	1
ceN-1579	BP119982	22	XP_393241.1	LG8	XP_967334.1	LG5	1
ceN-1582	BP119984	17	XP_396925.3	LG14	NP_001036035.1		1
ceN-1598	BP119994	21					1
ceN-1655	BP120042	12					1
ceN-1668	BP120053	10					1
ceN-1704	BP120077	6	XP_395696.2	LGUn:not	XP_974759.1	LG2	1
ceN-1830	BP120099	21	XP_625136.1	LG15	XP_973660.1	LG5	1
ceN-1854	BP120119	25					1
ceN-2421	BP120568	17						1
ceN-4735	BP121351	19						1	1
ceN-4759	BP121367	11						1	1
ceN-5417	BP121801	20					1
ceN-5944	BP122216	22	XP_623050.1	LG10	XP_969262.1	LG5	1
ceN-6263	BP122462	11	XP_001122489.1	LGUn:not	XP_969008.1	LGUn:not		1	1
E_EL_fcP8_01B10_R_0	BY927090	5	XP_392741.3	LG9	XP_968509.1	LG3		1
E_EL_fcP8_04A11_F_0	BY919019	26						1	1
E_EL_fcP8_05F10_R_0	BY927454	10	XP_393790.3	LG11	XP_971362.1	LG9		1	1
E_EL_fcP8_07F04_R_0	BY927611	2	XP_001121437.1	LG1				1	1
E_EL_fcP8_13G02_R_0	BY928086	25						1	1
E_EL_fcP8_14B07_R_0	BY928123	2						1	1
E_EL_fcP8_16C12_R_0	BY928305	13	XP_393300.2	LGUn:not	XP_970646.1	LG2		1	1
E_EL_fcP8_16E01_R_0	BY928318	10						1	1
E_EL_fcP8_18G07_R_0	BY928510	2						1	1
E_EL_fcP8_21C02_R_0	BY928693	21						1	1
E_EL_fcP8_22F11_R_0	BY928803	2						1
E_EL_ovS0_03G02_F_0	BY921461	6						1
E_EL_ovS0_09E06_R_0	BY930399	17						1
E_EL_ovS0_13F03_R_0	BY930705	7						1	1
E_EL_ovS0_19C02_R_0	BY931121	2	XP_393258.2	LG11	XP_975041.1	LG7		1	1
E_EL_ovS0_23E10_R_0	BY931440	3						1	1
E_EL_ovS0_24H03_F_0	BY923018	16	XP_395070.2	LG1				1	1
E_EL_ovS0_25E06_F_0	BY923068	23						1	1
E_EL_ovS0_26G06_F_0	BY923140	23						1	1
E_EL_ovS0_27A11_F_0	BY923153	9						1	1
E_EL_ovS0_28F09_R_0	BY931745	15						1	1
E_EL_ovS0_29B10_F_0	BY923401	22			XP_970082.1	LGUn:not		1
E_EL_vg4M_01E02_R_0	BY932221	17						1	1
E_EL_vg4M_02K01_F_0	BY924090	5						1	1
E_EL_vg4M_02M08_R_0	BY932666	15	XP_624447.1	LGUn:not				1	1
E_EL_vg4M_03D23_F_0	BY924272	24						1	1
E_EL_vg4M_04D07_R_0	BY933096	27						1
E_EL_vg4M_04E20_R_0	BY933126	15						1	1
E_EL_vg4M_04L06_F_0	BY924692	5	XP_624031.1	LGUn:not	XP_970408.1	LGUn:not		1
E_EL_vg4M_05F03_F_0	BY924855	4	XP_396131.3	LG3	XP_967224.1	LG5		1	1
E_EL_vg4M_05G08_R_0	BY933460	15						1	1
E_EL_vg4M_07F04_R_0	BY934063	13						1
E_EL_vg4M_07I23_R_0	BY934135	7						1	1
E_ET_an--_01D02_F_0	BY914024	14						1	1
E_ET_F1mg_08F03_F_0	BY917923	2	XP_625049.2	LG13	XP_973669.1	LG7		1	1
E_ET_F1mg_11D10_F_0	BY918088	10	XP_395486.2	LGUn:not	XP_969513.1	LGUn:not		1	1
E_ET_F1mg_12E11_R_0	BY926452	3						1	1
E_ET_F1mg_14D02_R_0	BY926534	1			XP_970846.1	LG3		1	1
E_ET_FJsb_02A07_R_0	BY928885	13	DAA05515.1		XP_976215.1	LG2		1
E_ET_FJsb_11E11_R_0	BY929382	17	XP_625218.2	LG15	XP_973827.1	LG8		1
E_ET_JFsb_07C10_F_0	BY921233	9	XP_393445.2	LG12	XP_975268.1	LG2		1	1
E_FL_e100_02E16_F_0	BY937659	17			XP_974220.1	LG3		1	1
E_FL_e100_02E22_F_0	BY937664	25	XP_394577.2	LG5	XP_973859.1	LG7		1	1
E_FL_e100_02F04_F_0	BY937666	12	XP_001120958.1	LG4	XP_970941.1	LGUn:not		1	1
E_FL_e100_04J07_F_0	BY938099	10						1	1
E_FL_e100_07B05_F_0	BY938590	19	XP_392536.3	LG9	XP_968538.1	LG7		1
E_FL_e100_07M11_F_0	BY938728	13	XP_394340.2	LG2	XP_975211.1	LG4		1
E_FL_e100_08O21_F_0	BY938957	24	XP_394557.2	LG5	XP_970133.1	LG7		1	1
E_FL_e100_12F06_F_0	BY941104	5	XP_001120628.1	LG2	XP_967586.1	LG5		1	1
E_FL_e100_12J22_F_0	BY941162	15	XP_393667.1	LGUn:not				1	1
E_FL_e100_15G22_F_0	BY941689	22						1	1
E_FL_e100_15K08_R_0	BY944856	9						1	1
E_FL_e100_16F07_F_0	BY941862	12	XP_395624.3	LG8	XP_970837.1	LG10		1
E_FL_e100_18C10_F_0	BY942099	25	XP_396815.2	LG5				1	1
E_FL_e100_19G16_F_0	BY942299	15	XP_395387.3	LG11	XP_974010.1	LG3		1
E_FL_e100_20M06_F_0	BY939173	15	XP_001121844.1	LG4	XP_975052.1	LG5		1	1
E_FL_e100_22H06_R_0	BY943607	3						1	1
E_FL_e100_22K15_F_0	BY939511	3			XP_976451.1	LG8		1	1
E_FL_e100_23N02_F_0	BY939691	12	XP_397337.2	LG6	XP_975535.1	LG4		1	1
E_FL_e100_26I05_F_0	BY940202	5						1	1
E_FL_prW-_03D12_F_0	BY935074	15	XP_001122976.1	LGUn:not	XP_966948.1	LG5		1	1
E_FL_prW-_06D01_F_0	BY935687	23	XP_396581.3	LG2	XP_969441.1	LGUn:not		1
E_FL_prW-_06H17_F_0	BY935750	21	XP_001120408.1	LG14	XP_966665.1	LG9		1	1
E_FL_prW-_07A24_F_0	BY935869	8	XP_623431.1	LG11	XP_967143.1	LG9		1	1
E_FL_prW-_10P13_F_0	BY936621	1	XP_393344.3	LG16	XP_975913.1	LG5		1	1
E_FL_prW-_11B23_F_0	BY936654	23	XP_625135.2	LG16	XP_970644.1	LG10		1	1
E_FL_prW-_14G14_F_0	BY937259	13	XP_623366.1	LG6	XP_971540.1	LG9		1
e40441	AU000355	16	XP_624835.1	LG1	XP_972338.1	LG6		1	1
e40537	AU000431	15	XP_396375.2	LG3	XP_966704.1	LG10		1	1
e40835	AU000652	23	XP_397453.3	LG1	XP_970165.1	LG10		1	1
e40h0107	AU000097	9	XP_391936.2	LG12	XP_975904.1	LG1=X	1
e40h0133	AU000118	12	XP_395629.2	LGUn:not	XP_976058.1	LGUn:not	1
e40h0157	AU000136	18					1
e40h0172	AU000148	24					1
e40h0181	AU000155	3					1
e40h0206	AU000178	10			XP_970650.1	LG3	1
e40h0212	AU000183	28					1
e40h0237	AU000206	3	XP_001122025.1	LG10	XP_974466.1	LG8	1
e40h0243	AU000212	16	XP_396376.2	LG1	XP_968217.1	LG6	1
e40h0244	AU000213	11	XP_623753.2	LGUn:not	XP_975256.1	LG3	1
e40h0249	AU000215	5					1
e40h0269	AU000228	11	XP_393536.2	LG1	XP_970295.1	LG10		1
e40h0305	AU000257	26	XP_397432.2	LG3			1
e40h0320	AU000267	17	XP_393352.2	LG14	XP_969931.1	LG8		1
e40h0321	AU000268	8	XP_396295.2	LG3	XP_975997.1	LG7	1
e40h0374	AU000300	13	XP_623839.2	LGUn:not			1
e40h0375	AU000301	25					1
e40h0431	AU000345	13						1	1
e40h0438	AU000352	6	XP_393250.2	LG1	XP_968121.1	LG3	1
e40h0440	AU000354	24					1
e40h0457	AU000366	25						1
e40h0468	AU000376	22	XP_624881.1	LG8	XP_968698.1	LG9		1
e40h0479	AU000385	10						1
e40h0496	AU000398	21					1
e40h0501	AU000402	17	XP_393966.1	LG14	XP_973244.1	LG8	1
e40h0503	AU000403	4					1
e40h0505	AU000405	24					1
e40h0507	AU000407	5					1
e40h0523	AU000418	14					1
e40h0526	AU000421	27					1
e40h0534	AU000429	15	XP_624733.1	LG13	XP_975131.1	LG5	1
e40h0535	AU000430	23			ND4_15766			1
e40h0538	AU000432	10					1
e40h0542	AU000434	7	XP_393709.3	LG10	XP_975896.1	LGUn:not	1
e40h0549	AU000441	8					1
e40h0561	AU000452	21					1
e40h0567	AU000458	8	XP_392990.2	LG1	XP_968387.1	LG9	1
e40h0574	AU000465	20	XP_392611.3	LGUn:not	XP_972829.1	LG4	1
e40h0604	AU000490	12	XP_395629.2	LGUn:not	XP_976058.1	LGUn:not	1
e40h0607	AU000493	13					1
e40h0608	AU000494	12	XP_001122496.1	LG4	XP_969280.1	LG9	1
e40h0609	AU000495	10	XP_623289.1	LGUn:not	XP_972602.1	LG9		1
e40h0638	AU000519	19	XP_623370.1	LG9	XP_966601.1	LG7	1
e40h0649	AU000528	17	XP_623694.1	LG5	XP_976070.1	LG8		1
e40h0655	AU000533	8					1
e40h0676	AU000545	22	XP_623438.1	LG16	XP_975772.1	LG3		1
e40h0695	AU000558	10	XP_624543.1	LGUn:not	XP_970747.1	LG9		1
e40h0739	AU000586	20					1	1
e40h0741	AU000587	7	XP_623630.1	LG3	XP_968009.1	LGUn:not		1
e40h0767	AU000600	16	XP_001123151.1	LGUn:not	XP_973546.1	LG8		1	1
e40h0784	AU000616	11	XP_392872.2	LG9	XP_968588.1	LG3		1	1
e40h0805	AU000628	8					1
e40h0817	AU000637	18					1
e40h0821	AU000640	7					1
e40h0831	AU000649	7	XP_001122067.1	LGUn:not	XP_969874.1	LGUn:not	1
e40h0834	AU000651	22	XP_625026.1	LG1	XP_975278.1	LG3	1
e40h0842	AU000659	12	XP_394598.3	LG5	XP_969604.1	LG10		1
e40h0854	AU000668	19	XP_392892.2	LGUn:not	XP_966692.1	LG7		1
e40h0869	AU000681	16					1
e40h0872	AU000684	16	XP_001120015.1	LG8	XP_969268.1	LG6	1	1
e40h0892	AU000703	8					1	1	1
e40h0902	AU000712	13	XP_624369.1	LG8	XP_970584.1	LG4	1
e40h0918	AU000726	21	XP_392773.2	LG8	XP_972280.1	LG6	1
e40h0929	AU000737	15	XP_624232.1	LG10	XP_967123.1	LGUn:not	1	1
e40h0932	AU000740	15					1
e40h0937	AU000744	1					1	1	1
e40h0958	AU000761	18	XP_393365.3	LG10	XP_975609.1	LG4	1	1
e96h0001	AV400935	18						1	1
e96h0010	AV400941	11	XP_395909.2	LGUn:not	XP_967151.1	LG2	1
e96h0022	AV400947	8			XP_972854.1	LG8	1	1
e96h0036	AV400959	26			XP_974264.1	LG9	1
e96h0038	AV400961	23					1
e96h0046	AV400967	4					1
e96h0057	AV400976	11					1
e96h0066	AV400982	25	XP_394738.2	LG8	XP_970245.1	LG5	1
e96h0067	AV400983	18	XP_396134.2	LG2	XP_975583.1	LG4	1
e96h0075	AV400990	11	XP_624349.1	LGUn:not	XP_969069.1	LGUn:not	1	1	1
e96h0097	AV401003	12	XP_392161.2	LG1			1
e96h0098	AV401004	16					1
e96h0105	AV401010	15	XP_392780.2	LG1	XP_967415.1	LG3	1
e96h0122	AV401019	28					1
e96h0140	AV401032	7	XP_397379.3	LG11	XP_969296.1	LGUn:not	1	1	1
e96h0147	AV401037	4			XP_967366.1	LGUn:not	1
e96h0188	AV401072	11					1
e96h0195	AV401076	23					1
e96h0205	AV401082	24			XP_968241.1	LGUn:not	1
e96h0215	AV401091	20	XP_623187.1	LG11	XP_972551.1	LG9	1
e96h0224	AV401096	13						1
e96h0228	AV401100	24					1	1
e96h0229	AV401101	4	XP_396576.3	LG12	XP_972328.1	LG5	1	1
e96h0244	AV401110	12					1
e96h0250	AV401116	21	XP_397348.3	LG14	XP_971153.1	LG5		1
e96h0266	AV401130	4	XP_001121860.1	LG13	XP_974328.1	LG5		1	1
e96h0267	AV401131	19						1
e96h0285	AV401147	12						1
e96h0287	AV401149	12	XP_001119950.1	LG9	XP_968229.1	LG9	1
e96h0301	AV401159	4					1
e96h0306	AV401164	13					1
e96h0307	AV401165	15	NP_001011604.2	LGUn:not	XP_967339.1	LG5	1
e96h0322	AV401172	4	XP_395622.2	LGUn:not	XP_968085.1	LGUn:not		1	1
e96h0327	AV401176	3	XP_623725.1	LG12	XP_967480.1	LG8	1	1
e96h0339	AV401184	16						1
e96h0348	AV401190	16	XP_623342.2	LG1	XP_975787.1	LG6	1
e96h0349	AV401191	25						1
e96h0353	AV401193	11	XP_392809.2	LGUn:not	XP_969696.1	LG3	1
e96h0354	AV401194	16	XP_625114.1	LG15	XP_971117.1	LGUn:not	1
e96h0359	AV401196	15					1
e96h0371	AV401205	25					1
e96h0381	AV401213	12					1
e96h0434	AV401253	21					1
e96h0458	AV401268	27	XP_395559.3	LGUn:not	XP_973497.1	LG5	1
e96h0461	AV401270	11						1	1
e96h0528	AV401308	24	XP_001121655.1	LG13	XP_974665.1	LG5	1
e96h0539	AV401313	13	XP_623697.1	LG7	XP_967748.1	LG6	1
e96h0565	AV401330	9	XP_623543.1	LG11	XP_971483.1	LG8	1
e96h0572	AV401337	20					1
e96h0580	AV401342	23			XP_968216.1	LG6	1
e96h0590	AV401348	23					1
e96h0594	AV401352	24	XP_623150.2	LG8	XP_968658.1	LG2	1
e96h0597	AV401355	23					1
e96h0601	AV401359	15	XP_396707.2	LG11	XP_972118.1	LG5		1
e96h0605	AV401363	26						1
e96h0610	AV401368	20	XP_624095.1	LG1	XP_972130.1	LG7		1
e96h0632	AV401385	21						1
e96h0650	AV401391	13						1
e96h0670	AV401402	25						1
e96h0726	AV401436	5	XP_001120378.1	LG14				1
e96h0754	AV401455	18	XP_001122932.1	LGUn:not			1
e96h0766	AV401463	15	XP_001120025.1	LGUn:not	XP_970534.1	LG8		1
e96h0767	AV401464	1					1
e96h0774	AV401471	5					1
e96h0792	AV401485	1	XP_392256.2	LG3	XP_969368.1	LGUn:not	1
e96h0798	AV401491	17			XP_969763.1	LG3	1
e96h0799	AV401492	17					1
e96h0810	AV401503	5	XP_623397.1	LG11	XP_972046.1	LGUn:not		1	1
e96h0830	AV401522	25					1
e96h0834	AV401526	10					1
e96h0837	AV401528	16					1
e96h0853	AV401542	1						1
e96h0860	AV401546	17	XP_624169.1	LG8	XP_972503.1	LGUn:not	1
e96h0882	AV401567	28	XP_394922.2	LGUn:not	XP_970900.1	LG3	1
e96h0936	AV401609	23					1
e96h0988	AV401642	5						1
e96h0995	AV401646	25					1
epV31262	BP123598	27						1	1
epV32129	BP124269	8	XP_391967.3	LG13				1	1
fbm0281f	AU001329	19	XP_001121806.1	LG9	XP_969989.1	LG7		1
fbpv0007	BP124850	5						1
fbpv0025	BP124866	15	XP_391854.1	LG10	XP_969476.1	LG5	1
fbpv0026	BP124867	16	XP_393931.1	LG13	XP_969249.1	LG3	1
fbpv0028	BP124869	24					1
fbpv0033	BP124874	19					1
fbpv0046	BP124887	27					1
fbpv0048	BP124889	6						1
fbpv0067	BP124905	21						1
fbpv0091	BP124924	9	XP_623804.1	LGUn:not	XP_967794.1	LG1=X		1	1
fbpv0135	BP124956	4	NP_001035357.1	LG3	XP_969940.1	LGUn:not		1	1
fbpv0177	BP124990	22			XP_968919.1	LG9	1
fbpv0275	BP125069	7					1	1
fbpv0452	BP125156	25					1
fbpv0466	BP125166	4	XP_001122253.1	LG12	XP_970443.1	LG5	1
fbpv0469	BP125169	5					1
fbpv0473	BP125172	11						1	1
fbpv0478	BP125176	17	XP_393969.1	LG14	XP_973619.1	LG2	1
fbpv0538	BP125209	15					1	1
fbpv0571	BP125231	12					1
fbpv0625	BP125270	17						1
fbpv0651	BP125294	25	XP_392515.1	LG9	XP_971475.1	LG7	1
fbpv0693	BP125328	13	XP_624312.2	LGUn:not	XP_973756.1	LG4	1
fbpv0772	BP125382	28					1
fbpv0788	BP125394	19						1
fbpv0821	BP125424	15			XP_972472.1	LG3		1
fbpv0831	BP125432	13			XP_970116.1	LG4	1	1
fbpv0833	BP125434	22	XP_001122854.1	LGUn:not	XP_975783.1	LG5	1
fbpv0844	BP125443	4						1
fbpv0849	BP125446	28	XP_624341.1	LG5	XP_973117.1	LG7	1
fbpv0854	BP125451	13					1	1
fbpv0861	BP125457	25					1
fbpv0938	BP125516	18					1
fbS20836	BP124820	24	XP_623603.1	LG1	XP_968738.1	LG3		1	1
fcP801A03(BmFcP8)	BY927074	27	XP_001120194.1	LG2	XP_974390.1	LG8	1
fcP808C04	BY927662	2	XP_397055.1	LGUn:not			1
fcP810E10(BmFcP8)	BY927846	16	XP_001120015.1	LG8	XP_969268.1	LG6	1
heS00016	AV401663	8	NP_001011592.1	LG12	XP_966511.1	LG9	1
heS00024	AV401668	9					1
heS00025	AV401669	23	XP_001122616.1	LG2	XP_975061.1	LG2	1
heS00032	AV401676	11	XP_001119886.1	LG4	XP_971000.1	LGUn:not	1
heS00035	AV401679	28	XP_623146.1	LG5	XP_971701.1	LG7	1
heS00041	AV401685	21	XP_624428.1	LG6	XP_971611.1	LGUn:not	1
heS00061	AV401703	11	XP_392756.1	LG9	XP_972872.1	LG4	1	1	1
heS00063	AV401705	24					1
heS00064	AV401706	12			XP_971732.1	LG4		1
heS00083	AV401723	11	XP_393721.3	LG10	XP_969535.1	LG3		1	1
heS00089	AV401729	22	XP_624456.1	LG2	XP_970359.1	LG1=X		1
heS00091	AV401731	25	XP_001120529.1	LG1	XP_973962.1	LG4	1	1
heS00095	AV401735	9	XP_624906.1	LGUn:not	XP_969684.1	LG10	1
heS00106	AV401745	20	XP_395048.3	LG10	XP_966755.1	LG9	1	1
heS00117	AV401753	10	XP_623568.1	LG3	XP_973581.1	LG9		1
heS00133	AV401766	2					1
heS00134	AV401767	11	XP_625156.2	LG9	XP_967242.1	LG3	1
heS00144	AV401774	4	XP_392097.3	LG16	XP_974438.1	LG5		1
heS00172	AV401797	12	XP_392338.2	LG4	XP_966852.1	LG2		1
heS00183	AV401807	19	XP_394078.3	LG15	XP_966486.1	LGUn:not	1
heS00195	AV401817	24	XP_392963.1	LG6	XP_967987.1	LG6	1
heS00196	AV401818	17	XP_624673.2	LG1	XP_972178.1	LG7	1
heS00211	AV401828	6					1	1
heS00223	AV401837	23	XP_392498.1	LG8	XP_969212.1	LG9		1
heS00255	AV401861	8	XP_393109.1	LG1	XP_971615.1	LG1=X	1
heS00267	AV401871	11	XP_392149.3	LG1			1
heS00269	AV401873	21	XP_392338.2	LG4	XP_966852.1	LG2	1
heS00280	AV401884	21	XP_393328.1	LG11	XP_967962.1	LG2	1
heS00281	AV401885	5	XP_623280.1	LGUn:not	XP_975363.1	LG7	1
heS00290	AV401894	4	XP_395299.2	LG9	XP_972120.1	LG5	1
heS00306	AV401906	6	XP_393670.3	LG10	XP_969988.1	LG7	1	1
heS00317	AV401915	21					1
heS00364X	AV401936	23	XP_001120257.1	LGUn:not	XP_967239.1	LG2	1
heS00367	AV401937	20					1
heS00370X	AV401940	2	XP_001123265.1	LGUn:not			1
heS00371	AV401941	8			XP_970870.1	LG8	1
heS00372	AV401942	24					1
heS00391	AV401956	24					1
heS00417	AV401976	12					1
heS00426	AV401983	8	XP_392608.3	LGUn:not	XP_968372.1	LG6	1
heS00456	AV402009	27					1
heS00468	AV402021	5	XP_395067.3	LG8	XP_971239.1	LG9	1
heS00474	AV402027	10	XP_395067.3	LG8	XP_971239.1	LG9	1
heS00487	AV402036	18			XP_973862.1	LG8	1
heS00500X	AV402046	9					1
heS00507	AV402052	21	XP_392401.1	LG6	XP_972317.1	LG2	1	1
heS00523	AV402067	18					1
heS00526	AV402070	24	XP_001120648.1	LG1			1
heS00527	AV402071	20					1
heS00539	AV402079	21			XP_971948.1	LG10	1
heS00560X	AV402096	10					1
heS00603X	AV402130	20	XP_397155.3	LG12				1
heS00625	AV402146	10					1
heS00640	AV402157	10					1
heS00662	AV402177	5					1
heS00663	AV402178	10					1
heS00672	AV402186	19	XP_624312.2	LGUn:not	XP_973756.1	LG4	1
heS00682	AV402195	9					1
heS00685	AV402198	8					1
heS00692	AV402203	15					1
heS00708	AV402215	23	XP_395045.1	LGUn:not	XP_973092.1	LGUn:not	1
heS00788	AV402242	19	XP_395304.2	LG9	XP_970061.1	LG7	1
heS00808	AV402262	6	XP_395280.3	LG12	XP_969226.1	LGUn:not	1
heS00813	AV402267	15					1	1
heS00823X	AV402277	8					1
heS00837X	AV402290	4	XP_393701.1	LG10	XP_974419.1	LG5	1
heS00851	AV402301	13	XP_624761.1	LG9	XP_970761.1	LGUn:not	1
heS00852	AV402302	27	XP_394726.3	LG8	XP_968998.1	LGUn:not	1
heS00865X	AV402314	11	XP_392453.2	LG7	XP_967203.1	LGUn:not	1
heS00927	AV402369	20					1
heS00997	AV402424	26					1
heS01000	AV402426	17	XP_623128.1	LG14	XP_974503.1	LG7	1
heS01024	AV402447	15					1	1
heS01047	AV402467	7	XP_623383.1	LGUn:not			1
heS01053	AV402471	27	XP_394726.3	LG8				1
heS30012	AV402483	22					1	1
heS30017	AV402487	22			XP_970078.1	LG9	1
heS30076	AV402523	22					1
heS30083	AV402529	4						1
heS30090	AV402535	16	XP_394867.2	LG8	XP_967907.1	LG6	1
heS30113	AV402552	7	XP_623630.1	LG3	XP_968009.1	LGUn:not		1
heS30184	AV402596	5						1
heS30196	AV402605	17	XP_392741.3	LG9	XP_975198.1	LG8	1
heS30219	AV402619	3					1	1
heS30235	AV402629	3	XP_001121016.1	LG7	XP_972543.1	LG8		1	1
heS30238	AV402632	9	XP_396203.3	LG11	XP_967335.1	LG5	1	1
heS30240	AV402633	4	XP_395773.3	LGUn:not	XP_969912.1	LG5		1
heS30256	AV402641	3	XP_001121138.1	LGUn:not				1
heS30263	AV402645	11	XP_624991.1	LGUn:not	XP_970631.1	LGUn:not		1
heS30277	AV402652	21	XP_001121830.1	LG1	XP_973054.1	LG1=X	1	1	1
heS30286	AV402656	12						1
heS30290	AV402658	12	XP_623937.1	LG3	XP_966740.1	LG7		1
heS30303	AV402666	5						1	1
heS30329	AV402686	24					1
heS30337	AV402692	14	XP_392997.3	LG15	XP_967947.1	LGUn:not	1
heS30362	AV402704	6	XP_394078.3	LG15	XP_974273.1	LG4	1
heS30395	AV402724	25					1
heS30412	AV402736	26	XP_623182.1	LG1	XP_966486.1	LGUn:not		1
heS30416	AV402739	22						1
heS30428	AV402746	4	XP_393710.2	LG10	XP_975874.1	LG5		1
heS30432	AV402748	4	XP_624276.2	LG13	XP_975875.1	LG5	1
heS30444	AV402753	16	XP_001121963.1	LG4	XP_973932.1	LG3	1	1	1
heS30447	AV402755	9					1
heS30450	AV402757	24					1
heS30455	AV402761	24					1
heS30508	AV402781	15					1
heS30509	AV402782	6					1
heS30527	AV402793	20					1
heS30534	AV402799	24	XP_393212.2	LG15	XP_970946.1	LG1=X	1
heS30553	AV402809	23					1
heS30570	AV402820	16	XP_394891.3	LG10	XP_974115.1	LG2		1	1
heS30580	AV402824	18	XP_001121814.1	LG13	XP_966892.1	LG4	1
heS30600	AV402839	20					1
heS30603	AV402842	20					1
heS30606	AV402844	10	XP_001119942.1	LG12			1	1
heS30612	AV402850	27	XP_623474.1	LG10	XP_973193.1	LG5	1	1
heS30624	AV402856	23					1
heS30631	AV402860	17					1
heS30634	AV402863	2	XP_625082.2	LG14	XP_969418.1	LG7		1
heS30636	AV402865	17	XP_393283.2	LG4	XP_974220.1	LG3		1
heS30665	AV402881	2	XP_392983.1	LGUn:not	XP_974546.1	LG7	1	1
heS30666	AV402882	9	XP_397451.3	LG8	XP_973140.1	LG2	1	1
heS30671	AV402884	1			XP_975493.1	LG4		1
heS30685	AV402893	8					1	1
heS30739	AV402928	5					1
heS30744	AV402930	6					1
heS30753	AV402937	6	XP_395629.2	LGUn:not	XP_976058.1	LGUn:not	1
heS30760	AV402942	11					1
heS30796	AV402959	10	XP_001121745.1	LG3	XP_969441.1	LGUn:not		1
heS30831	AV402984	11	XP_392005.2	LG14	XP_972586.1	LG6	1	1
heS30838	AV402988	18					1
heS30845	AV402990	23	XP_001121902.1	LGUn:not	XP_968339.1	LG2	1
heS30846	AV402991	5					1
heS30855	AV402995	16					1
heS30859	AV402999	26					1
heS30876	AV403009	10					1
heS30901	AV403016	10						1
heS30946	AV403021	5	XP_396057.3	LG10	XP_975898.1	LGUn:not	1
heS30961	AV403033	12	XP_623970.2	LGUn:not	XP_967516.1	LG6	1
heS30962	AV403034	5					1
heS30965	AV403037	11					1
heS30975	AV403043	15					1	1
heS30976	AV403044	12					1
heS30988	AV403051	7						1
heS30992	AV403054	3					1
heS30997	AV403058	26					1	1
heS31009	AV403068	7	XP_001122432.1	LG12			1
heS31019	AV403076	18	XP_623751.1	LGUn:not	XP_975270.1	LG4	1
heS31026	AV403079	8						1	1
maV30065	BP177645	14					1
maV31158	BP178474	15						1	1
maV31214	BP178519	14						1	1
maV31603	BP178746	17	XP_623606.2	LG1	XP_974950.1	LG7		1	1
maV31717	BP178811	10						1	1
mg--0079	AU001921	12	XP_001122900.1	LGUn:not	XP_969958.1	LG1=X	1
mg--0101	AU001936	15	XP_624623.1	LG6	XP_967490.1	LG2	1
mg--0150	AU001965	12	XP_001121930.1	LGUn:not	XP_971759.1	LG8	1
mg--0293	AU001987	6	XP_396588.2	LG4	XP_969238.1	LG10	1
mg--0295	AU001989	15						1
mg--0298	AU001992	7	XP_623800.1	LG4	XP_975865.1	LG1=X	1
mg--0312	AU002004	19					1
mg--0315	AU002007	5	XP_001120311.1	LG5	XP_971180.1	LGUn:not		1
mg--0351	AU002033	26	XP_395444.2	LG6	XP_972182.1	LG7	1
mg--0380	AU002057	9					1
mg--0431	AU002089	9						1
mg--0510	AU002118	3			XP_975885.1	LG8		1
mg--0520	AU002128	2					1
mg--0531	AU002137	19	XP_392691.2	LG5	XP_975635.1	LG7	1
mg--0551	AU002148	16	XP_394370.1	LG2	XP_970525.1	LG6	1
mg--0560	AU002155	14	XP_393026.2	LG1	XP_970785.1	LG4	1
mg--0575	AU002168	4	XP_623540.2	LGUn:not			1	1	1
mg--0582	AU002174	20					1
mg--0587	AU002179	25						1
mg--0620	AU002209	3	XP_392843.1	LG8	XP_975415.1	LG4	1
mg--0631	AU002215	15					1
mg--0634	AU002218	5					1
mg--0646	AU002225	25					1
mg--0651	AU002229	12	XP_393487.3	LGUn:not	XP_973103.1	LG4		1	1
mg--0657	AU002235	14	XP_623502.2	LGUn:not	XP_974523.1	LG3	1
mg--0668	AU002245	16					1
mg--0673	AU002250	11	XP_001122489.1	LGUn:not	XP_969008.1	LGUn:not	1
mg--0691	AU002267	14			XP_968999.1	LGUn:not	1
mg--0705	AU002278	11	XP_625050.1	LG14	XP_975769.1	LG3	1
mg--0765	AU002327	22					1
mg--0822	AU002365	22	XP_001120284.1	LG4	XP_967734.1	LG3	1
mg--0838	AU002378	20	XP_624943.2	LG16	XP_968147.1	LG7	1
mg--0842	AU002381	10					1
mg--0845	AU002384	18	XP_394370.1	LG2	XP_970603.1	LG6		1
mg--0907	AU002418	17					1
msgV0004	AV403097	11						1
msgV0007	AV403099	14					1
msgV0013	AV403103	1					1
msgV0017	AV403107	16						1
msgV0022	AV403112	4	XP_001122325.1	LG13	XP_971279.1	LG5	1
msgV0109	AV403155	11						1	1
msgV0137	AV403178	19					1
msgV0157	AV403195	11	XP_001121175.1	LGUn:not				1
msgV0173	AV403205	25					1
msgV0230	AV403244	17					1
msgV0236	AV403249	10						1
msgV0255	AV403266	5						1
msgV0270	AV403279	16	XP_623490.1	LG6	XP_970641.1	LG10		1
msgV0291	AV403288	2					1	1
msgV0313	AV403307	15					1
msgV0326	AV403320	21						1
msgV0350	AV403342	22	XP_395991.2	LGUn:not	XP_974134.1	LG8		1	1
msgV0352	AV403343	5	XP_394850.3	LGUn:not	XP_971635.1	LG6	1
msgv0402	AV403384	11					1	1	1
msgV0415	AV403393	11					1	1
msgV0433	AV403406	11					1
msgV0441	AV403412	16					1
msgV0471	AV403434	10	XP_394383.1	LG3	XP_969081.1	LGUn:not	1
msgV0479	AV403440	7					1
msgV0486	AV403445	22						1
msgV0666	AV403540	11			XP_967515.1	LG5		1
msgV0682	AV403553	12	XP_392498.1	LG8	XP_969212.1	LG9		1
msgV0696	AV403565	8					1
msgV0710	AV403575	18			XP_967707.1	LGUn:not	1
msgV0729	AV403591	6						1
msgV0866	AV403654	22					1
msgV0900	AV403672	22					1
msgV1004	AV403716	18			XP_975280.1	LG4	1
msgV1031	AV403730	11						1
msgV1050	AV403741	5					1
N---0003	AU002479	13	XP_393300.2	LGUn:not	XP_970646.1	LG2		1
N---0004	AU002480	11	XP_001122489.1	LGUn:not	XP_969008.1	LGUn:not	1
N---0005	AU002481	11	XP_624438.1	LGUn:not	XP_971137.1	LG3		1
N---0006	AU002482	4	XP_001120374.1	LG11	XP_973399.1	LG5		1
N---0013	AU002488	10					1
N---0032	AU002502	20					1
N---0090	AU002534	15	XP_391849.3	LG10	XP_967865.1	LGUn:not	1	1
N---0119	AU002550	20	XP_395050.2	LG4	XP_973505.1	LG7	1
N---0184	AU002567	19	XP_396741.2	LG12	XP_968064.1	LG6	1
N---0237	AU002610	8	XP_624738.1	LGUn:not	XP_975265.1	LG7		1
N---0242	AU002614	5						1	1
N---0563	AU002845	15					1
N---0666	AU002911	6	XP_624608.2	LGUn:not	XP_973593.1	LG5		1
N---0671	AU002914	5	XP_624407.1	LG5	XP_971278.1	LG5		1
N---0682	AU002924	17	XP_001119879.1	LG11	XP_975314.1	LG8	1
N---0792	AU003007	9	XP_623669.2	LG7	XP_966678.1	LG10	1
N---0808	AU003020	8	XP_391920.2	LG12	XP_966623.1	LG2	1
N---0831	AU003025	4					1
N---0879	AU003042	4	XP_001120158.1	LG11	XP_973643.1	LG8		1
N---0883	AU003045	23	XP_001120218.1	LG4	XP_972528.1	LG6	1
N---0931	AU003086	11	XP_393499.2	LG9	XP_971169.1	LG8		1
N---0963	AU003112	4	XP_395299.2	LG9	XP_972120.1	LG5		1
N---0965	AU003116	5					1
N---0971	AU003123	24					1
N---0980	AU003137	5	XP_393615.2	LG2	XP_972882.1	LG5	1
N---1006	AU003167	17					1
n1014	AU003179	15	XP_393681.2	LG10				1	1
N---1053	AU003230	15	XP_624781.1	LG10	XP_972456.1	LGUn:not		1
N---1070	AU003252	27	XP_392191.3	LG2	XP_976342.1	LG8	1
N---1082	AU003272	5					1
N---1096	AU003293	13	XP_393300.2	LGUn:not	XP_970646.1	LG2	1
N---1097	AU003295	26	XP_394187.2	LG1	XP_973085.1	LG9		1
N---1100	AU003299	9	XP_624156.2	LG14	XP_972481.1	LG6	1
NRPG0052	BP182054	7						1	1
NRPG0157	BP182129	5						1
NRPG0515	BP182385	23	XP_624160.1	LG15	XP_967624.1	LGUn:not		1	1
NRPG0619	BP182467	23						1	1
NRPG0714	BP182540	15						1	1
NRPG0910	BP182678	22						1
NRPG1349	BP183028	27	XP_623653.2	LG7	XP_971502.1	LG1=X		1	1
NRPG1909	BP183432	16	XP_623810.1	LGUn:not	XP_972432.1	LG6		1	1
NRPG1961	BP183477	5	XP_393167.3	LG10	XP_976115.1	LG1=X		1
NRPG1991	BP183506	27	XP_393735.3	LG11	XP_971374.1	LGUn:not		1	1
NV021016	AV398042	4						1
NV021025	AV398049	22			XP_966713.1	LG3	1
NV021139	AV398109	6					1
NV021213	AV398179	4	XP_392097.3	LG16	XP_974438.1	LG5		1
NV021216	AV398181	17	XP_623354.1	LG14	XP_969998.1	LG8	1
NV021320	AV398268	22						1
NV021324	AV398270	22	XP_393863.2	LG12	XP_969681.1	LG1=X	1
NV021339	AV398280	19					1
NV021724	AV398361	23			XP_967972.1	LG3	1
NV021746	AV398381	10	XP_001121968.1	LG8	XP_974410.1	LG9		1	1
NV021794X	AV398424	28	XP_393659.1	LG10	XP_974701.1	LG7		1
NV021855	AV398478	16	XP_623111.2	LGUn:not	XP_967829.1	LG6	1
NV021862	AV398484	7	XP_393369.3	LG8	XP_970758.1	LGUn:not		1	1
NV021864X	AV398486	11	XP_001122537.1	LG16	XP_974401.1	LG6		1
NV021896	AV398511	23	XP_001121931.1	LGUn:not	XP_975061.1	LG2	1
NV021898	AV398513	9	XP_392468.1	LG7	XP_968333.1	LG1=X	1
NV021925	AV398535	5	XP_625112.2	LG10	XP_968069.1	LG7		1
NV021979	AV398580	3			XP_968768.1	LG8		1
NV021989	AV398583	6			XP_974690.1	LG2		1
NV060054	AV398589	21	XP_623534.2	LGUn:not	XP_971387.1	LG2	1
NV060082	AV398606	23	XP_624160.1	LG15	XP_967624.1	LGUn:not		1	1
NV060098	AV398621	25	XP_623145.2	LG5	XP_974960.1	LG7		1
NV060108	AV398630	19	XP_623571.2	LG5	XP_974023.1	LG7		1
NV060137	AV398657	20	XP_396785.3	LG8	XP_971851.1	LG4	1
NV060169	AV398683	6						1	1
NV060186	AV398700	5	XP_001120003.1	LG15	XP_968474.1	LGUn:not		1
NV060187	AV398701	7	XP_625208.1	LG11	XP_973149.1	LG5	1
NV060214	AV398725	8			XP_976128.1	LG3		1
NV060224	AV398734	27			XP_969432.1	LGUn:not	1
NV060249	AV398757	27					1
NV060251	AV398759	12					1
NV060258	AV398764	24						1	1
NV060259	AV398765	2					1
NV060303	AV398806	5	XP_394621.2	LG6	XP_971368.1	LGUn:not	1
NV060308	AV398811	17					1
NV060408	AV398901	6	XP_395748.2	LG1	XP_969622.1	LG4	1
NV060451	AV398943	5			XP_968557.1	LGUn:not		1
NV060513	AV398993	15	XP_393716.1	LG10	XP_969232.1	LGUn:not	1
NV060575	AV399029	19	XP_392358.3	LG5	XP_974516.1	LG7	1
NV060635	AV399078	12					1
NV060691	AV399123	11	XP_001119916.1	LG16	XP_967515.1	LG5		1
NV060701	AV399130	23						1
NV060729	AV399152	6					1
NV060809	AV399211	11					1
ovS004D04	BY921502	3	XP_624406.1	LG3	XP_976451.1	LG8	1
ovS019C02	BY922606	2	XP_393258.2	LG11	XP_975041.1	LG7	1
ovS303H04	BP179532	17	XP_393965.2	LG14	XP_970069.1	LG8	1
ovS307D11r	BB982493	22	NP_001011635.1	LG16	XP_968565.1	LGUn:not		1
ovS308G07f	BP179937	5	XP_623397.1	LG11	XP_972046.1	LGUn:not		1	1
ovS309H01f	BP180019	15						1	1
ovS320F03r	[not found]	23						1	1
ovS321E06	BP180885	8	XP_624014.2	LG1	XP_966931.1	LGUn:not	1
ovS322D01f	BP180954	26						1	1
ovS326E05f	BP181293	15	XP_001122696.1	LGUn:not	XP_966810.1	LG5		1
ovS331F05f	BP181699	8	XP_001121007.1	LG3	XP_969643.1	LG8		1	1
ovS334H06	BP181932	3	XP_393570.1	LG11	XP_972440.1	LG8	1
P5PG0109	BP183602	24						1	1
P5PG0294	BP183742	1						1	1
P5PG0512	BP183901	4	XP_001121860.1	LG13	XP_974328.1	LG5		1
P5PG0704	BP184047	15						1	1
P5PG0769	BP184098	16						1
P5PG1049	BP184333	20						1	1
pg--0088	AV403815	21						1
pg--0112	AV403837	4					1
pg--0129	AV403851	7	XP_624311.1	LG2	XP_973076.1	LG7	1
pg--0168X	AV403885	10	XP_623581.1	LGUn:not	XP_970616.1	LG9		1
pg--0177	AV403894	15			XP_968082.1	LGUn:not	1
pg--0208	AV403916	11					1	1	1
pg--0247	AV403946	19						1
pg--0288	AV403976	22	XP_395253.2	LG10	XP_969623.1	LG5	1
pg--0319	AV404000	3			XP_973797.1	LG8		1
pg--0348	AV404022	16						1	1
pg--0419	AV404082	15						1	1
pg--0540	AV404159	27	XP_394271.3	LG2	XP_972610.1	LG1=X	1
pg--0564	AV404178	22	XP_393687.3	LG10	XP_967045.1	LG5	1
pg--0567	AV404181	26	XP_624183.1	LG11	XP_969008.1	LGUn:not	1
pg--0684	AV404193	18	XP_393639.2	LG10	XP_975615.1	LG4		1
pg--0691	AV404198	25	XP_396048.2	LG5	XP_975549.1	LG7	1
pg--0705	AV404209	11	XP_623896.2	LG10	XP_970648.1	LG3	1
pg--0725	AV404226	8	XP_393334.3	LG8	XP_970719.1	LG3		1
pg--0773	AV404267	3					1
pg--0781	AV404275	13	XP_395065.2	LGUn:not	XP_967130.1	LG4	1	1
pg--0790	AV404284	15	XP_396452.3	LG5	XP_974305.1	LG5	1
pg--0791	AV404285	18	XP_397143.2	LG10	XP_975636.1	LG4		1
pg--0820	AV404312	22					1
pg--0836X	AV404323	9	XP_394113.2	LG15	XP_969459.1	LG10	1
pg--0972X	AV404433	18	XP_392519.1	LG9	XP_966891.1	LG4	1
prgv0019	AV404469	22					1
prgv0038	AV404486	6					1
prgv0049	AV404496	4	XP_624130.1	LG13	XP_971878.1	LG9		1
prgv0105	AV404513	16					1
prgv0124	AV404529	6	XP_395909.2	LGUn:not	XP_967151.1	LG2	1
prgv0160	AV404557	3						1
prgv0165	AV404560	10	XP_001122254.1	LG13			1
prgv0170	AV404564	5						1	1
prgv0178	AV404569	13					1
prgv0209	AV404581	9					1
prgv0214	AV404586	11	XP_001122537.1	LG16	XP_974401.1	LG6	1	1
prgv0216	AV404588	13					1
prgv0238	AV404607	18					1
prgv0240	AV404609	10	XP_391946.3	LG13	XP_968477.1	LGUn:not	1
prgv0241	AV404610	1					1
prgv0250	AV404618	6						1	1
prgv0251	AV404619	10					1
prgv0273	AV404637	15					1
prgv0284	AV404646	5					1
prgv0291	AV404651	5					1	1
prgv0293	AV404653	23					1
prgv0302	AV404660	6					1
prgv0304	AV404662	23						1
prgv0316	AV404674	23						1
prgv0343	AV404701	8					1
prgv0347	AV404705	21					1
prgv0351	AV404708	20						1
prgv0356	AV404712	23	XP_001122241.1	LG15	XP_967781.1	LGUn:not		1
prgv0362	AV404718	12					1	1
prgv0363	AV404719	25						1	1
prgv0369	AV404725	23					1	1
prgv0376	AV404732	1						1
prgv0385	AV404741	18					1
prgv0392	AV404747	17					1
prgv0393	AV404748	5	XP_001121117.1	LG11	XP_972476.1	LG5	1	1
prgv0396	AV404751	23					1
prgv0403	AV404755	8					1
prgv0408	AV404758	12						1
prgv0415	AV404765	15						1
prgv0444	AV404782	15					1
prgv0450	AV404788	13					1
prgv0453	AV404791	9						1
prgv0455	AV404793	16					1
prgv0466	AV404803	22	XP_001121917.1	LG2	XP_968235.1	LGUn:not	1	1	1
prgv0473	AV404810	19					1
prgv0477	AV404814	28					1	1
prgv0482	AV404818	16						1
prgv0495	AV404831	25					1
prgv0499	AV404835	9	XP_001121267.1	LGUn:not	XP_969758.1	LG10	1
prgv0503	AV404839	13					1
prgv0507	AV404843	6					1
prgv0509	AV404845	18					1
prgv0511	AV404847	22	XP_001121804.1	LG8	XP_974552.1	LG9	1
prgv0515	AV404850	15					1	1
prgv0529	AV404864	23						1
prgv0530	AV404865	15					1
prgv0542	AV404877	22					1
prgv0558	AV404890	11						1
prgv0562	AV404894	3	XP_393570.1	LG11	XP_972440.1	LG8	1
prgv0563	AV404895	8	XP_001121587.1	LG11	XP_975054.1	LG7	1
prgv0578	AV404906	2						1	1
prgv0595	AV404923	12					1	1
prgv0598	AV404926	10						1
prgv0609	AV404935	8					1
prgv0614	AV404940	9					1
prgv0615	AV404941	27					1
prgv0620	AV404943	1	XP_624237.1	LG2	XP_970182.1	LG5		1
prgv0635	AV404953	13						1
prgv0639	AV404955	9	XP_393343.3	LGUn:not	XP_968404.1	LGUn:not	1
prgv0650	AV404964	7					1
prgv0663	AV404976	9					1
prgv0667	AV404980	11					1
prgv0676	AV404989	24	XP_392365.1	LG5	XP_971293.1	LG7	1
prgv0689	AV405002	8					1
prgv0721	AV405029	17					1
prgv0727	AV405035	23					1	1
prgv0736	AV405042	18					1
prgv0739	AV405045	4						1
prgv0751	AV405051	17	XP_393112.2	LG15	XP_967302.1	LG10	1
prgv0756	AV405054	14					1
prgv0766	AV405064	8					1
prgv0768	AV405065	8					1
prgv0769	AV405066	25	XP_001121698.1	LGUn:not	XP_968459.1	LG7	1	1
prgv0776	AV405073	7	XP_624548.2	LG1	XP_969110.1	LG3	1
prgv0786	AV405080	25					1
prgv0789	AV405082	8	XP_394621.2	LG6	XP_971368.1	LGUn:not	1
prgv0801	AV405090	6	XP_397167.3	LGUn:not	XP_973872.1	LG2	1
prgv0808	AV405095	6					1
prgv0818	AV405103	3	XP_393890.1	LG13	XP_970873.1	LG8	1
prgv0823	AV405105	6						1
prgv0832	AV405114	19	XP_001119917.1	LG2	XP_966712.1	LG3	1
prgv0845	AV405127	17					1
prgv0850	AV405132	19					1
prgv0851	AV405133	13					1
prgv0857	AV405139	18	XP_624720.1	LGUn:not	XP_975323.1	LG4	1
prgv0875	AV405155	20					1
prgv0884	AV405163	7					1
prgv0888	AV405167	7					1
prgv0905	AV405183	11	XP_001121876.1	LGUn:not	XP_974924.1	LG3	1
prgv0922	AV405197	16						1
prgv0925	AV405199	25					1
prgv0928	AV405201	16	XP_001121130.1	LG6	XP_971720.1	LGUn:not	1
prgv0945	AV405218	3					1
prgv0954	AV405227	19					1
prgV0968	AV405240	22					1
prgv0983	AV405253	27						1
prgv0986	AV405256	10					1
prgv0990	AV405259	11	XP_001120811.1	LG11	XP_972645.1	LG9	1	1	1
prgv1000	AV405268	13					1
ps4M0050	BP126134	14					1
psV30159	BP126424	19					1
tesS0513	BP127472	18			XP_966419.1	LG5		1	1
wdS00007	AU003306	27	XP_001120258.1	LGUn:not	XP_968315.1	LGUn:not		1
wdS00009	AU003308	24	XP_624167.1	LG7	XP_975468.1	LG2		1	1
wdS00010	AU003309	6	XP_625023.1	LGUn:not	XP_971638.1	LG6	1
wdS00018	AU003317	19					1
wdS00021	AU003320	19	XP_392027.1	LG14	XP_970142.1	LG8	1
wdS00027	AU003326	18						1
wdS00029	AU003328	13					1
wdS00030	AU003329	11					1
wdS00031	AU003330	11	XP_001122345.1	LGUn:not	XP_975798.1	LG9	1
wdS00041	AU003340	6	XP_624477.2	LG1			1
wdS00045	AU003344	26					1
wdS00055	AU003354	10					1
wdS00061	AU003359	10	XP_623659.2	LG9	XP_972203.1	LGUn:not	1
wdS00063	AU003361	5	XP_395924.2	LG9	XP_967875.1	LG1=X	1
wdS00064	AU003362	15						1
wdS00070	AU003368	15	XP_395946.2	LG15	XP_975124.1	LG8		1
wdS00081	AU003379	8	XP_001119984.1	LG3	XP_973483.1	LG9		1
wdS00098	AU003395	9						1
wdS00110	AU003407	15					1	1
wdS00116	AU003413	18					1
wdS00117	AU003414	18	XP_392434.3	LG7	XP_973110.1	LG5		1
wdS00123	AU003420	21					1
wdS00132	AU003427	21	XP_001120599.1	LG8	XP_976128.1	LG3	1	1
wdS00133	AU003428	8	XP_001120194.1	LG2	XP_968760.1	LG7	1
wdS00141	AU003435	24					1
wdS00143	AU003437	22					1
wdS00156	AU003450	22	XP_394621.2	LG6	XP_971368.1	LGUn:not	1
wdS00166	AU003458	2					1	1
wdS00169	AU003461	2	XP_623731.1	LG2	XP_970587.1	LG4	1
wdS00171	AU003463	20	XP_001123175.1	LGUn:not	XP_968749.1	LG5	1
wdS00177	AU003469	7	XP_001121587.1	LG11	XP_975054.1	LG7	1
wdS00178	AU003470	8	XP_623333.1	LG11	XP_972649.1	LGUn:not	1	1
wdS00191	AU003481	11	XP_392487.3	LG8	XP_975694.1	LG7	1
wdS00194	AU003484	15						1
wdS00199	AU003489	15	XP_001119822.1	LG10	XP_968128.1	LG4	1
wdS00200	AU003490	13			XP_966666.1	LG9	1
wdS00210	AU003499	26	XP_395732.2	LG14	XP_968329.1	LGUn:not	1
wdS00216	AU003505	19					1
wdS00217	AU003506	19	XP_392812.2	LGUn:not	XP_974360.1	LG7		1
wdS00218	AU003507	22						1
wdS00230	AU003516	5					1	1
wdS00236	AU003522	5						1	1
wdS00248	AU003533	5	XP_624116.2	LGUn:not	XP_970842.1	LG3	1
wdS00254	AU003538	14	XP_395247.3	LGUn:not	XP_975885.1	LG8	1
wdS00256	AU003540	3			XP_971154.1	LG5	1
wdS00264	AU003548	14						1
wdS00282	AU003565	14	XP_392348.1	LG4	XP_969816.1	LGUn:not	1
wdS00300	AU003583	11	XP_392432.2	LG7	XP_968797.1	LGUn:not		1
wdS00306	AU003589	3	XP_392461.3	LG7	XP_971454.1	LG3		1
wdS00314	AU003597	1	XP_393150.3	LG3	XP_975880.1	LG6		1
wdS00333	AU003609	5					1
wdS00334	AU003610	5	XP_394153.1	LG1				1
wdS00337	AU003613	27					1
wdS00340	AU003615	27			XP_971467.1	LG6	1
wdS00343	AU003618	9						1
wdS00344	AU003619	9					1
wdS00345	AU003620	20	XP_001121860.1	LG13	XP_974328.1	LG5	1
wdS00362	AU003633	4			XP_974084.1	LG8		1
wdS00375	AU003646	20	XP_624482.2	LG16	XP_974881.1	LG4	1
wdS00381	AU003651	13	XP_392556.3	LG8	XP_973714.1	LGUn:not	1
wdS00408	AU003662	25	XP_393101.3	LG4				1
wdS00416	AU003666	27	XP_393527.3	LGUn:not	XP_973293.1	LG4	1
wdS00429	AU003674	13			XP_974215.1	LG9	1
wdS00439	AU003680	20	XP_396316.3	LG10	XP_973362.1	LG5	1
wdS00454	AU003689	5	XP_624372.1	LG10	XP_972358.1	LGUn:not	1	1
wdS00462	AU003691	22	XP_625244.1	LGUn:not			1
wdS00463	AU003692	1	XP_393173.2	LG6	NP_001034506.1	LG7	1
wdS00464	AU003693	21	XP_001120173.1	LG6	XP_975414.1	LG4	1
wdS00467	AU003695	22					1
wdS00479	AU003702	22	XP_393599.2	LG1	XP_973781.1	LG3		1
wdS00494	AU003716	19					1
wdS00505	AU003725	11	XP_001120666.1	LG11	XP_971983.1	LG8	1
wdS00528	AU003744	11					1
wdS00531	AU003747	11			XP_969653.1	LG9	1
wdS00534	AU003748	3	XP_624835.1	LG1	XP_972797.1	LG6	1
wdS00541	AU003755	11					1
wdS00544	AU003758	11	XP_392649.2	LGUn:not	XP_971016.1	LG3	1
wdS00550	AU003764	12					1
wdS00595	AU003801	12	XP_393006.1	LG10	XP_966822.1	LG7		1
wdS00639	AU003833	19	XP_394645.2	LG6	XP_967617.1	LGUn:not	1
wdS00640	AU003834	12	XP_394268.3	LG2	XP_973712.1	LGUn:not		1
wdS00654	AU003844	16	XP_395481.2	LG1	XP_972673.1	LG6	1
wdS00697	AU003879	5	XP_397444.3	LGUn:not	XP_971282.1	LG6		1
wdS00703	AU003885	16	XP_393565.3	LG13	XP_975516.1	LG4		1
wdS00704	AU003886	5			XP_973806.1	LG1=X	1	1
wdS00712	AU003893	23					1
wdS00713	AU003894	6					1
wdS00724	AU003905	6	XP_001120475.1	LG2	XP_975157.1	LG2	1
wdS00729	AU003910	23	XP_001123353.1	LGUn:not	XP_971757.1	LG8	1
wdS00731	AU003912	17	XP_393150.3	LG3	XP_975880.1	LG6		1
wdS00739	AU003920	22					1
wdS00758	AU003938	5					1
wdS00761	AU003941	5	XP_001122709.1	LGUn:not	XP_970028.1	LG1=X		1
wdS00767	AU003946	21	XP_001123187.1	LGUn:not	XP_973626.1	LG4	1
wdS00769	AU003948	13	XP_001121946.1	LG8	XP_972700.1	LG10		1
wdS00770	AU003949	23	XP_394338.2	LG2	XP_969749.1	LGUn:not		1
wdS00784	AU003963	18					1	1
wdS00788	AU003967	18	XP_001120408.1	LG14	XP_966665.1	LG9	1
wdS00797	AU003975	21	XP_395577.3	LG3	XP_969652.1	LG9	1
wdS00806	AU003984	3					1	1
wdS00815	AU003992	3	XP_395877.1	LGUn:not	XP_967120.1	LGUn:not	1
wdS00816	AU003993	10	XP_395577.3	LG3	XP_969652.1	LG9	1
wdS00826	AU004002	10	XP_391855.2	LG10	XP_968138.1	LG5		1
wdS00848	AU004023	22			XP_970382.1	LG5	1
wdS00863	AU004037	4	XP_396843.3	LG4	XP_970571.1	LG10	1
wdS00876	AU004049	9	XP_624594.1	LG8	XP_967613.1	LGUn:not		1
wdS00879	AU004052	3					1
wdS00891	AU004062	3	XP_397510.3	LG1	XP_969342.1	LG7	1
wdS00897	AU004068	12					1	1
wdS00898	AU004069	12	XP_623091.1	LGUn:not	XP_970726.1	LG5	1
wdS00906	AU004077	21					1
wdS00914	AU004085	21	XP_393874.2	LG12	XP_969303.1	LGUn:not	1
wdS00919	AU004090	9			XP_973616.1	LG1=X	1
wdS00929	AU004100	21	XP_393785.3	LG11	XP_969252.1	LG3	1	1
wdS00950	AU004120	11	XP_392681.2	LG8	XP_968628.1	LG9		1
wdS00960	AU004130	26						1	1
wdS00966	AU004136	22	XP_394371.3	LG2	XP_971453.1	LG3	1
wdS00972	AU004141	16						1
wdS00985	AU004152	27					1
wdS00991	AU004157	27	XP_624970.2	LG14	XP_973763.1	LG6	1
wdS00993	AU004159	4	XP_001122479.1	LG13	XP_969776.1	LG5	1
wdS00999	AU004165	11			XP_967515.1	LG5		1
wdS20018	AU004178	7	XP_001123175.1	LGUn:not	XP_968749.1	LG5	1
wdS20019	AU004179	12	XP_393790.3	LG11	XP_971362.1	LG9	1
wdS20027	AU004186	8					1
wdS20041	AU004195	15	XP_395851.2	LGUn:not	XP_971451.1	LG3	1
wdS20047	AU004197	18						1
wdS20049	AU004199	3	XP_392018.2	LG14	XP_974485.1	LG8	1
wdS20053	AU004203	20					1
wdS20064	AU004212	10	XP_001121279.1	LG2	XP_971543.1	LG9		1
wdS20070	AU004216	22	XP_001123179.1	LGUn:not	XP_970501.1	LG2	1
wdS20072	AU004218	9	XP_393561.2	LG5	XP_974768.1	LG7	1	1
wdS20084	AU004227	1	XP_001121450.1	LG15	XP_971018.1	LG4		1
wdS20086	AU004228	4	XP_395300.3	LG9	XP_972070.1	LG5	1
wdS20090	AU004232	10	XP_001122007.1	LG3	XP_974469.1	LG9	1
wdS20094	AU004236	19					1
wdS20098	AU004240	23	XP_397436.3	LGUn:not	XP_972171.1	LG5	1
wdS20112	AU004251	10					1
wdS20168	AU004297	27					1
wdS20217	AU004328	23					1
wdS20218	AU004329	10					1
wdS20219	AU004330	4	XP_396131.3	LG3	XP_967224.1	LG5	1
wdS20223	AU004334	9			XP_976419.1	LG2	1
wdS20225	AU004335	20	XP_624498.1	LGUn:not	XP_969563.1	LG7	1
wdS20251	AU004351	3	XP_623684.1	LG12	XP_974969.1	LG8	1
wdS20296	AU004382	6					1
wdS20365	AU004409	12	XP_394448.2	LG3	XP_970964.1	LG4	1
wdS20377	AU004416	6	XP_393258.2	LG11	XP_975041.1	LG7	1
wdS20405	AU004430	9					1
wdS20418	AU004438	17	XP_001121722.1	LG5	XP_970077.1	LG9	1
wdS20420	AU004439	19					1
wdS20422	AU004441	5	XP_624270.2	LGUn:not	XP_967398.1	LG10	1
wdS20429	AU004443	24					1
wdS20453	AU004456	9					1
wdS20477	AU004464	19	XP_001121250.1	LG2			1
wdS20502	AU004466	22	XP_001120728.1	LGUn:not	XP_968166.1	LGUn:not		1
wdS20510	AU004474	6	XP_001121227.1	LG7	XP_974470.1	LG2	1
wdS20511	AU004475	23					1
wdS20534	AU004497	23	XP_623403.1	LG15	XP_970645.1	LG2		1
wdS20537	AU004500	10	XP_001123084.1	LGUn:not	XP_972775.1	LGUn:not	1
wdS20544	AU004506	9					1
wdS20554	AU004515	25	XP_001120213.1	LG13			1
wdS20573	AU004531	8	XP_392399.1	LG6	XP_967842.1	LG8	1
wdS20574	AU004532	18					1
wdS20576	AU004534	17	XP_623602.2	LG1	XP_968911.1	LG8	1
wdS20600	AU004555	1	XP_393860.3	LG12	XP_966950.1	LG5	1
wdS20601	AU004556	21					1	1
wdS20602	AU004557	22	XP_393051.1	LG8	XP_971596.1	LG9	1
wdS20611	AU004565	10	XP_397097.2	LG3	XP_973516.1	LG9		1
wdS20616	AU004568	23					1
wdS20630	AU004581	24	XP_393236.2	LG1	XP_973987.1	LG3	1
wdS20650	AU004601	15	XP_393441.2	LG4	XP_975339.1	LG7	1
wdS20655	AU004606	23					1
wdS20657	AU004608	10					1
wdS20715	AU004664	13	XP_624483.2	LG2	XP_974840.1	LG4	1
wdS20716	AU004665	25	XP_624888.2	LGUn:not	XP_974693.1	LG3	1
wdS20740	AU004688	24					1
wdS20745	AU004693	14	XP_396640.3	LGUn:not	XP_970841.1	LG2		1
wdS20753	AU004701	28					1
wdS20763	AU004710	2						1
wdS20766	AU004713	11	XP_624522.1	LG1	XP_969509.1	LGUn:not		1
wdS20782	AU004729	9			XP_975249.1	LG2	1
wdS20789	AU004736	15	XP_001120401.1	LGUn:not	XP_969701.1	LG5	1
wdS20791	AU004738	10	XP_001121632.1	LG3	XP_973804.1	LG9	1
wdS20794	AU004740	13	XP_001122734.1	LGUn:not	XP_974890.1	LG2	1	1
wdS20796	AU004742	19			XP_966900.1	LG5	1
wdS20797	AU004743	8	XP_624014.2	LG1	XP_966931.1	LGUn:not		1
wdS20808	AU004753	22	XP_392681.2	LG8	XP_968628.1	LG9	1
wdS20811	AU004756	10					1	1
wdS20831	AU004773	15	XP_001119898.1	LGUn:not	XP_967850.1	LGUn:not		1
wdS20839	AU004780	22					1
wdS20853	AU004791	15	XP_392765.3	LGUn:not	XP_974802.1	LG2		1
wdS20858	AU004796	24	XP_001122045.1	LG1	XP_974207.1	LG7	1
wdS20867	AU004803	22	XP_395283.3	LG16	XP_968528.1	LG5	1
wdS20873	AU004809	25	XP_001120894.1	LG1	XP_971688.1	LG5	1
wdS20879	AU004814	10						1
wdS20889	AU004823	6	XP_393573.1	LG8	XP_976031.1	LGUn:not		1
wdS20901	AU004835	24	XP_395247.3	LGUn:not	XP_967973.1	LG3	1
wdS20910	AU004844	15	XP_623150.2	LG8	XP_968658.1	LG2	1
wdS20912	AU004846	7	XP_001122006.1	LG16	XP_976341.1	LG5	1
wdS20913	AU004847	18					1
wdS20924	AU004858	12	XP_001121853.1	LGUn:not	XP_972621.1	LG4	1	1
wdS20934	AU004868	15					1
wdS20936	AU004869	17					1
wdS20937	AU004870	21	XP_395309.3	LG5	XP_973514.1	LG9	1
wdS20956	AU004888	5					1	1
wdS20968	AU004898	13	XP_391843.1	LG10	XP_968373.1	LG7	1
wdS20971	AU004901	4	XP_392223.2	LG2	XP_975693.1	LG7	1
wdS20977	AU004907	11						1
wdS30007	AU004932	22	XP_393241.1	LG8	XP_967334.1	LG5		1
wdS30019	AU004940	22	XP_001122907.1	LGUn:not	XP_976392.1	LG9	1	1
wdS30025	AU004944	16						1
wdS30062	AU004957	14						1
wdS30068	AU004960	11	XP_392055.2	LG15	XP_971566.1	LG2	1
wdS30075	AU004963	22					1
wdS30077	AU004965	16					1
wdS30123	AU005000	2	XP_393437.2	LG14	XP_968957.1	LG3	1
wdS30127	AU005004	3	XP_394018.2	LG14	XP_974823.1	LG8	1	1
wdS30134	AU005010	23					1
wdS30138	AU005014	22			XP_967334.1	LG5	1
wdS30155	AU005024	11	XP_393287.2	LGUn:not	XP_969318.1	LG3	1
wdS30156	AU005025	21					1
wdS30159	AU005028	8	XP_392115.1	LG1	XP_970112.1	LG3	1
wdS30161	AU005030	19					1
wdS30162	AU005031	7	XP_623995.1	LG6	NP_001034524.1	LGUn:not	1
wdS30164	AU005033	28	XP_001122011.1	LG5	XP_972628.1	LG5	1
wdS30171	AU005038	18	XP_624330.2	LG14	XP_974101.1	LG6	1	1
wdS30172	AU005039	1	XP_392111.2	LG1	XP_970506.1	LG3	1	1
wdS30176	AU005043	18	XP_392518.1	LG9	XP_969972.1	LG4	1	1
wdS30179	AU005044	19			XP_972968.1	LG7	1
wdS30189	AU005051	15					1
wdS30194	AU005054	5						1
wdS30236	AU005088	10					1
wdS30242	AU005093	7	XP_623620.2	LG6	XP_973359.1	LG4		1
wdS30247	AU005098	17	XP_623734.1	LG4	XP_967577.1	LG3		1
wdS30257	AU005106	23	XP_623832.1	LGUn:not	XP_975299.1	LG2	1
wdS30261	AU005110	10	XP_394891.3	LG10	XP_970828.1	LGUn:not		1
wdS30267	AU005115	7					1
wdS30291	AU005137	5	XP_625136.1	LG15	XP_973660.1	LG5	1
wdS30295	AU005141	22	XP_393241.1	LG8	XP_967421.1	LG5	1
wdS30311	AU005150	19			XP_970334.1	LG8	1
wdS30321	AU005155	15	XP_625004.2	LGUn:not	XP_967334.1	LG5	1
wdS30323	AU005157	21			XP_968898.1	LG6	1
wdS30329	AU005160	22	XP_624311.1	LG2	XP_973076.1	LG7	1
wdS30335	AU005165	15					1
wdS30342	AU005170	4						1
wdS30349	AU005177	18					1
wdS30352	AU005180	17					1
wdS30364	AU005186	12	XP_624756.2	LG4	XP_969840.1	LG4		1
wdS30367	AU005188	12	XP_001120012.1	LG4			1	1
wdS30373	AU005190	11						1
wdS30374	AU005191	15	XP_393372.3	LG5	XP_967175.1	LG5	1
wdS30400	AU005208	10	XP_393885.1	LG13	XP_968393.1	LGUn:not	1
wdS30423	AU005226	25					1
wdS30444	AU005242	17					1	1
wdS30472	AU005265	9	XP_394121.3	LG16			1
wdS30474	AU005267	8	XP_001121250.1	LG2	XP_971598.1	LG9	1
wdS30485	AU005276	9	XP_625080.1	LG14	XP_972818.1	LGUn:not		1
wdS30486	AU005277	16	XP_001122350.1	LGUn:not	XP_969764.1	LG3		1
wdS30488	AU005279	18					1
wdS30496	AU005285	4					1
wdS30500	AU005289	2					1
wdS30508	AU005297	22	XP_001120797.1	LGUn:not	XP_974046.1	LG5	1
wdS30510	AU005299	4	XP_395810.3	LG16	XP_969443.1	LGUn:not	1
wdS30542	AU005326	10					1	1
wdS30547	AU005330	9	XP_624393.1	LGUn:not	XP_967150.1	LG10	1	1
wdS30568	AU005349	13	XP_391826.3	LG10	XP_972701.1	LG2	1	1
wdS30578	AU005357	28			XP_967184.1	LG7	1
wdS30584	AU005361	25	XP_623280.1	LGUn:not	XP_975363.1	LG7	1
wdS30590	AU005367	10					1
wdS30602	AU005376	3	XP_001122524.1	LG2	XP_971559.1	LG1=X	1
wdS30605	AU005378	7	XP_393899.1	LG13	XP_973701.1	LG7	1
wdS30655	AU005420	4					1
wdS30669	AU005430	15	XP_393551.2	LG5	XP_971320.1	LG10		1
wdS30712	AU005459	4					1
wdS30714	AU005461	14					1
wdS30719	AU005464	6						1
wdS30721	AU005466	19						1
wdS30723	AU005468	23	XP_623666.1	LG12	XP_973431.1	LG6	1
wdS30725	AU005469	23	XP_392814.2	LG6	XP_973604.1	LG7	1
wdS30729	AU005471	18					1
wdS30748	AU005485	10	XP_624661.1	LGUn:not	XP_971485.1	LG9	1	1
wdS30758	AU005491	25					1	1
wdS30761	AU005494	6					1
wdS30763	AU005495	18					1
wdS30783	AU005512	15	XP_396215.1	LG9	XP_970861.1	LG5	1
wdS30801	AU005526	11						1
wdS30807	AU005530	3			XP_975162.1	LG8	1
wdS30819	AU005537	19	XP_397589.2	LGUn:not	XP_966955.1	LG7	1
wdS30822	AU005538	11	XP_001121634.1	LG4	XP_972063.1	LG3	1
wdS30840	AU005547	6	XP_394817.1	LG9	XP_971842.1	LG2		1
wdS30862	AU005565	16	XP_001121355.1	LG8	XP_972651.1	LGUn:not		1
wdS30864	AU005567	17					1	1	1
wdS30866	AU005569	15	XP_397214.3	LG3	XP_970361.1	LG10	1	1
wdS30867	AU005570	17			XP_968379.1	LG8	1
wdS30876	AU005576	15						1
wdS30888	AU005584	5			XP_972905.1	LGUn:not	1
wdS30891	AU005587	8						1
wdS30893	AU005588	9	XP_394891.3	LG10	XP_974115.1	LG2	1
wdS30895	AU005590	13	XP_001122788.1	LGUn:not	XP_974274.1	LG4	1
wdS30898	AU005593	23					1	1
wdS30899	AU005594	22					1
wdS30905	AU005599	21					1
wdS30906	AU005600	5					1
wdS30922	AU005614	4	XP_393912.2	LG13				1
wdS30928	AU005618	23	XP_623712.2	LGUn:not	XP_966621.1	LG10	1	1
wdS30929	AU005619	17	XP_393588.2	LG14	XP_972849.1	LG8	1
wdS30932	AU005621	8	XP_624918.1	LG3	XP_971296.1	LG8	1
wdS30940	AU005627	7	XP_396463.2	LG5	XP_966867.1	LGUn:not		1
wdS30947	AU005633	20					1
wdS30951	AU005636	9	XP_624475.1	LGUn:not	XP_966729.1	LG5	1
wdS30954	AU005638	25						1
wdS30963	AU005645	5					1
wdS30965	AU005646	4					1
wdS30979	AU005653	19					1
wdS30982	AU005656	11					1	1
wdS30986	AU005659	16	XP_623944.1	LGUn:not	XP_970802.1	LG7	1
wdS30987	AU005660	25					1
wdS30992	AU005663	1	XP_394662.3	LG7	XP_968203.1	LG3	1
wdS30999	AU005669	4	XP_624373.2	LG11	XP_974855.1	LG5		1
wdS31001	AU005671	20	XP_001120404.1	LG1	XP_974133.1	LG7	1	1
wdS31005	AU005673	22	XP_623563.1	LG16	XP_968805.1	LG10	1
wdS31011	AU005677	12	XP_001121346.1	LG4	XP_971011.1	LG2	1
wdS31020	AU005682	20					1
wdS31054	AU005706	25	XP_623775.2	LG12	XP_973702.1	LG7	1	1
wdV10436	AV405309	17	XP_395574.3	LG11	XP_972641.1	LG8	1
wdV11033	AV405581	23	XP_392760.2	LG2	XP_968733.1	LG2	1
wdV30075	AV405657	6	XP_396588.2	LG4	XP_969238.1	LG10	1
wdV30204	AV405766	4	XP_392871.3	LGUn:not	XP_974329.1	LG5	1
wdV30392	AV405913	8	XP_624014.2	LG1	XP_966931.1	LGUn:not		1	1
wdV40009	AU005715	7					1
wdV40012	AU005718	9	XP_001121496.1	LGUn:not	XP_975241.1	LG2	1
wdV40022	AU005726	13					1	1
wdV40023	AU005727	16					1	1
wdV40024	AU005728	19			XP_968761.1	LG7	1
wdV40028	AU005730	2	XP_001122795.1	LG14	XP_972591.1	LG7	1	1
wdV40031	AU005733	5						1
wdV40034	AU005736	17	XP_001122448.1	LGUn:not	XP_971846.1	LG3	1	1
wdV40036	AU005738	6	XP_396227.3	LG15	XP_969600.1	LG1=X		1
wdV40050	AU005747	22	XP_001119973.1	LG12	XP_970542.1	LG9	1
wdV40051	AU005748	19					1
wdV40057	AU005752	14						1
wdV40058	AU005753	4					1
wdV40059	AU005754	5						1
wdV40064	AU005757	15					1
wdV40075	AU005765	7					1
wdV40076	AU005766	1	XP_395549.2	LG16	XP_973414.1	LG9	1
wdV40106	AU005788	5					1	1
wdV40116	AU005796	17	XP_001119952.1	LGUn:not				1
wdV40132	AU005808	2	XP_001122795.1	LG14	XP_972591.1	LG7	1
wdV40136	AU005812	10			XP_970337.1	LG9	1
wdV40138	AU005814	27	XP_392933.2	LGUn:not	XP_974442.1	LG7	1
wdV40143	AU005819	24					1	1
wdV40151	AU005825	1	XP_396476.2	LG1	XP_968570.1	LGUn:not		1	1
wdV40159	AU005832	12	XP_394497.2	LG4	XP_974788.1	LG2	1
wdV40167	AU005838	1	XP_392692.2	LG12	XP_973002.1	LG6	1
wdV40168	AU005839	12	XP_396469.1	LG1	XP_973833.1	LG9	1
wdV40171	AU005842	16						1
wdV40173	AU005844	12	XP_392316.2	LG4	XP_971086.1	LG4	1
wdV40177	AU005848	8	XP_001119851.1	LG10	XP_975330.1	LG4	1
wdV40178	AU005849	17			XP_968090.1	LGUn:not	1
wdV40179	AU005850	1					1
wdV40180	AU005851	15						1
wdV40184	AU005855	25			XP_970981.1	LG7	1	1
wdV40191	AU005861	18	XP_001119908.1	LG10			1
wdV40194	AU005864	11					1
wdV40202	AU005870	5			XP_972549.1	LG9	1
wdV40205	AU005873	19	XP_395163.2	LG7	XP_968855.1	LGUn:not	1
wdV40211	AU005877	17	XP_397008.1	LG11	XP_972137.1	LG8	1
wdV40212	AU005878	26					1
wdV40213	AU005879	6	XP_397167.3	LGUn:not	XP_973872.1	LG2	1
wdV40217	AU005883	23	XP_001120142.1	LG8	XP_974035.1	LG2	1
wdV40222	AU005888	27					1	1
wdV40227	AU005892	22						1
wdV40233	AU005898	5					1
wdV40237	AU005902	11						1
wdV40238	AU005903	15	XP_394503.3	LG4	XP_974413.1	LG3	1
wdV40243	AU005907	7	XP_001122718.1	LGUn:not	XP_971338.1	LG5	1
wdV40244	AU005908	10	XP_001119862.1	LG3			1	1
wdV40257	AU005919	13	XP_394340.2	LG2	XP_975211.1	LG4	1
wdV40259	AU005921	16	NP_001011627.1	LG14	NP_001034522.1	LG6		1
wdV40270	AU005930	2	XP_396472.3	LG5				1
wdV40278	AU005938	16	XP_623845.2	LG1	XP_970913.1	LG5	1
wdV40285	AU005943	18			XP_975380.1	LG4	1
wdV40304	AU005959	28	XP_395359.3	LG5			1
wdV40308	AU005963	23					1	1	1
wdV40313	AU005968	21	XP_001120521.1	LG4	XP_968519.1	LG4	1
wdV40314	AU005969	16	XP_392894.1	LG12	XP_972024.1	LG6	1
wdV40318	AU005973	14					1
wdV40322	AU005976	7					1
wdV40326	AU005979	28	XP_624173.1	LG1	XP_968770.1	LG8	1
wdV40328	AU005981	16	XP_625026.1	LG1	XP_975278.1	LG3	1	1
wdV40347	AU005998	24	XP_624607.1	LGUn:not	XP_969673.1	LGUn:not	1
wdV40348	AU005999	25	XP_001121823.1	LG5	XP_971813.1	LG7	1
wdV40351	AU006002	15	XP_001120862.1	LG13	XP_971980.1	LG8	1
wdV40355	AU006006	27					1
wdV40360	AU006011	27			XP_969071.1	LGUn:not	1
wdV40392	AU006038	15	XP_395658.3	LG1	XP_972731.1	LGUn:not	1
wdV40394	AU006040	15					1	1
wdV40410	AU006050	8					1
wdV40417	AU006054	12					1	1
wdV40424	AU006061	22					1
wdV40425	AU006062	13	XP_623646.1	LG16	XP_971134.1	LG2	1
wdV40448	AU006079	5			XP_975685.1	LG7	1
wdV40456	AU006084	1	XP_623577.2	LG7	XP_971849.1	LG3		1
wdV40460	AU006087	25						1
wdV40472	AU006093	25						1	1
wdV40519	AU006127	25	XP_395525.3	LG5	XP_967912.1	LG7	1
wdV40523	AU006131	12	XP_392345.2	LG4	XP_966461.1	LG5	1
wdV40526	AU006133	6	XP_001121284.1	LG4	XP_968875.1	LG10	1
wdV40530	AU006134	10	XP_001122238.1	LG11	XP_966799.1	LG3	1
wdV40542	AU006142	19			XP_968685.1	LG7		1
wdV40548	AU006147	24					1
wdV40561	AU006152	6					1
wdV40569	AU006159	17					1
wdV40586	AU006168	9					1
wdV40588	AU006170	8					1
wdV40593	AU006173	27	XP_394691.3	LG7	XP_968432.1	LG3	1
wdV40594	AU006174	23					1
wdV40597	AU006177	15					1
wdV40600	AU006180	15			XP_969959.1	LG1=X	1
wdV40610	AU006187	11	XP_394449.1	LG3	XP_971322.1	LG10	1
wdV40621	AU006194	22					1
wdV40624	AU006197	27	XP_392908.3	LG1	XP_971125.1	LGUn:not	1
wdV40677	AU006202	10	XP_001120878.1	LG7	XP_971316.1	LG1=X	1	1
wdV40679	AU006204	2	XP_623555.1	LG1	XP_970675.1	LG7	1
wdV40691	AU006212	5	XP_624366.1	LG10	XP_966628.1	LG3	1
wdV40696	AU006216	19	XP_392215.3	LG2	XP_969341.1	LG7	1
wdV40710	AU006223	6	XP_624608.2	LGUn:not	XP_973593.1	LG5	1
wdV40723	AU006231	10	XP_001120323.1	LG11			1
wdV40728	AU006235	4	XP_625144.2	LG12	XP_971684.1	LG5		1
wdV40843	AU006281	18	XP_001121538.1	LG10			1
wdV40845	AU006283	6	XP_623766.2	LG4	XP_967038.1	LGUn:not	1
wdV40854	AU006288	26					1
wdV40856	AU006290	3	XP_397248.3	LGUn:not	XP_968547.1	LG8		1
wdV40875	AU006307	14					1
wdV40877	AU006309	2	XP_001121332.1	LG1	XP_974929.1	LG7	1	1
wdV40891	AU006321	12					1
wdV40898	AU006328	10					1	1
wdV40910	AU006337	16	XP_001121578.1	LGUn:not	XP_971859.1	LG6	1
wdV40914	AU006341	16	XP_392480.3	LG7				1
wdV40918	AU006344	2					1
wdV40934	AU006358	23	XP_624636.2	LG15	XP_968092.1	LGUn:not	1
wdV40938	AU006362	9	XP_001120793.1	LG7	XP_969996.1	LG8	1
wdV40944	AU006367	18						1
wdV40951	AU006372	20	XP_624943.2	LG16	XP_968147.1	LG7		1
wdV40974	AU006391	1	XP_623653.2	LG7	XP_971849.1	LG3		1
wdV40987	AU006403	27						1
wdV41007	AU006416	10					1
wdV41010	AU006419	28	XP_625118.1	LG5	XP_967211.1	LGUn:not	1
wdV41028	AU006434	4	XP_392463.2	LG7	XP_970726.1	LG5	1
wdV41029	AU006435	11	XP_001120491.1	LG14	XP_970752.1	LGUn:not	1	1
wdV41030	AU006436	6					1
wdV41037	AU006442	28	XP_393274.2	LG5	XP_970452.1	LG6	1
wdV41041	AU006446	5	XP_393642.3	LGUn:not	XP_972149.1	LGUn:not	1
wdV41043	AU006447	15	XP_393321.3	LG12	XP_973571.1	LG7	1
wdV41045	AU006449	5	XP_001121687.1	LG2			1
wdV41046	AU006450	12					1
wdV41050	AU006454	18						1
wdV41052	AU006456	10						1
ws00456	AU003690	20						1
ws00908	AU004079	9	XP_624390.1	LGUn:not	XP_975973.1	LGUn:not		1	1
ws20107	AU004248	5					1	1	1
ws30083	AU004969	9	XP_001119930.1	LG9	XP_972986.1	LG2		1	1
ws30197	AU005056	27						1	1
ws30255	AU005104	6	XP_393446.1	LG12	XP_974996.1	LG2		1
ws30491	AU005281	12						1
ws30521	AU005309	15						1	1
ws30561	AU005343	24	XP_395247.3	LGUn:not	XP_970315.1	LG5		1	1
ws30941	AU005628	15	XP_393090.3	LG3	XP_970569.1	LG1=X		1	1
wv40242	AU005906	11						1
wv40291	AU005947	23						1
wv41051	AU006455	7					1	1	1
	AB048355	27	XP_623995.1	LG6	AAV74190.1	LGUn:not placed			1
	AB052774	15	XP_001121047.1	LG5	XP_971776.1	LGUn:not placed			1
	AB063490	10	XP_624246.1	LGUn:not placed	XP_967298.1	LGUn:not placed			1
	AB126695	23	XP_397436.3	LGUn:not placed					1
	AB162828	23	CAB76374.1	LG1					1
	AB211535	28	XP_623510.1	LG1					1
	AF245662	16	XP_001122252.1	LG11					1
	AU002842	21							1
	AU235102	21							1
	AV398088	18							1
	AV398522	21	XP_393921.3	LG13	XP_971906.1	LG5			1
	AV398825	8	XP_625056.2	LG13					1
	AV399511	3							1
	AV399636	15							1
	AV400725	4							1
	AV402157	9							1
	AV405047	19							1
	AV405362	4							1
	AV405370	5							1
	AV405679	7							1
	BB982666	18							1
	BB982852	15	XP_397082.1	LG10	XP_974527.1	LG5			1
	BB984045	23							1
	BB984206	6							1
	BB986718	11							1
	BB987081	8							1
	BB989506	7	XP_001121605.1	LG5					1
	BB990511	5							1
	BB991391	9							1
	BB991677	19							1
	BB991939	12	XP_001121762.1	LG1	XP_973046.1	LG9			1
	BB992555	14							1
	BB992754	15	XP_395447.3	LG5	XP_972735.1	LGUn:not placed			1
	BB993287	5							1
	BB994324	13	XP_623160.1	LGUn:not placed	XP_972215.1	LG4			1
	BJ982082	27	XP_397413.2	LGUn:not placed	XP_970864.1	LG6			1
	BJ983421	7							1
	BJ985942	7	XP_394982.3	LG12	XP_975436.1	LG2			1
	BJ986939	9	XP_391922.1	LG12	XP_972821.1	LG10			1
	BJ989114	15	XP_623106.1	LGUn:not placed	XP_975859.1	LGUn:not placed			1
	BJ989296	7							1
	BP116589	16							1
	BP117718	18							1
	BP118066	18							1
	BP118293	12							1
	BP118425	14							1
	BP118526	11							1
	BP119865	13							1
	BP120238	7							1
	BP120689	7							1
	BP120727	6							1
	BP120838	7							1
	BP120861	5	XP_394173.3	LG1	XP_974990.1	LG7			1
	BP120888	26							1
	BP121068	15							1
	BP121119	28							1
	BP121450	13							1
	BP122108	19							1
	BP122415	18	XP_396742.2	LG12	XP_966902.1	LG6			1
	BP126175	22							1
	BP127438	8	XP_001120264.1	LGUn:not placed	XP_973014.1	LG9			1
	BP179614	28							1
	BP182114	11	XP_624628.2	LGUn:not placed					1
	BP182169	20							1
	BP183103	8	XP_624308.2	LG5	XP_976046.1	LG6			1
	BW997744	14							1
	BW997838	7	XP_396199.3	LG8					1
	BW997971	25							1
	BW998371	19							1
	BW998851	26							1
	BW999004	11							1
	BW999205	23	XP_396072.2	LGUn:not placed					1
	BW999296	12	XP_396867.2	LG4	XP_969649.1	LG9			1
	BW999527	5	XP_394551.1	LG5	XP_970516.1	LG5			1
	BW999550	4							1
	BY914662	6							1
	BY915613	17	XP_624060.2	LGUn:not placed	XP_969794.1	LG8			1
	BY915823	18							1
	BY916398	20							1
	BY917137	23							1
	BY920110	18							1
	BY923414	22							1
	BY926126	3							1
	BY926896	9							1
	BY929693	10							1
	BY930607	22							1
	BY931100	8							1
	BY931116	22							1
	BY931397	13							1
	BY942023	15							1
	BY942998	10							1
	CK486517	13	XP_395231.2	LG2	XP_970850.1	LG4			1
	CK486928	4	XP_623474.1	LG10					1
	CK488126	18							1
	CK488526	11							1
	CK488558	7	XP_624704.1	LG9	XP_974180.1	LG7			1
	CK489513	8							1
	CK491539	25	XP_394738.2	LG8	XP_970245.1	LG5			1
	CK494042	15							1
	CK497426	18			XP_974669.1	LG7			1
	CK498353	7							1
	CK498588	8							1
	CK499076	12							1
	CK499730	6							1
	CK505656	10							1
	CK508883	20							1
	CK510376	25							1
	CK513345	22	XP_395530.1	LGUn:not placed	XP_971653.1	LG9			1
	CK514096	17							1
	CK514262	4							1
	CK515634	4							1
	CK515904	13	XP_624000.1	LGUn:not placed	XP_972667.1	LG4			1
	CK516242	28							1
	CK516904	19							1
	CK517678	25							1
	CK518952	7							1
	CK519845	11							1
	CK520480	10							1
	CK520583	6							1
	CK520693	23							1
	CK521848	7							1
	CK522241	27							1
	CK522616	25							1
	CK523801	5							1
	CK524013	23							1
	CK524338	26							1
	CK525041	15							1
	CK525168	23							1
	CK525399	3							1
	CK526202	3							1
	CK526388	5							1
	CK527404	10							1
	CK527416	13							1
	CK527533	11	XP_392809.2	LGUn:not placed	XP_969696.1	LG3			1
	CK527872	25							1
	CK528416	4							1
	CK529600	13							1
	CK532836	4							1
	CK533070	2							1
	CK533543	10	XP_396089.3	LG3					1
	CK534238	17							1
	CK534616	8							1
	CK534676	15							1
	CK534696	23							1
	CK534877	8							1
	CK534879	13							1
	CK535131	5							1
	CK535180	11	XP_623145.2	LG5	XP_974960.1	LG7			1
	CK536913	6	XP_392997.3	LG15	XP_974273.1	LG4			1
	CK537351	4							1
	CK537519	18							1
	CK537694	26							1
	CK538586	18							1
	CK538601	15							1
	CK538769	21							1
	CK540651	11							1
	CK541157	17							1
	CK541749	25							1
	CK542430	4	XP_624472.2	LGUn:not placed	XP_966553.1	LG5			1
	CK543548	28							1
	CK543679	16							1
	CK544277	10							1
	CK544996	21	XP_396914.2	LG1	XP_970247.1	LG5			1
	CK547402	16							1
	CK547493	11	XP_001122537.1	LG16	XP_974401.1	LG6			1
	CK549342	7							1
	CK550967	21	XP_394616.1	LG6					1
	CK551551	13							1
	CK552115	18							1
	CK552328	4			XP_975217.1	LG3			1
	CK552835	13							1
	CK554019	19	XP_001120719.1	LG7					1
	CK554369	14							1
	CK555144	22							1
	CK555263	21							1
	CK555527	21							1
	CK556389	12							1
	CK556629	15							1
	CK556717	19							1
	CK556740	12							1
	CK557015	26							1
	CK559085	13							1
	CK561017	15							1
	CK562231	11							1
	CK562538	11	XP_624385.2	LGUn:not placed	XP_975192.1	LG3			1
	CK562790	15							1
	CK563231	22	XP_393423.2	LG12	XP_966504.1	LG6			1
	CK563782	11							1
	CK564441	3							1
	CN373833	22							1
	CN374011	22							1
	CN374452	4	XP_395802.1	LG3	XP_974629.1	LG5			1
	D13763	17	XP_393963.2	LG14	XP_973919.1	LG8			1
	D14169	4	XP_396946.3	LG1	XP_967980.1	LG5			1
	D42088	13	XP_394640.2	LG6					1
	D88671	9	AAO12861.1	LGUn:not placed					1
	DN985269	26							1
	DQ115793	13	BAE06051.1	LG8	XP_970774.1	LG2			1
	DQ358083	17	XP_001120097.1	LG14					1
	DY231056	21							1
	EL645476	2							1
							1082	523	356
